# Supplementary material for: Integrative group psychotherapy reduces daily cortisol output and hair cortisol: A randomized active‑controlled trial with multi‑day profiling
Source: PLoS One. 2026 Jul 23;21(7):e0352095. doi: 10.1371/journal.pone.0352095 (PMC13395371; doi:10.1371/journal.pone.0352095)
Supplement: S1 Dataset — (XLSX) [file pone.0352095.s001.xlsx]

## Sheet: Participants
subject_id	group	sex	age	BMI	therapy_group_id	therapist_id	female_cycle_phase	contraception_status	BDI_T0	STAI_trait_T0
P001	INT	F	21	25.5	G2	T1	luteal	none	24	50
P002	INT	M	28	28.3	G2	T1			30	41
P003	CTRL	M	30	35.7	G1	T3			39	35
P004	INT	F	44	27.2	G1	T2	luteal	none	27	50
P005	CTRL	F	37	27.6	G1	T2	OCP	OCP	29	64
P006	CTRL	F	18	25.9	G3	T2	follicular	none	25	52
P007	INT	F	37	18	G6	T1	luteal	none	33	49
P008	CTRL	M	30	26.2	G5	T1			28	49
P009	CTRL	F	28	26.6	G2	T4	luteal	none	30	46
P010	CTRL	M	40	38.6	G2	T1			38	59
P011	INT	F	43	25.3	G3	T1	OCP	OCP	26	43
P012	INT	M	42	27.8	G2	T1			22	36
P013	INT	M	26	26.1	G1	T2			28	34
P014	INT	F	31	20.5	G5	T2	OCP	OCP	33	49
P015	INT	F	37	32	G4	T1	OCP	OCP	28	58
P016	INT	F	43	30.1	G2	T2	follicular	none	32	50
P017	INT	F	30	30.3	G1	T4	follicular	none	19	45
P018	CTRL	F	32	21.8	G4	T2	OCP	OCP	17	52
P019	INT	F	24	33.3	G5	T4	ovulatory	none	20	50
P020	INT	F	23	19.3	G4	T3	ovulatory	none	14	55
P021	CTRL	F	41	29.2	G1	T1	OCP	OCP	25	60
P022	CTRL	F	46	37.3	G6	T2	OCP	OCP	21	39
P023	CTRL	F	33	21.3	G6	T4	OCP	OCP	34	30
P024	INT	F	43	23.5	G4	T3	ovulatory	none	14	45
P025	CTRL	F	37	26.8	G3	T3	luteal	none	36	39
P026	INT	M	28	23.8	G4	T2			16	55
P027	CTRL	F	37	18.5	G2	T2	luteal	none	14	41
P028	INT	F	48	26.6	G2	T3	luteal	none	17	31
P029	INT	F	34	21	G6	T1	follicular	none	40	43
P030	CTRL	F	48	28.7	G3	T1	luteal	none	24	35
P031	CTRL	F	18	21.7	G1	T4	OCP	OCP	28	62
P032	CTRL	F	41	34	G2	T1	ovulatory	none	23	52
P033	CTRL	F	35	22.4	G6	T3	OCP	OCP	23	54
P034	INT	M	31	24.7	G5	T3			20	53
P035	INT	M	35	30.4	G6	T3			24	56
P036	INT	M	18	20.1	G2	T1			28	58
P037	CTRL	F	32	27.4	G2	T4	OCP	OCP	37	43
P038	INT	F	37	32.8	G6	T1	follicular	none	9	35
P039	CTRL	M	47	18.3	G1	T4			37	40
P040	CTRL	F	29	27.2	G4	T1	OCP	OCP	28	48
P041	INT	F	27	27.6	G2	T3	OCP	OCP	21	30
P042	CTRL	F	30	30.2	G6	T3	follicular	none	20	58
P043	CTRL	F	42	20.1	G6	T2	follicular	none	32	31
P044	INT	M	37	19.7	G3	T1			26	53
P045	CTRL	F	29	28.9	G4	T1	OCP	OCP	12	46
P046	CTRL	M	39	27.8	G5	T2			27	51
P047	CTRL	F	35	27.6	G1	T3	OCP	OCP	33	44
P048	CTRL	F	43	28	G5	T1	ovulatory	none	31	50
P049	INT	F	28	22.9	G4	T2	ovulatory	none	19	44
P050	CTRL	F	31	27.5	G4	T1	ovulatory	none	13	43
P051	CTRL	M	30	27.8	G4	T4			21	40
P052	INT	M	21	22.7	G5	T3			45	62
P053	CTRL	M	37	35.6	G4	T4			12	51
P054	INT	M	36	28.7	G6	T3			17	50
P055	CTRL	F	34	20.3	G5	T2	follicular	none	27	40
P056	CTRL	M	32	29.6	G4	T3			23	46
P057	INT	F	21	21.4	G6	T3	follicular	none	22	39
P058	INT	F	30	30.2	G3	T2	OCP	OCP	40	44
P059	INT	F	31	32.1	G4	T3	luteal	none	17	37
P060	INT	F	27	22.2	G5	T1	luteal	none	24	62

## Sheet: Process
subject_id	group	sessions_attended	CEQ_sess1	WAI_early_sess3_4	WAI_late_sess7_8	GCQ_bonding_mean
P001	INT	6	5.39	5.67	5.48	5.26
P002	INT	7	5.3	6.07	6.32	5.18
P003	CTRL	8	4.94	6.75	6.87	4.53
P004	INT	7	5.38	5.91	5.59	5.08
P005	CTRL	7	5.6	5.7	6.24	5.19
P006	CTRL	8	5.96	6.51	6.38	4.03
P007	INT	8	5.48	6.03	6.87	4.64
P008	CTRL	8	4.72	6.09	6.14	5.16
P009	CTRL	8	4.79	5.04	5.34	5.83
P010	CTRL	7	6.54	6.4	7	5.29
P011	INT	6	5.9	5.99	6.56	5.86
P012	INT	8	6.52	5.11	5.81	4.56
P013	INT	8	6.62	6.04	5.86	4.95
P014	INT	8	6.12	4.77	4.68	5.28
P015	INT	8	5.01	6.97	7	3.4
P016	INT	7	6.15	5.25	5.66	5.71
P017	INT	8	7	6.61	6.8	3.68
P018	CTRL	8	5.64	5.39	5.18	5.4
P019	INT	8	6.27	6.08	6.4	5.21
P020	INT	7	5.99	5.34	5.5	3.4
P021	CTRL	8	7	6.3	6.45	3.43
P022	CTRL	7	5.46	5.68	5.31	5.66
P023	CTRL	8	6.92	6.03	6.43	5.53
P024	INT	7	5.7	5.81	6.04	4.27
P025	CTRL	7	5.44	5.12	5.77	4.27
P026	INT	8	6.09	6.05	6.23	5.11
P027	CTRL	8	6.27	5.55	5.89	4.79
P028	INT	7	7	6.32	6.73	5.43
P029	INT	6	6.26	5.68	5.45	5.09
P030	CTRL	8	6.15	5.76	6.62	5.75
P031	CTRL	8	7	6.64	6.73	5.38
P032	CTRL	6	6.48	6.99	7	5.23
P033	CTRL	7	5.48	6.19	6.55	4.59
P034	INT	8	7	5.66	5.65	4.54
P035	INT	6	5.41	5.61	6.27	4.77
P036	INT	8	5.48	5.39	5.66	5.9
P037	CTRL	7	5.32	5.49	5.63	4.56
P038	INT	8	5.25	5.66	5.9	4.96
P039	CTRL	8	6.27	6.78	7	3.45
P040	CTRL	8	5.79	5.7	5.9	5.21
P041	INT	7	3.22	5.19	5.61	6.15
P042	CTRL	8	5.79	5.82	5.6	4.24
P043	CTRL	8	5.59	5.89	5.9	6.7
P044	INT	8	6.71	5.82	5.48	4.91
P045	CTRL	8	5.55	6.2	6.9	3.26
P046	CTRL	6	7	5.83	6.53	4.57
P047	CTRL	8	7	6.18	6.54	5.6
P048	CTRL	8	5.69	5.41	5.36	6
P049	INT	7	6.92	6.69	7	5.23
P050	CTRL	8	6.42	5.93	5.98	5.74
P051	CTRL	8	6.19	6	6.15	4.09
P052	INT	8	6.64	5.41	5.65	4.39
P053	CTRL	8	6.04	6.04	6.35	3.79
P054	INT	8	6.19	6.13	6.49	4.44
P055	CTRL	8	6.66	5.22	5.59	5.26
P056	CTRL	7	7	4.97	5.13	4.93
P057	INT	8	6.2	5.95	6.31	5.32
P058	INT	8	5.64	5.56	5.71	4.24
P059	INT	7	4.38	5.93	6.27	4.27
P060	INT	8	7	5.15	5.48	4.92

## Sheet: Clinical_WIDE
subject_id	group	BDI_T0	BDI_T1	BDI_T2	STAI_state_T0	STAI_state_T1	STAI_state_T2	STAI_trait_T0	STAI_trait_T1	STAI_trait_T2	PSS_T0	PSS_T1	PSS_T2	WHO_Ph_T0	WHO_Ph_T1	WHO_Ph_T2	WHO_Ps_T0	WHO_Ps_T1	WHO_Ps_T2	WHO_So_T0	WHO_So_T1	WHO_So_T2	WHO_En_T0	WHO_En_T1	WHO_En_T2
P001	INT	24	14	15	45	28	27	50	41	41	19	14	12	64.7	78.4	85.7	54.8	66.8	66.8	57.2	69.5	69.2	56.2	66.7	72.5
P002	INT	30	23	22	56	46	44	41	37	32	17	7	6	85	95.7	100	60.8	77.6	78.9	67.9	79.1	81.8	62.5	70.3	69.6
P003	CTRL	39	31	31	66	57	56	35	29	30	23	20	20	51.9	70.1	68.9	61.8	55.6	58.8	66.7	82.8	86.8	58.2	60.7	61
P004	INT	27	14	16	53	42	37	50	41	39	25	18	18	67.5	76.5	84.5	33.7	40.6	39.2	53.3	61.4	68.8	52.5	58.9	63.4
P005	CTRL	29	24	23	42	35	37	64	54	55	20	15	16	38.5	33.4	34.3	64.7	70.5	72.2	70.2	75	74.9	36.8	44.4	40.4
P006	CTRL	25	20	20	44	35	30	52	45	47	22	17	17	52	58.9	66.7	36.3	43.8	45.6	76.4	91.1	96.3	55.2	64.5	63.5
P007	INT	33	21	19	48	38	37	49	41	41	26	18	15	62.2	74.5	80.3	61.3	74.9	79	52.3	64.8	70.8	88.5	98.9	100
P008	CTRL	28	23	22	44	34	28	49	43	45	20	14	15	74.7	87.3	87.9	57.5	57.2	59.9	57	65.6	62.3	43.6	50.4	48.4
P009	CTRL	30	27	27	40	34	36	46	40	41	24	18	15	43.3	51.7	48.2	61.5	70	76.9	30.8	35.8	35.5	37.9	50.4	51.8
P010	CTRL	38	32	31	52	44	49	59	54	52	12	6	10	67.4	70.3	71.6	33.1	42.9	45.5	34.6	41.6	47.5	75.4	79.8	79.6
P011	INT	26	14	6	48	35	36	43	31	29	15	10	9	57.2	67.6	68.2	58.2	70.9	74.3	41.9	53.2	59.9	63.4	72.3	72.5
P012	INT	22	11	8	52	36	33	36	23	20	26	18	19	39.7	46.2	47	65.2	77.4	83.4	46.7	58.1	56.8	57.9	69.8	72.1
P013	INT	28	15	14	62	47	50	34	26	21	14	6	0	60.2	69.4	72.3	52.7	63.2	65.1	38.8	42.3	40.9	69.6	79.4	77.4
P014	INT	33	25	22	48	40	43	49	40	35	23	15	11	78.5	92.8	96.5	38.5	52.5	53.7	51.6	66.4	63.5	47.7	59.8	60
P015	INT	28	18	15	38	30	27	58	51	47	21	13	11	44.6	59.3	61.7	62.9	70.3	73.4	47	52.4	53	54.9	63.6	66.8
P016	INT	32	24	22	46	36	33	50	41	40	20	12	9	56.7	70.3	74.2	51.6	58.4	60.5	64.9	70.8	70.7	65.6	72.4	69.4
P017	INT	19	12	13	58	49	47	45	34	31	17	14	13	46.2	63.4	63.2	26.6	39.5	37.5	46.3	57.9	56.1	77.1	85.9	86
P018	CTRL	17	10	16	57	57	57	52	48	47	27	21	22	52.4	62.5	60.5	37.5	36.9	40	24.6	38.1	35.6	44.3	54.2	55.5
P019	INT	20	7	9	55	42	38	50	37	37	32	24	21	75.2	95.4	99.9	42.6	53	51	53.5	63.7	67.3	68.8	75.3	77.7
P020	INT	14	2	0	44	32	28	55	44	46	24	16	13	54.7	70	77.3	71.1	79.8	82.9	51.8	52.2	55.4	59.8	68.5	72.3
P021	CTRL	25	20	21	58	54	58	60	56	55	24	18	17	74.8	85.2	85.9	68.6	81.8	87.6	41.7	49.8	47.7	57.6	65.8	72.6
P022	CTRL	21	12	12	60	49	49	39	32	34	18	15	13	71.3	77.5	79.7	68.6	62.9	68.8	53.1	59.9	64.3	55.9	50.7	50.3
P023	CTRL	34	34	34	43	39	37	30	25	24	15	11	13	53.6	62.5	64.7	53.3	57.3	53.9	39.1	48.7	49.8	42.2	48	42.8
P024	INT	14	0	0	50	36	24	45	30	30	22	12	7	52	59.8	67.8	62.8	76.9	86.3	56	56.7	53.6	65.6	76.2	80
P025	CTRL	36	29	32	70	61	53	39	30	32	16	11	10	47.2	52.5	50.4	34	26.9	27	83.6	87.5	83.2	48.2	53.3	58.4
P026	INT	16	8	6	43	31	30	55	43	37	11	2	3	46.8	51.9	55.8	50.1	64.9	71	30.3	39.2	45.7	45.2	59.8	62.1
P027	CTRL	14	7	6	33	24	29	41	34	33	27	20	21	62.2	65.2	70.7	56.3	59.3	54.8	45.8	49.5	48.5	64.9	80.4	79.3
P028	INT	17	8	9	64	49	47	31	19	21	27	20	19	57.8	76	82.3	35	50.2	53.7	43.9	45.5	48.6	63.9	71.9	75.7
P029	INT	40	30	31	61	52	48	43	30	25	17	10	5	50.5	64.7	63.3	52.9	60.5	63.4	46.8	62.2	67.3	56.8	60.7	62.1
P030	CTRL	24	18	16	45	40	43	35	26	24	23	17	13	39.4	44.9	49	73.6	84.9	89.8	64.2	65.9	69.3	66.8	74.7	74.4
P031	CTRL	28	22	20	49	41	40	62	56	54	28	22	19	59.3	68.8	71.2	57.8	63.1	59.1	58.5	68.7	67.2	70.3	71.3	73.2
P032	CTRL	23	20	19	38	34	36	52	43	35	23	21	21	52.4	62.3	65	62.8	82.5	83.7	62.2	82.8	85	69.1	75.7	76.8
P033	CTRL	23	17	18	51	48	48	54	47	44	15	10	9	55.7	58	61.7	20	26.5	26.4	52.4	55.6	61.5	50.7	54.2	55
P034	INT	20	8	8	62	52	49	53	41	40	21	14	13	61.7	77.4	80.9	71.8	73	80.6	36.1	43.3	50.1	66.1	72.9	73.6
P035	INT	24	15	8	45	37	34	56	50	50	30	20	20	28	43.5	45.1	47.4	67.1	69.4	38.6	48	46.9	58.1	68.9	73
P036	INT	28	19	19	59	51	51	58	50	50	23	14	14	39.6	52.4	55.7	39.2	52.7	52	61	74.4	77.2	73.3	77.2	75.8
P037	CTRL	37	32	31	55	46	41	43	41	40	25	19	18	85.6	93.4	98.6	47.6	51.7	55.2	54	67.8	73	54.8	64.4	67.8
P038	INT	9	1	1	56	43	37	35	20	13	24	21	19	51.9	73.7	80.9	29.2	37	41.9	67.1	80	75.8	52.4	66.1	67.5
P039	CTRL	37	31	32	45	36	37	40	34	34	17	14	14	27.8	38.1	36.6	64.7	71.8	75.8	55.5	53.8	53.3	49.9	63.5	61.9
P040	CTRL	28	20	19	46	39	36	48	37	33	18	14	13	40.6	46.2	44.8	45.3	48.8	49.1	37.8	42.4	50	57.9	63.3	60.5
P041	INT	21	13	13	32	21	19	30	16	8	24	17	13	87.8	99.1	100	39.7	53.6	61.5	45.7	61	67.9	60.7	60.6	64.8
P042	CTRL	20	10	13	44	33	34	58	47	48	27	24	24	49.6	51.8	52.2	47.6	57.7	60	58.8	66.1	58.3	60.9	66.1	66.7
P043	CTRL	32	27	27	62	59	59	31	28	27	29	25	26	71.9	86	86.9	65.7	63.2	74	60.5	67.3	68	59.5	66.5	63.5
P044	INT	26	15	12	41	28	26	53	44	42	17	12	13	59.5	72.2	74.2	51.8	58.2	67.8	62.3	78.6	82.8	62.7	72	76.2
P045	CTRL	12	7	8	42	36	34	46	44	44	25	18	19	52.2	50.7	43	30.3	35.3	37.4	39.4	48.4	49.4	53.8	59.3	58.6
P046	CTRL	27	19	24	56	48	48	51	46	45	29	24	28	67.3	72.7	79.7	56.5	68.3	67.8	37.6	28	31.2	47.3	53.1	51.5
P047	CTRL	33	23	24	54	45	42	44	37	35	16	9	7	29.4	34.2	33	37	41	42	49.7	51	54.8	46.4	48.1	48.5
P048	CTRL	31	24	25	57	46	51	50	43	42	31	27	30	40.7	46	47.8	20	22.6	15.5	69.3	73.8	73.7	65.8	68.7	74.2
P049	INT	19	8	6	38	31	27	44	30	34	32	21	17	52.1	66.5	69.9	70.9	77.5	80	43.7	49.4	54.1	60.7	68.3	71
P050	CTRL	13	3	3	76	72	72	43	39	39	38	32	31	41.9	54.4	54.1	56.4	61.9	66.9	57.5	69.9	71.4	37.4	43.6	46.3
P051	CTRL	21	17	15	38	27	28	40	35	37	23	20	20	51	57.1	61.8	48.9	50.6	52.8	57.5	58	59.6	67	71.8	75
P052	INT	45	32	28	52	43	39	62	57	55	23	15	13	68.2	81.6	84.8	45.2	51.9	53.4	61.1	67	70.6	74.8	79.7	83.1
P053	CTRL	12	4	3	48	42	41	51	43	49	27	21	21	59.6	61	65.3	69.6	68.4	67	72	74.7	76	48.8	58.1	62.9
P054	INT	17	7	7	38	25	21	50	42	40	27	22	20	74	83.7	86.3	93.2	100	100	70.7	79.9	81.8	59.4	67.4	67.5
P055	CTRL	27	20	21	46	35	32	40	36	36	29	20	22	60.3	57.9	60.4	56.3	64.7	68.6	44.9	52.8	56	51.3	63.2	61
P056	CTRL	23	16	14	50	42	43	46	37	33	27	22	20	69.9	73.3	76.3	35.6	39.9	37.9	26.8	30.8	33.6	62.3	76.6	74.5
P057	INT	22	16	14	44	33	32	39	31	26	21	12	12	57.2	71.4	73.3	47.8	52.7	59	43.9	54.4	54.5	44.3	50.5	55.9
P058	INT	40	30	25	59	48	44	44	30	25	29	21	18	50.9	61.5	66.8	56	58.8	62.9	52.9	65.1	68.4	55.3	67.6	70.2
P059	INT	17	4	0	48	35	35	37	24	22	16	9	8	75.8	85.4	88.4	20	30.5	34.5	47.7	62.6	64.1	65.8	68.4	66.1
P060	INT	24	18	18	37	24	21	62	54	57	22	14	14	49.5	58.2	62.2	54.7	57.7	56.3	75.6	82.5	80.1	68.4	72.3	71.2

## Sheet: Assay_QC
plate_id	analyte	intra_assay_CV_percent	inter_assay_CV_percent	LoD	LoQ
PLATE06	CORT	6.98	6.07	0.5	1.5
PLATE06	CORTISONE	6.98	6.07	0.5	1.5
PLATE06	SAA	6.98	6.07	5	10
PLATE08	CORT	5.51	10.85	0.5	1.5
PLATE08	CORTISONE	5.51	10.85	0.5	1.5
PLATE08	SAA	5.51	10.85	5	10
PLATE05	CORT	4.22	6.38	0.5	1.5
PLATE05	CORTISONE	4.22	6.38	0.5	1.5
PLATE05	SAA	4.22	6.38	5	10
PLATE04	CORT	3.93	10.17	0.5	1.5
PLATE04	CORTISONE	3.93	10.17	0.5	1.5
PLATE04	SAA	3.93	10.17	5	10
PLATE07	CORT	3.43	7.4	0.5	1.5
PLATE07	CORTISONE	3.43	7.4	0.5	1.5
PLATE07	SAA	3.43	7.4	5	10
PLATE03	CORT	5.51	9.8	0.5	1.5
PLATE03	CORTISONE	5.51	9.8	0.5	1.5
PLATE03	SAA	5.51	9.8	5	10
PLATE02	CORT	6.4	8.38	0.5	1.5
PLATE02	CORTISONE	6.4	8.38	0.5	1.5
PLATE02	SAA	6.4	8.38	5	10
PLATE01	CORT	3.28	8.9	0.5	1.5
PLATE01	CORTISONE	3.28	8.9	0.5	1.5
PLATE01	SAA	3.28	8.9	5	10

## Sheet: Samples_raw
subject_id	group	timepoint	day	sample	target_min_from_wake	actual_min_from_wake	ontime_<=5min	ontime_<=10min	wake_time_actigraphy	sample_timestamp	CORT	CORTISONE	SAA	DHEA_S	units_CORT	units_CORTISONE	units_SAA	units_DHEA_S	plate_id	storage_temp	freeze_thaw_cycles	time_to_freeze_min	ate_last_30min	caffeine_last_60min	smoked_last_60min	brushed_teeth_last_30min	vigorous_activity_last_60min	lod_flag_CORT	lod_flag_SAA
P001	INT	T0	A	WAK0	0	3	true	true	08:14	08:17	10.84	26.61	49.7	1.899	nmol/L	nmol/L	U/mL	ng/mL	PLATE06	-20C	0	37	false	false	false	false	false	false	false
P001	INT	T0	A	WAK30	30	32	true	true	08:14	08:46	16.73	40.59	64.8		nmol/L	nmol/L	U/mL	ng/mL	PLATE06	-20C	0	27	false	true	false	false	false	false	false
P001	INT	T0	A	WAK45	45	45	true	true	08:14	08:59	17.71	42.63	95.6		nmol/L	nmol/L	U/mL	ng/mL	PLATE06	-20C	0	47	false	false	false	false	false	false	false
P001	INT	T0	A	MID	420	415	true	true	08:14	15:09	4.4	9.88	104.5		nmol/L	nmol/L	U/mL	ng/mL	PLATE06	-20C	0	28	false	false	false	false	false	false	false
P001	INT	T0	A	EVE	900	884	false	false	08:14	22:58	3.11	7.13	72.2		nmol/L	nmol/L	U/mL	ng/mL	PLATE06	-20C	0	19	false	false	false	false	false	false	false
P001	INT	T0	B	WAK0	0	0	true	true	07:58	07:58	11.71	28.29	32.8		nmol/L	nmol/L	U/mL	ng/mL	PLATE08	-80C	0	31	false	false	false	false	false	false	false
P001	INT	T0	B	WAK30	30	30	true	true	07:58	08:28	15.6	40.82	76.1		nmol/L	nmol/L	U/mL	ng/mL	PLATE08	-80C	0	48	false	false	true	false	false	false	false
P001	INT	T0	B	WAK45	45	49	true	true	07:58	08:47	17.49	41.65	79.5		nmol/L	nmol/L	U/mL	ng/mL	PLATE08	-80C	0	42	false	false	false	false	false	false	false
P001	INT	T0	B	EVE	900	903	true	true	07:58	23:01	2.55	7.06	84.7		nmol/L	nmol/L	U/mL	ng/mL	PLATE08	-80C	0	28	false	true	false	true	false	false	false
P001	INT	T1	A	WAK0	0	0	true	true	06:27	06:27	10.28	28.12	30.8	2.788	nmol/L	nmol/L	U/mL	ng/mL	PLATE08	-20C	0	34	false	false	false	false	false	false	false
P001	INT	T1	A	WAK30	30	26	true	true	06:27	06:53	11.73	32.12	59.9		nmol/L	nmol/L	U/mL	ng/mL	PLATE08	-20C	0	49	false	false	false	false	false	false	false
P001	INT	T1	A	WAK45	45	49	true	true	06:27	07:16	11.45	29.52	70.5		nmol/L	nmol/L	U/mL	ng/mL	PLATE08	-20C	0	37	false	false	false	false	false	false	false
P001	INT	T1	A	MID	420	421	true	true	06:27	13:28	3.45	10.23	84.4		nmol/L	nmol/L	U/mL	ng/mL	PLATE08	-20C	0	32	false	false	false	false	false	false	false
P001	INT	T1	A	EVE	900	907	false	true	06:27	21:34	2.62	6.07	64.5		nmol/L	nmol/L	U/mL	ng/mL	PLATE08	-20C	0	30	false	false	false	true	false	false	false
P001	INT	T1	B	WAK0	0	0	true	true	07:02	07:02	9.67	23.05	31.1		nmol/L	nmol/L	U/mL	ng/mL	PLATE05	-20C	0	30	false	false	false	false	false	false	false
P001	INT	T1	B	WAK30	30	30	true	true	07:02	07:32	13.08	29.88	66.9		nmol/L	nmol/L	U/mL	ng/mL	PLATE05	-20C	0	52	false	false	false	false	false	false	false
P001	INT	T1	B	WAK45	45	47	true	true	07:02	07:49	12.48	34.58	58.6		nmol/L	nmol/L	U/mL	ng/mL	PLATE05	-20C	0	30	false	false	false	false	false	false	false
P001	INT	T1	B	EVE	900	841	false	false	07:02	21:03	2.65	5.75	62.8		nmol/L	nmol/L	U/mL	ng/mL	PLATE05	-20C	0	30	false	false	false	false	true	false	false
P001	INT	T2	A	WAK0	0	0	true	true	08:01	08:01	9.49	24.09	30.5	1.495	nmol/L	nmol/L	U/mL	ng/mL	PLATE04	-80C	0	31	false	false	false	true	false	false	false
P001	INT	T2	A	WAK30	30	30	true	true	08:01	08:31	10.74	29.01	37.4		nmol/L	nmol/L	U/mL	ng/mL	PLATE04	-80C	0	38	false	false	false	false	false	false	false
P001	INT	T2	A	WAK45	45	47	true	true	08:01	08:48	11.66	27.79	61.6		nmol/L	nmol/L	U/mL	ng/mL	PLATE04	-80C	0	34	true	false	false	false	false	false	false
P001	INT	T2	A	MID	420	433	false	false	08:01	15:14	2.56	7.8	106.6		nmol/L	nmol/L	U/mL	ng/mL	PLATE04	-80C	0	74	false	false	false	false	false	false	false
P001	INT	T2	A	EVE	900	877	false	false	08:01	22:38	2.75	9.08	50.4		nmol/L	nmol/L	U/mL	ng/mL	PLATE04	-80C	0	43	false	true	false	false	false	false	false
P001	INT	T2	B	WAK0	0	3	true	true	07:35	07:38	8	18.36	27.9		nmol/L	nmol/L	U/mL	ng/mL	PLATE07	-80C	0	38	false	false	false	false	false	false	false
P001	INT	T2	B	WAK30	30	30	true	true	07:35	08:05	10.8	25.84	54.6		nmol/L	nmol/L	U/mL	ng/mL	PLATE07	-80C	0	52	false	false	false	false	false	false	false
P001	INT	T2	B	WAK45	45	43	true	true	07:35	08:18	11.41	28.74	72.6		nmol/L	nmol/L	U/mL	ng/mL	PLATE07	-80C	0	23	false	false	false	true	false	false	false
P001	INT	T2	B	EVE	900	903	true	true	07:35	22:38	1.88	3.46	57.8		nmol/L	nmol/L	U/mL	ng/mL	PLATE07	-80C	0	25	false	false	false	false	false	false	false
P002	INT	T0	A	WAK0	0	4	true	true	07:14	07:18	14.52	36.76	59.8	2.767	nmol/L	nmol/L	U/mL	ng/mL	PLATE06	-20C	0	38	false	false	true	false	true	false	false
P002	INT	T0	A	WAK30	30	24	false	true	07:14	07:38	16.59	39.89	113.6		nmol/L	nmol/L	U/mL	ng/mL	PLATE06	-20C	0	15	false	true	false	false	true	false	false
P002	INT	T0	A	WAK45	45	45	true	true	07:14	07:59	21.91	57.95	129.7		nmol/L	nmol/L	U/mL	ng/mL	PLATE06	-20C	0	27	false	false	false	false	false	false	false
P002	INT	T0	A	MID	420	455	false	false	07:14	14:49	0.37	3.54	167.7		nmol/L	nmol/L	U/mL	ng/mL	PLATE06	-20C	0	34	false	false	false	false	false	true	false
P002	INT	T0	A	EVE	900	919	false	false	07:14	22:33	2.52	4.99	126.1		nmol/L	nmol/L	U/mL	ng/mL	PLATE06	-20C	0	58	false	false	false	false	false	false	false
P002	INT	T0	B	WAK0	0	8	false	true	07:25	07:33	13.82	36.34	60.3		nmol/L	nmol/L	U/mL	ng/mL	PLATE03	-80C	0	53	false	false	false	false	false	false	false
P002	INT	T0	B	WAK30	30	32	true	true	07:25	07:57	17.74	43.48	123.7		nmol/L	nmol/L	U/mL	ng/mL	PLATE03	-80C	0	21	false	false	false	false	false	false	false
P002	INT	T0	B	WAK45	45	53	false	true	07:25	08:18	19.35	49.62	125.9		nmol/L	nmol/L	U/mL	ng/mL	PLATE03	-80C	0	35	false	false	false	false	false	false	false
P002	INT	T0	B	EVE	900	868	false	false	07:25	21:53	2.33	6.72	117.4		nmol/L	nmol/L	U/mL	ng/mL	PLATE03	-80C	0	48	false	true	false	false	false	false	false
P002	INT	T1	A	WAK0	0	1	true	true	06:36	06:37	10.08	25.54	50.3	1.926	nmol/L	nmol/L	U/mL	ng/mL	PLATE02	-20C	0	28	false	false	false	false	false	false	false
P002	INT	T1	A	WAK30	30	35	true	true	06:36	07:11	11.44	28.61	88.2		nmol/L	nmol/L	U/mL	ng/mL	PLATE02	-20C	0	37	false	false	false	false	false	false	false
P002	INT	T1	A	WAK45	45	47	true	true	06:36	07:23	11.92	28.06	101.5		nmol/L	nmol/L	U/mL	ng/mL	PLATE02	-20C	0	41	false	false	false	false	false	false	false
P002	INT	T1	A	MID	420	436	false	false	06:36	13:52	0.3	2.99	109		nmol/L	nmol/L	U/mL	ng/mL	PLATE02	-20C	0	28	false	false	false	false	false	true	false
P002	INT	T1	A	EVE	900	914	false	false	06:36	21:50	0.54	1.27	92		nmol/L	nmol/L	U/mL	ng/mL	PLATE02	-20C	0	65	false	false	false	false	false	true	false
P002	INT	T1	B	WAK0	0	0	true	true	07:21	07:21	10.6	25.99	38.9		nmol/L	nmol/L	U/mL	ng/mL	PLATE02	-20C	0	40	false	false	false	false	false	false	false
P002	INT	T1	B	WAK30	30	32	true	true	07:21	07:53	14.27	35.95	92.2		nmol/L	nmol/L	U/mL	ng/mL	PLATE02	-20C	0	65	false	true	true	false	false	false	false
P002	INT	T1	B	WAK45	45	40	true	true	07:21	08:01	11.92	30.67	106.3		nmol/L	nmol/L	U/mL	ng/mL	PLATE02	-20C	0	44	false	false	false	false	false	false	false
P002	INT	T1	B	EVE	900	896	true	true	07:21	22:17	1.37	4.15	124.2		nmol/L	nmol/L	U/mL	ng/mL	PLATE02	-20C	0	53	false	false	false	false	false	false	false
P002	INT	T2	A	WAK0	0	0	true	true	08:18	08:18	9.87	23.81	43.7	2.064	nmol/L	nmol/L	U/mL	ng/mL	PLATE03	-80C	0	29	false	false	false	false	false	false	false
P002	INT	T2	A	WAK30	30	35	true	true	08:18	08:53	13.14	35.48	74.4		nmol/L	nmol/L	U/mL	ng/mL	PLATE03	-80C	0	41	false	false	false	false	true	false	false
P002	INT	T2	A	WAK45	45	47	true	true	08:18	09:05	10.56	27.01	101.7		nmol/L	nmol/L	U/mL	ng/mL	PLATE03	-80C	0	38	false	false	false	false	false	false	false
P002	INT	T2	A	MID	420	379	false	false	08:18	14:37	0.3	1.58	114.9		nmol/L	nmol/L	U/mL	ng/mL	PLATE03	-80C	0	32	false	false	false	false	false	true	false
P002	INT	T2	A	EVE	900	910	false	true	08:18	23:28	2.05	5.72	88.4		nmol/L	nmol/L	U/mL	ng/mL	PLATE03	-80C	0	41	false	false	false	false	false	false	false
P002	INT	T2	B	WAK0	0	0	true	true	07:34	07:34	9.7	23.35	41.1		nmol/L	nmol/L	U/mL	ng/mL	PLATE02	-80C	0	57	false	false	false	false	false	false	false
P002	INT	T2	B	WAK30	30	30	true	true	07:34	08:04	11.96	31.34	93.2		nmol/L	nmol/L	U/mL	ng/mL	PLATE02	-80C	0	33	false	false	false	false	false	false	false
P002	INT	T2	B	WAK45	45	36	false	true	07:34	08:10	10.16	28.91	100.4		nmol/L	nmol/L	U/mL	ng/mL	PLATE02	-80C	0	35	false	false	false	false	false	false	false
P002	INT	T2	B	EVE	900	922	false	false	07:34	22:56	0.92	4.08	101.8		nmol/L	nmol/L	U/mL	ng/mL	PLATE02	-80C	0	43	false	false	false	false	false	false	false
P003	CTRL	T0	A	WAK0	0	0	true	true	06:27	06:27	12.54	29.86	66.3	2.181	nmol/L	nmol/L	U/mL	ng/mL	PLATE07	-80C	0	27	false	false	false	false	false	false	false
P003	CTRL	T0	A	WAK30	30	27	true	true	06:27	06:54	16.59	42.19	97.1		nmol/L	nmol/L	U/mL	ng/mL	PLATE07	-80C	0	42	false	false	false	false	true	false	false
P003	CTRL	T0	A	WAK45	45	50	true	true	06:27	07:17	19.39	48.29	105.6		nmol/L	nmol/L	U/mL	ng/mL	PLATE07	-80C	0	28	false	false	false	false	false	false	false
P003	CTRL	T0	A	MID	420	438	false	false	06:27	13:45	7.81	23.61	118.9		nmol/L	nmol/L	U/mL	ng/mL	PLATE07	-80C	0	36	false	false	false	false	false	false	false
P003	CTRL	T0	A	EVE	900	916	false	false	06:27	21:43	0.83	1.42	74.5		nmol/L	nmol/L	U/mL	ng/mL	PLATE07	-80C	0	32	false	false	false	false	false	false	false
P003	CTRL	T0	B	WAK0	0	0	true	true	08:04	08:04	12.9	29.8	80.4		nmol/L	nmol/L	U/mL	ng/mL	PLATE05	-20C	0	56	false	false	false	false	false	false	false
P003	CTRL	T0	B	WAK30	30	30	true	true	08:04	08:34	17.38	40.96	90.6		nmol/L	nmol/L	U/mL	ng/mL	PLATE05	-20C	0	46	false	false	false	true	false	false	false
P003	CTRL	T0	B	WAK45	45	41	true	true	08:04	08:45	17.96	43.61	102.4		nmol/L	nmol/L	U/mL	ng/mL	PLATE05	-20C	0	47	false	false	true	false	false	false	false
P003	CTRL	T0	B	EVE	900	868	false	false	08:04	22:32	2.01	5.62	90.6		nmol/L	nmol/L	U/mL	ng/mL	PLATE05	-20C	0	59	false	false	false	false	false	false	false
P003	CTRL	T1	A	WAK0	0	0	true	true	07:01	07:01	13.84	35.05	56.2	3.134	nmol/L	nmol/L	U/mL	ng/mL	PLATE02	-80C	0	47	false	true	false	false	true	false	false
P003	CTRL	T1	A	WAK30	30	22	false	true	07:01	07:23	16.05	40.7	86.7		nmol/L	nmol/L	U/mL	ng/mL	PLATE02	-80C	0	35	false	false	false	false	false	false	false
P003	CTRL	T1	A	WAK45	45	35	false	true	07:01	07:36	16.69	42.32	109.3		nmol/L	nmol/L	U/mL	ng/mL	PLATE02	-80C	0	49	false	false	false	false	false	false	false
P003	CTRL	T1	A	MID	420	428	false	true	07:01	14:09	7.04	16.5	115		nmol/L	nmol/L	U/mL	ng/mL	PLATE02	-80C	0	34	false	false	false	false	false	false	false
P003	CTRL	T1	A	EVE	900	911	false	false	07:01	22:12	1.91	5.58	69.5		nmol/L	nmol/L	U/mL	ng/mL	PLATE02	-80C	0	37	false	false	false	false	true	false	false
P003	CTRL	T1	B	WAK0	0	0	true	true	07:06	07:06	12.23	29.93	53.4		nmol/L	nmol/L	U/mL	ng/mL	PLATE06	-20C	0	55	false	false	false	false	false	false	false
P003	CTRL	T1	B	WAK30	30	33	true	true	07:06	07:39	16.6	37.9	86.3		nmol/L	nmol/L	U/mL	ng/mL	PLATE06	-20C	0	35	false	true	false	false	false	false	false
P003	CTRL	T1	B	WAK45	45	49	true	true	07:06	07:55	17.28	46.19	96.3		nmol/L	nmol/L	U/mL	ng/mL	PLATE06	-20C	0	36	false	true	false	true	false	false	false
P003	CTRL	T1	B	EVE	900	912	false	false	07:06	22:18	0.3	2.13	76.2		nmol/L	nmol/L	U/mL	ng/mL	PLATE06	-20C	0	59	false	false	false	false	false	true	false
P003	CTRL	T2	A	WAK0	0	0	true	true	08:33	08:33	12.64	31.95	70.5	2.761	nmol/L	nmol/L	U/mL	ng/mL	PLATE05	-80C	0	63	false	false	false	false	true	false	false
P003	CTRL	T2	A	WAK30	30	31	true	true	08:33	09:04	14.77	37.83	92		nmol/L	nmol/L	U/mL	ng/mL	PLATE05	-80C	0	36	false	true	false	true	false	false	false
P003	CTRL	T2	A	WAK45	45	45	true	true	08:33	09:18	16.54	40.15	94.6		nmol/L	nmol/L	U/mL	ng/mL	PLATE05	-80C	0	39	false	false	false	false	false	false	false
P003	CTRL	T2	A	MID	420	417	true	true	08:33	15:30	7.55	21.4	111.9		nmol/L	nmol/L	U/mL	ng/mL	PLATE05	-80C	0	28	false	false	false	false	false	false	false
P003	CTRL	T2	A	EVE	900	901	true	true	08:33	23:34	0.47	3.79	86.5		nmol/L	nmol/L	U/mL	ng/mL	PLATE05	-80C	0	28	false	false	false	false	false	true	false
P003	CTRL	T2	B	WAK0	0	1	true	true	07:19	07:20	11.14	33.65	68		nmol/L	nmol/L	U/mL	ng/mL	PLATE03	-80C	0	33	false	false	false	false	false	false	false
P003	CTRL	T2	B	WAK30	30	27	true	true	07:19	07:46	15.26	38.98	84.2		nmol/L	nmol/L	U/mL	ng/mL	PLATE03	-80C	0	32	true	false	false	true	false	false	false
P003	CTRL	T2	B	WAK45	45	52	false	true	07:19	08:11	16.79	42.67	112.3		nmol/L	nmol/L	U/mL	ng/mL	PLATE03	-80C	0	37	false	false	true	false	false	false	false
P003	CTRL	T2	B	EVE	900	900	true	true	07:19	22:19	1.48	2.25	78.6		nmol/L	nmol/L	U/mL	ng/mL	PLATE03	-80C	0	21	false	false	false	false	false	false	false
P004	INT	T0	A	WAK0	0	1	true	true	07:03	07:04	16.51	41.79	64.1	2.207	nmol/L	nmol/L	U/mL	ng/mL	PLATE01	-80C	0	37	false	false	false	true	false	false	false
P004	INT	T0	A	WAK30	30	35	true	true	07:03	07:38	17.4	41.72	72.9		nmol/L	nmol/L	U/mL	ng/mL	PLATE01	-80C	0	56	false	false	false	false	true	false	false
P004	INT	T0	A	WAK45	45	40	true	true	07:03	07:43	21.51	51.23	85.1		nmol/L	nmol/L	U/mL	ng/mL	PLATE01	-80C	0	26	false	false	false	false	false	false	false
P004	INT	T0	A	MID	420	417	true	true	07:03	14:00	3.99	10.3	89.7		nmol/L	nmol/L	U/mL	ng/mL	PLATE01	-80C	0	28	false	false	false	false	false	false	false
P004	INT	T0	A	EVE	900	944	false	false	07:03	22:47	3.33	5.76	87.9		nmol/L	nmol/L	U/mL	ng/mL	PLATE01	-80C	0	34	false	false	true	false	false	false	false
P004	INT	T0	B	WAK0	0	0	true	true	07:35	07:35	15.81	36.52	71.8		nmol/L	nmol/L	U/mL	ng/mL	PLATE03	-20C	0	59	false	false	false	false	true	false	false
P004	INT	T0	B	WAK30	30	30	true	true	07:35	08:05	20.02	51.49	72.2		nmol/L	nmol/L	U/mL	ng/mL	PLATE03	-20C	0	33	false	false	false	false	false	false	false
P004	INT	T0	B	WAK45	45	44	true	true	07:35	08:19	20.75	57.13	78.1		nmol/L	nmol/L	U/mL	ng/mL	PLATE03	-20C	0	44	false	false	false	false	false	false	false
P004	INT	T0	B	EVE	900	886	false	false	07:35	22:21	2.41	3.45	95		nmol/L	nmol/L	U/mL	ng/mL	PLATE03	-20C	0	46	false	false	false	false	false	false	false
P004	INT	T1	A	WAK0	0	2	true	true	07:28	07:30	12.24	27.84	52.5	1.052	nmol/L	nmol/L	U/mL	ng/mL	PLATE05	-20C	1	34	false	false	false	false	true	false	false
P004	INT	T1	A	WAK30	30	24	false	true	07:28	07:52	14.58	36.52	54.6		nmol/L	nmol/L	U/mL	ng/mL	PLATE05	-20C	1	52	false	false	false	false	false	false	false
P004	INT	T1	A	WAK45	45	45	true	true	07:28	08:13	13.28	31.87	63		nmol/L	nmol/L	U/mL	ng/mL	PLATE05	-20C	1	31	false	false	false	false	false	false	false
P004	INT	T1	A	MID	420	390	false	false	07:28	13:58	2.79	9.06	72.1		nmol/L	nmol/L	U/mL	ng/mL	PLATE05	-20C	1	46	false	false	false	true	false	false	false
P004	INT	T1	A	EVE	900	883	false	false	07:28	22:11	2.7	7.5	66.5		nmol/L	nmol/L	U/mL	ng/mL	PLATE05	-20C	1	37	false	false	false	false	false	false	false
P004	INT	T1	B	WAK0	0	3	true	true	07:48	07:51	11.11	28.42	65.8		nmol/L	nmol/L	U/mL	ng/mL	PLATE03	-80C	0	47	false	false	false	false	false	false	false
P004	INT	T1	B	WAK30	30	31	true	true	07:48	08:19	13.91	34.51	50.2		nmol/L	nmol/L	U/mL	ng/mL	PLATE03	-80C	0	46	false	false	false	false	false	false	false
P004	INT	T1	B	WAK45	45	37	false	true	07:48	08:25	13.78	33.65	50.6		nmol/L	nmol/L	U/mL	ng/mL	PLATE03	-80C	0	51	false	false	false	false	false	false	false
P004	INT	T1	B	EVE	900	873	false	false	07:48	22:21	3.16	6.51	60.2		nmol/L	nmol/L	U/mL	ng/mL	PLATE03	-80C	0	42	false	false	false	false	false	false	false
P004	INT	T2	A	WAK0	0	2	true	true	08:07	08:09	11.5	30.07	48.6	2.914	nmol/L	nmol/L	U/mL	ng/mL	PLATE03	-20C	1	31	false	false	true	false	true	false	false
P004	INT	T2	A	WAK30	30	27	true	true	08:07	08:34	12.95	32.71	62.5		nmol/L	nmol/L	U/mL	ng/mL	PLATE03	-20C	1	51	false	false	false	false	false	false	false
P004	INT	T2	A	WAK45	45	37	false	true	08:07	08:44	12.26	31.19	58.1		nmol/L	nmol/L	U/mL	ng/mL	PLATE03	-20C	1	28	false	false	false	false	false	false	false
P004	INT	T2	A	MID	420	431	false	false	08:07	15:18	0.7	3.42	82.2		nmol/L	nmol/L	U/mL	ng/mL	PLATE03	-20C	1	17	false	false	false	false	false	true	false
P004	INT	T2	A	EVE	900	918	false	false	08:07	23:25	2.73	7	57.1		nmol/L	nmol/L	U/mL	ng/mL	PLATE03	-20C	1	36	false	false	false	false	false	false	false
P004	INT	T2	B	WAK0	0	0	true	true	06:46	06:46	11.45	28.2	48.9		nmol/L	nmol/L	U/mL	ng/mL	PLATE06	-80C	0	46	false	false	false	false	false	false	false
P004	INT	T2	B	WAK30	30	29	true	true	06:46	07:15	13.55	30.86	65.8		nmol/L	nmol/L	U/mL	ng/mL	PLATE06	-80C	0	39	false	false	false	false	false	false	false
P004	INT	T2	B	WAK45	45	43	true	true	06:46	07:29	15.1	38.98	57		nmol/L	nmol/L	U/mL	ng/mL	PLATE06	-80C	0	25	true	false	false	false	false	false	false
P004	INT	T2	B	EVE	900	926	false	false	06:46	22:12	1.89	6.35	63.2		nmol/L	nmol/L	U/mL	ng/mL	PLATE06	-80C	0	41	false	true	false	false	false	false	false
P005	CTRL	T0	A	WAK0	0	3	true	true	06:51	06:54	14.69	33.75	61.1	2.567	nmol/L	nmol/L	U/mL	ng/mL	PLATE01	-20C	0	45	false	false	false	false	false	false	false
P005	CTRL	T0	A	WAK30	30	17	false	false	06:51	07:08	17.74	46.87	79.5		nmol/L	nmol/L	U/mL	ng/mL	PLATE01	-20C	0	50	false	false	false	false	true	false	false
P005	CTRL	T0	A	WAK45	45	45	true	true	06:51	07:36	18.64	45.17	93		nmol/L	nmol/L	U/mL	ng/mL	PLATE01	-20C	0	51	false	false	false	false	true	false	false
P005	CTRL	T0	A	MID	420	427	false	true	06:51	13:58	6.42	14.08	77.2		nmol/L	nmol/L	U/mL	ng/mL	PLATE01	-20C	0	50	false	false	false	true	false	false	false
P005	CTRL	T0	A	EVE	900	891	false	true	06:51	21:42	1.97	3.96	39		nmol/L	nmol/L	U/mL	ng/mL	PLATE01	-20C	0	25	false	false	false	false	false	false	false
P005	CTRL	T0	B	WAK0	0	0	true	true	08:15	08:15	16.6	41.74	53.4		nmol/L	nmol/L	U/mL	ng/mL	PLATE06	-80C	1	39	false	false	false	false	false	false	false
P005	CTRL	T0	B	WAK30	30	30	true	true	08:15	08:45	16.71	40.31	70.1		nmol/L	nmol/L	U/mL	ng/mL	PLATE06	-80C	1	38	false	false	false	true	false	false	false
P005	CTRL	T0	B	WAK45	45	45	true	true	08:15	09:00	18.32	49.6	84.4		nmol/L	nmol/L	U/mL	ng/mL	PLATE06	-80C	1	49	false	false	false	false	false	false	false
P005	CTRL	T0	B	EVE	900	936	false	false	08:15	23:51	3.42	6.4	43		nmol/L	nmol/L	U/mL	ng/mL	PLATE06	-80C	1	15	false	false	false	false	false	false	false
P005	CTRL	T1	A	WAK0	0	3	true	true	07:27	07:30	14.61	35.94	55.1	1.938	nmol/L	nmol/L	U/mL	ng/mL	PLATE04	-20C	0	18	true	false	false	false	false	false	false
P005	CTRL	T1	A	WAK30	30	27	true	true	07:27	07:54	15.5	37	56.9		nmol/L	nmol/L	U/mL	ng/mL	PLATE04	-20C	0	37	false	true	false	false	false	false	false
P005	CTRL	T1	A	WAK45	45	46	true	true	07:27	08:13	17.37	44.73	74.1		nmol/L	nmol/L	U/mL	ng/mL	PLATE04	-20C	0	36	false	false	false	false	false	false	false
P005	CTRL	T1	A	MID	420	441	false	false	07:27	14:48	6.99	17.97	75.1		nmol/L	nmol/L	U/mL	ng/mL	PLATE04	-20C	0	49	false	true	false	false	false	false	false
P005	CTRL	T1	A	EVE	900	930	false	false	07:27	22:57	3.43	7.3	33.3		nmol/L	nmol/L	U/mL	ng/mL	PLATE04	-20C	0	16	false	false	false	false	false	false	false
P005	CTRL	T1	B	WAK0	0	0	true	true	08:07	08:07	13.8	34.54	45.5		nmol/L	nmol/L	U/mL	ng/mL	PLATE04	-20C	0	50	false	true	true	false	false	false	false
P005	CTRL	T1	B	WAK30	30	32	true	true	08:07	08:39	14.87	35.72	72.4		nmol/L	nmol/L	U/mL	ng/mL	PLATE04	-20C	0	47	false	false	false	false	false	false	false
P005	CTRL	T1	B	WAK45	45	42	true	true	08:07	08:49	16.47	42.55	84.3		nmol/L	nmol/L	U/mL	ng/mL	PLATE04	-20C	0	47	false	false	true	false	false	false	false
P005	CTRL	T1	B	EVE	900	910	false	true	08:07	23:17	4	8.84	44.5		nmol/L	nmol/L	U/mL	ng/mL	PLATE04	-20C	0	49	false	true	false	false	false	false	false
P005	CTRL	T2	A	WAK0	0	0	true	true	07:26	07:26	12.56	29.56	57.5	1.805	nmol/L	nmol/L	U/mL	ng/mL	PLATE02	-80C	0	35	false	false	false	false	true	false	false
P005	CTRL	T2	A	WAK30	30	22	false	true	07:26	07:48	15.22	38.56	62.8		nmol/L	nmol/L	U/mL	ng/mL	PLATE02	-80C	0	53	false	false	false	false	false	false	false
P005	CTRL	T2	A	WAK45	45	57	false	false	07:26	08:23	16.68	43.92	71.3		nmol/L	nmol/L	U/mL	ng/mL	PLATE02	-80C	0	41	false	false	false	false	false	false	false
P005	CTRL	T2	A	MID	420	425	true	true	07:26	14:31	7.1	18.51	107.9		nmol/L	nmol/L	U/mL	ng/mL	PLATE02	-80C	0	40	false	true	false	false	false	false	false
P005	CTRL	T2	A	EVE	900	916	false	false	07:26	22:42	2.1	6.59	39.5		nmol/L	nmol/L	U/mL	ng/mL	PLATE02	-80C	0	39	false	false	false	false	false	false	false
P005	CTRL	T2	B	WAK0	0	0	true	true	06:42	06:42	13.89	34.53	44.7		nmol/L	nmol/L	U/mL	ng/mL	PLATE02	-20C	0	46	false	false	false	false	false	false	false
P005	CTRL	T2	B	WAK30	30	34	true	true	06:42	07:16	15.8	36.89	66.7		nmol/L	nmol/L	U/mL	ng/mL	PLATE02	-20C	0	36	false	false	false	false	false	false	false
P005	CTRL	T2	B	WAK45	45	46	true	true	06:42	07:28	14.64	38.91	69.3		nmol/L	nmol/L	U/mL	ng/mL	PLATE02	-20C	0	22	true	false	false	false	false	false	false
P005	CTRL	T2	B	EVE	900	903	true	true	06:42	21:45	2.55	6.6	35.5		nmol/L	nmol/L	U/mL	ng/mL	PLATE02	-20C	0	41	false	false	false	false	false	false	false
P006	CTRL	T0	A	WAK0	0	0	true	true	07:39	07:39	16.89	38.11	58.3	3.912	nmol/L	nmol/L	U/mL	ng/mL	PLATE03	-80C	0	39	false	false	false	false	true	false	false
P006	CTRL	T0	A	WAK30	30	29	true	true	07:39	08:08	17.15	42.97	86.2		nmol/L	nmol/L	U/mL	ng/mL	PLATE03	-80C	0	61	false	false	false	false	false	false	false
P006	CTRL	T0	A	WAK45	45	49	true	true	07:39	08:28	19.53	48.35	84.7		nmol/L	nmol/L	U/mL	ng/mL	PLATE03	-80C	0	27	false	false	false	false	false	false	false
P006	CTRL	T0	A	MID	420	412	false	true	07:39	14:31	7.42	20.99	122.5		nmol/L	nmol/L	U/mL	ng/mL	PLATE03	-80C	0	28	false	false	false	false	false	false	false
P006	CTRL	T0	A	EVE	900	895	true	true	07:39	22:34	2.01	6.98	98.1		nmol/L	nmol/L	U/mL	ng/mL	PLATE03	-80C	0	47	false	false	false	false	false	false	false
P006	CTRL	T0	B	WAK0	0	0	true	true	08:06	08:06	13.75	34.46	50.7		nmol/L	nmol/L	U/mL	ng/mL	PLATE03	-80C	0	40	false	false	false	false	false	false	false
P006	CTRL	T0	B	WAK30	30	19	false	false	08:06	08:25	17.95	40.04	82.5		nmol/L	nmol/L	U/mL	ng/mL	PLATE03	-80C	0	40	false	false	false	false	false	false	false
P006	CTRL	T0	B	WAK45	45	40	true	true	08:06	08:46	20.26	48.89	99.7		nmol/L	nmol/L	U/mL	ng/mL	PLATE03	-80C	0	41	false	false	false	false	true	false	false
P006	CTRL	T0	B	EVE	900	879	false	false	08:06	22:45	2.04	3.6	102.5		nmol/L	nmol/L	U/mL	ng/mL	PLATE03	-80C	0	35	false	true	false	false	false	false	false
P006	CTRL	T1	A	WAK0	0	5	true	true	07:27	07:32	13.87	37.06	52.5	3.247	nmol/L	nmol/L	U/mL	ng/mL	PLATE07	-20C	0	52	false	false	false	false	false	false	false
P006	CTRL	T1	A	WAK30	30	31	true	true	07:27	07:58	17.91	43.32	75.6		nmol/L	nmol/L	U/mL	ng/mL	PLATE07	-20C	0	40	false	false	false	false	false	false	false
P006	CTRL	T1	A	WAK45	45	44	true	true	07:27	08:11	16.5	43.33	77.6		nmol/L	nmol/L	U/mL	ng/mL	PLATE07	-20C	0	40	false	false	false	true	false	false	false
P006	CTRL	T1	A	MID	420	417	true	true	07:27	14:24	6.88	16.54	89.4		nmol/L	nmol/L	U/mL	ng/mL	PLATE07	-20C	0	40	false	false	false	false	false	false	false
P006	CTRL	T1	A	EVE	900	878	false	false	07:27	22:05	2.74	5.73	79.3		nmol/L	nmol/L	U/mL	ng/mL	PLATE07	-20C	0	32	false	false	false	false	false	false	false
P006	CTRL	T1	B	WAK0	0	5	true	true	07:22	07:27	13.1	33.76	45.1		nmol/L	nmol/L	U/mL	ng/mL	PLATE04	-80C	0	37	false	false	false	false	true	false	false
P006	CTRL	T1	B	WAK30	30	25	true	true	07:22	07:47	16.88	40.73	75.9		nmol/L	nmol/L	U/mL	ng/mL	PLATE04	-80C	0	43	false	false	false	false	false	false	false
P006	CTRL	T1	B	WAK45	45	53	false	true	07:22	08:15	16.28	39.64	88.1		nmol/L	nmol/L	U/mL	ng/mL	PLATE04	-80C	0	45	false	false	false	false	false	false	false
P006	CTRL	T1	B	EVE	900	891	false	true	07:22	22:13	2.11	2.56	95.1		nmol/L	nmol/L	U/mL	ng/mL	PLATE04	-80C	0	48	false	false	false	true	false	false	false
P006	CTRL	T2	A	WAK0	0	2	true	true	06:47	06:49	14.55	38.47	57	3.317	nmol/L	nmol/L	U/mL	ng/mL	PLATE07	-80C	0	36	false	false	false	false	false	false	false
P006	CTRL	T2	A	WAK30	30	36	false	true	06:47	07:23	17.48	41.76	80.3		nmol/L	nmol/L	U/mL	ng/mL	PLATE07	-80C	0	44	false	false	false	false	false	false	false
P006	CTRL	T2	A	WAK45	45	53	false	true	06:47	07:40	14.21	38.2	87.8		nmol/L	nmol/L	U/mL	ng/mL	PLATE07	-80C	0	52	false	false	false	true	false	false	false
P006	CTRL	T2	A	MID	420	404	false	false	06:47	13:31	6.06	14.63	95.3		nmol/L	nmol/L	U/mL	ng/mL	PLATE07	-80C	0	37	false	false	false	false	false	false	false
P006	CTRL	T2	A	EVE	900	913	false	false	06:47	22:00	1.82	2.8	84.8		nmol/L	nmol/L	U/mL	ng/mL	PLATE07	-80C	0	23	false	true	false	false	false	false	false
P006	CTRL	T2	B	WAK0	0	0	true	true	07:28	07:28	13.26	36.19	40.5		nmol/L	nmol/L	U/mL	ng/mL	PLATE08	-80C	0	26	false	false	false	false	false	false	false
P006	CTRL	T2	B	WAK30	30	32	true	true	07:28	08:00	15.06	39.18	88		nmol/L	nmol/L	U/mL	ng/mL	PLATE08	-80C	0	21	true	true	true	false	false	false	false
P006	CTRL	T2	B	WAK45	45	45	true	true	07:28	08:13	16.26	38.5	90.3		nmol/L	nmol/L	U/mL	ng/mL	PLATE08	-80C	0	49	false	false	false	false	false	false	false
P006	CTRL	T2	B	EVE	900	911	false	false	07:28	22:39	1.23	2.53	81.6		nmol/L	nmol/L	U/mL	ng/mL	PLATE08	-80C	0	22	false	false	false	false	false	false	false
P007	INT	T0	A	WAK0	0	1	true	true	08:27	08:28	10.2	24.85	80.4	2.171	nmol/L	nmol/L	U/mL	ng/mL	PLATE02	-20C	0	27	false	false	false	false	true	false	false
P007	INT	T0	A	WAK30	30	33	true	true	08:27	09:00	14.22	35.13	106.5		nmol/L	nmol/L	U/mL	ng/mL	PLATE02	-20C	0	50	false	false	false	false	false	false	false
P007	INT	T0	A	WAK45	45	39	false	true	08:27	09:06	19.27	49.1	125.3		nmol/L	nmol/L	U/mL	ng/mL	PLATE02	-20C	0	56	false	false	false	false	true	false	false
P007	INT	T0	A	MID	420	434	false	false	08:27	15:41	6.72	18.28	147		nmol/L	nmol/L	U/mL	ng/mL	PLATE02	-20C	0	56	false	false	false	false	false	false	false
P007	INT	T0	A	EVE	900	892	false	true	08:27	23:19	1.69	3.48	127.2		nmol/L	nmol/L	U/mL	ng/mL	PLATE02	-20C	0	39	false	true	false	false	false	false	false
P007	INT	T0	B	WAK0	0	0	true	true	08:08	08:08	10.26	21.46	82.4		nmol/L	nmol/L	U/mL	ng/mL	PLATE04	-20C	0	30	false	false	false	false	false	false	false
P007	INT	T0	B	WAK30	30	35	true	true	08:08	08:43	13.4	34.39	120.1		nmol/L	nmol/L	U/mL	ng/mL	PLATE04	-20C	0	18	true	false	false	false	false	false	false
P007	INT	T0	B	WAK45	45	53	false	true	08:08	09:01	17.22	42.1	140.7		nmol/L	nmol/L	U/mL	ng/mL	PLATE04	-20C	0	24	false	false	false	false	false	false	false
P007	INT	T0	B	EVE	900	896	true	true	08:08	23:04	1.7	5.59	120.1		nmol/L	nmol/L	U/mL	ng/mL	PLATE04	-20C	0	37	false	false	false	false	false	false	false
P007	INT	T1	A	WAK0	0	0	true	true	06:23	06:23	6.57	18.24	59.4	3.416	nmol/L	nmol/L	U/mL	ng/mL	PLATE06	-20C	0	38	false	false	false	true	false	false	false
P007	INT	T1	A	WAK30	30	34	true	true	06:23	06:57	11.67	29.39	93.8		nmol/L	nmol/L	U/mL	ng/mL	PLATE06	-20C	0	22	false	false	false	false	false	false	false
P007	INT	T1	A	WAK45	45	43	true	true	06:23	07:06	11.82	33.57	108.2		nmol/L	nmol/L	U/mL	ng/mL	PLATE06	-20C	0	65	false	false	false	false	false	false	false
P007	INT	T1	A	MID	420	426	false	true	06:23	13:29	5.68	13.8	131.7		nmol/L	nmol/L	U/mL	ng/mL	PLATE06	-20C	0	33	false	false	false	false	false	false	false
P007	INT	T1	A	EVE	900	955	false	false	06:23	22:18	0.7	1	87.5		nmol/L	nmol/L	U/mL	ng/mL	PLATE06	-20C	0	19	false	false	false	false	true	true	false
P007	INT	T1	B	WAK0	0	0	true	true	07:29	07:29	7.34	15.58	50.1		nmol/L	nmol/L	U/mL	ng/mL	PLATE04	-20C	0	45	false	false	false	false	true	false	false
P007	INT	T1	B	WAK30	30	38	false	true	07:29	08:07	12.14	32.89	89.7		nmol/L	nmol/L	U/mL	ng/mL	PLATE04	-20C	0	34	false	true	false	false	false	false	false
P007	INT	T1	B	WAK45	45	49	true	true	07:29	08:18	10.2	27.94	107.6		nmol/L	nmol/L	U/mL	ng/mL	PLATE04	-20C	0	44	false	false	false	true	false	false	false
P007	INT	T1	B	EVE	900	913	false	false	07:29	22:42	1.24	1	89.1		nmol/L	nmol/L	U/mL	ng/mL	PLATE04	-20C	0	48	false	false	false	false	false	false	false
P007	INT	T2	A	WAK0	0	0	true	true	06:32	06:32	8.6	18.46	50.3	1.952	nmol/L	nmol/L	U/mL	ng/mL	PLATE01	-20C	0	32	true	true	false	false	false	false	false
P007	INT	T2	A	WAK30	30	34	true	true	06:32	07:06	9.75	24.33	84.5		nmol/L	nmol/L	U/mL	ng/mL	PLATE01	-20C	0	15	false	false	false	true	false	false	false
P007	INT	T2	A	WAK45	45	40	true	true	06:32	07:12	11.83	27.9	118.6		nmol/L	nmol/L	U/mL	ng/mL	PLATE01	-20C	0	53	false	false	false	true	false	false	false
P007	INT	T2	A	MID	420	423	true	true	06:32	13:35	4.79	11.92	119.4		nmol/L	nmol/L	U/mL	ng/mL	PLATE01	-20C	0	37	false	false	false	false	false	false	false
P007	INT	T2	A	EVE	900	872	false	false	06:32	21:04	1.07	4.01	94.3		nmol/L	nmol/L	U/mL	ng/mL	PLATE01	-20C	0	33	false	false	false	false	false	false	false
P007	INT	T2	B	WAK0	0	0	true	true	07:41	07:41	7.29	21.36	69.6		nmol/L	nmol/L	U/mL	ng/mL	PLATE01	-20C	0	22	false	false	false	false	false	false	false
P007	INT	T2	B	WAK30	30	33	true	true	07:41	08:14	10.64	29.1	76.8		nmol/L	nmol/L	U/mL	ng/mL	PLATE01	-20C	0	45	false	true	false	false	false	false	false
P007	INT	T2	B	WAK45	45	52	false	true	07:41	08:33	8.59	22.83	90.8		nmol/L	nmol/L	U/mL	ng/mL	PLATE01	-20C	0	19	false	false	false	false	false	false	false
P007	INT	T2	B	EVE	900	877	false	false	07:41	22:18	0.52	1	95.4		nmol/L	nmol/L	U/mL	ng/mL	PLATE01	-20C	0	36	false	false	false	false	false	true	false
P008	CTRL	T0	A	WAK0	0	2	true	true	07:50	07:52	16.74	41.92	55.8	3.336	nmol/L	nmol/L	U/mL	ng/mL	PLATE02	-20C	0	49	false	false	false	false	false	false	false
P008	CTRL	T0	A	WAK30	30	34	true	true	07:50	08:24	17.79	43.8	82.1		nmol/L	nmol/L	U/mL	ng/mL	PLATE02	-20C	0	52	false	false	false	false	false	false	false
P008	CTRL	T0	A	WAK45	45	39	false	true	07:50	08:29	21.16	56.11	103.2		nmol/L	nmol/L	U/mL	ng/mL	PLATE02	-20C	0	40	false	false	false	false	false	false	false
P008	CTRL	T0	A	MID	420	381	false	false	07:50	14:11	11.84	25.66	102.3		nmol/L	nmol/L	U/mL	ng/mL	PLATE02	-20C	0	25	false	false	false	false	false	false	false
P008	CTRL	T0	A	EVE	900	869	false	false	07:50	22:19	2.28	6.18	58.9		nmol/L	nmol/L	U/mL	ng/mL	PLATE02	-20C	0	34	false	false	false	false	false	false	false
P008	CTRL	T0	B	WAK0	0	0	true	true	07:05	07:05	15.62	38.86	50.3		nmol/L	nmol/L	U/mL	ng/mL	PLATE06	-20C	0	53	false	false	true	true	true	false	false
P008	CTRL	T0	B	WAK30	30	30	true	true	07:05	07:35	20.97	46.17	80.2		nmol/L	nmol/L	U/mL	ng/mL	PLATE06	-20C	0	57	false	false	false	false	false	false	false
P008	CTRL	T0	B	WAK45	45	45	true	true	07:05	07:50	21.63	53.66	105.2		nmol/L	nmol/L	U/mL	ng/mL	PLATE06	-20C	0	50	false	false	false	false	false	false	false
P008	CTRL	T0	B	EVE	900	885	false	false	07:05	21:50	3.12	8.21	55.4		nmol/L	nmol/L	U/mL	ng/mL	PLATE06	-20C	0	47	false	false	false	false	true	false	false
P008	CTRL	T1	A	WAK0	0	1	true	true	07:40	07:41	17.27	40.22	56.3	2.023	nmol/L	nmol/L	U/mL	ng/mL	PLATE04	-80C	0	39	false	false	false	false	false	false	false
P008	CTRL	T1	A	WAK30	30	27	true	true	07:40	08:07	17.3	46	69.4		nmol/L	nmol/L	U/mL	ng/mL	PLATE04	-80C	0	32	false	false	false	true	true	false	false
P008	CTRL	T1	A	WAK45	45	48	true	true	07:40	08:28	17.15	41.37	85.2		nmol/L	nmol/L	U/mL	ng/mL	PLATE04	-80C	0	51	false	false	false	false	true	false	false
P008	CTRL	T1	A	MID	420	419	true	true	07:40	14:39	9.24	21.33	112.7		nmol/L	nmol/L	U/mL	ng/mL	PLATE04	-80C	0	22	false	false	false	false	false	false	false
P008	CTRL	T1	A	EVE	900	943	false	false	07:40	23:23	2	4.6	44.1		nmol/L	nmol/L	U/mL	ng/mL	PLATE04	-80C	0	35	false	false	false	false	false	false	false
P008	CTRL	T1	B	WAK0	0	9	false	true	06:51	07:00	15.32	36.02	44.4		nmol/L	nmol/L	U/mL	ng/mL	PLATE08	-20C	0	44	false	false	true	false	false	false	false
P008	CTRL	T1	B	WAK30	30	32	true	true	06:51	07:23	18.54	44.24	66.4		nmol/L	nmol/L	U/mL	ng/mL	PLATE08	-20C	0	15	false	false	false	false	false	false	false
P008	CTRL	T1	B	WAK45	45	52	false	true	06:51	07:43	16.45	38.8	71		nmol/L	nmol/L	U/mL	ng/mL	PLATE08	-20C	0	44	false	true	false	false	true	false	false
P008	CTRL	T1	B	EVE	900	872	false	false	06:51	21:23	2.88	8.81	44.8		nmol/L	nmol/L	U/mL	ng/mL	PLATE08	-20C	0	34	false	false	false	false	false	false	false
P008	CTRL	T2	A	WAK0	0	3	true	true	07:08	07:11	15.52	38.04	43.2	2.503	nmol/L	nmol/L	U/mL	ng/mL	PLATE03	-80C	0	38	false	true	false	false	false	false	false
P008	CTRL	T2	A	WAK30	30	25	true	true	07:08	07:33	16.31	37.29	79.8		nmol/L	nmol/L	U/mL	ng/mL	PLATE03	-80C	0	37	false	false	false	false	false	false	false
P008	CTRL	T2	A	WAK45	45	44	true	true	07:08	07:52	16.95	38.96	78.5		nmol/L	nmol/L	U/mL	ng/mL	PLATE03	-80C	0	40	false	false	false	false	false	false	false
P008	CTRL	T2	A	MID	420	436	false	false	07:08	14:24	9.75	23.22	95		nmol/L	nmol/L	U/mL	ng/mL	PLATE03	-80C	0	21	false	false	true	false	false	false	false
P008	CTRL	T2	A	EVE	900	900	true	true	07:08	22:08	2.5	9.42	49.2		nmol/L	nmol/L	U/mL	ng/mL	PLATE03	-80C	0	38	true	false	false	false	false	false	false
P008	CTRL	T2	B	WAK0	0	0	true	true	06:21	06:21	15.61	37.71	54.4		nmol/L	nmol/L	U/mL	ng/mL	PLATE04	-80C	1	32	false	false	false	false	true	false	false
P008	CTRL	T2	B	WAK30	30	31	true	true	06:21	06:52	16.8	42.81	84.5		nmol/L	nmol/L	U/mL	ng/mL	PLATE04	-80C	1	56	false	false	false	false	false	false	false
P008	CTRL	T2	B	WAK45	45	46	true	true	06:21	07:07	17.2	48.19	91.2		nmol/L	nmol/L	U/mL	ng/mL	PLATE04	-80C	1	50	false	true	false	false	false	false	false
P008	CTRL	T2	B	EVE	900	918	false	false	06:21	21:39	2.15	4.22	68.4		nmol/L	nmol/L	U/mL	ng/mL	PLATE04	-80C	1	41	false	false	false	false	true	false	false
P009	CTRL	T0	A	WAK0	0	0	true	true	08:06	08:06	11.1	30.05	63.2	1.959	nmol/L	nmol/L	U/mL	ng/mL	PLATE07	-20C	0	64	false	false	false	false	false	false	false
P009	CTRL	T0	A	WAK30	30	25	true	true	08:06	08:31	14.25	34	77.2		nmol/L	nmol/L	U/mL	ng/mL	PLATE07	-20C	0	51	false	false	false	false	false	false	false
P009	CTRL	T0	A	WAK45	45	43	true	true	08:06	08:49	19.82	47.65	74.6		nmol/L	nmol/L	U/mL	ng/mL	PLATE07	-20C	0	24	false	false	false	false	false	false	false
P009	CTRL	T0	A	MID	420	418	true	true	08:06	15:04	5.37	15.03	96.3		nmol/L	nmol/L	U/mL	ng/mL	PLATE07	-20C	0	49	false	false	false	false	false	false	false
P009	CTRL	T0	A	EVE	900	922	false	false	08:06	23:28	2.05	5.78	48.5		nmol/L	nmol/L	U/mL	ng/mL	PLATE07	-20C	0	34	false	false	false	false	false	false	false
P009	CTRL	T0	B	WAK0	0	0	true	true	08:22	08:22	11.03	27.03	47.4		nmol/L	nmol/L	U/mL	ng/mL	PLATE02	-20C	0	41	false	false	false	false	false	false	false
P009	CTRL	T0	B	WAK30	30	35	true	true	08:22	08:57	13.31	31.76	80.8		nmol/L	nmol/L	U/mL	ng/mL	PLATE02	-20C	0	41	false	false	false	false	false	false	false
P009	CTRL	T0	B	WAK45	45	41	true	true	08:22	09:03	18.12	46.94	97.4		nmol/L	nmol/L	U/mL	ng/mL	PLATE02	-20C	0	32	false	true	false	false	false	false	false
P009	CTRL	T0	B	EVE	900	854	false	false	08:22	22:36	1.8	3.18	54.3		nmol/L	nmol/L	U/mL	ng/mL	PLATE02	-20C	0	52	false	false	false	false	true	false	false
P009	CTRL	T1	A	WAK0	0	0	true	true	07:27	07:27	9.16	22.07	53.9	2.587	nmol/L	nmol/L	U/mL	ng/mL	PLATE07	-80C	0	16	false	false	false	false	false	false	false
P009	CTRL	T1	A	WAK30	30	33	true	true	07:27	08:00	13.82	34.92	71.3		nmol/L	nmol/L	U/mL	ng/mL	PLATE07	-80C	0	33	false	false	false	false	false	false	false
P009	CTRL	T1	A	WAK45	45	47	true	true	07:27	08:14	16.66	38.73	71.2		nmol/L	nmol/L	U/mL	ng/mL	PLATE07	-80C	0	26	false	true	false	false	false	false	false
P009	CTRL	T1	A	MID	420	414	false	true	07:27	14:21	6.47	14.3	89.2		nmol/L	nmol/L	U/mL	ng/mL	PLATE07	-80C	0	43	false	false	false	false	false	false	false
P009	CTRL	T1	A	EVE	900	914	false	false	07:27	22:41	2.07	7.62	43.7		nmol/L	nmol/L	U/mL	ng/mL	PLATE07	-80C	0	55	false	true	false	false	false	false	false
P009	CTRL	T1	B	WAK0	0	1	true	true	07:31	07:32	9.04	24	49.1		nmol/L	nmol/L	U/mL	ng/mL	PLATE07	-80C	0	42	false	false	true	false	false	false	false
P009	CTRL	T1	B	WAK30	30	28	true	true	07:31	07:59	14.32	33.81	61.7		nmol/L	nmol/L	U/mL	ng/mL	PLATE07	-80C	0	49	false	false	false	false	false	false	false
P009	CTRL	T1	B	WAK45	45	45	true	true	07:31	08:16	15.21	38.1	70.6		nmol/L	nmol/L	U/mL	ng/mL	PLATE07	-80C	0	31	false	false	false	false	false	false	false
P009	CTRL	T1	B	EVE	900	888	false	false	07:31	22:19	1.6	6.29	31.4		nmol/L	nmol/L	U/mL	ng/mL	PLATE07	-80C	0	53	false	false	false	false	false	false	false
P009	CTRL	T2	A	WAK0	0	0	true	true	07:49	07:49	11.13	29.39	54.9	2.857	nmol/L	nmol/L	U/mL	ng/mL	PLATE08	-20C	0	38	false	true	false	false	false	false	false
P009	CTRL	T2	A	WAK30	30	25	true	true	07:49	08:14	16.1	37.91	68.4		nmol/L	nmol/L	U/mL	ng/mL	PLATE08	-20C	0	83	false	true	false	false	false	false	false
P009	CTRL	T2	A	WAK45	45	36	false	true	07:49	08:25	15.03	38.4	83		nmol/L	nmol/L	U/mL	ng/mL	PLATE08	-20C	0	46	false	false	false	false	false	false	false
P009	CTRL	T2	A	MID	420	399	false	false	07:49	14:28	5.29	16.68	80.9		nmol/L	nmol/L	U/mL	ng/mL	PLATE08	-20C	0	42	false	false	false	false	false	false	false
P009	CTRL	T2	A	EVE	900	932	false	false	07:49	23:21	2.17	7.88	37.8		nmol/L	nmol/L	U/mL	ng/mL	PLATE08	-20C	0	59	false	true	true	false	false	false	false
P009	CTRL	T2	B	WAK0	0	0	true	true	07:19	07:19	10.26	26.59	40		nmol/L	nmol/L	U/mL	ng/mL	PLATE02	-20C	0	39	false	false	false	false	true	false	false
P009	CTRL	T2	B	WAK30	30	30	true	true	07:19	07:49	12.99	32.73	68.2		nmol/L	nmol/L	U/mL	ng/mL	PLATE02	-20C	0	50	false	false	false	false	false	false	false
P009	CTRL	T2	B	WAK45	45	39	false	true	07:19	07:58	13.67	33.54	77.8		nmol/L	nmol/L	U/mL	ng/mL	PLATE02	-20C	0	35	false	false	false	false	true	false	false
P009	CTRL	T2	B	EVE	900	905	true	true	07:19	22:24	1.76	4.74	43.9		nmol/L	nmol/L	U/mL	ng/mL	PLATE02	-20C	0	42	false	false	false	false	false	false	false
P010	CTRL	T0	A	WAK0	0	0	true	true	07:11	07:11	11.18	26.66	52.7	2.91	nmol/L	nmol/L	U/mL	ng/mL	PLATE07	-80C	0	39	false	false	false	false	false	false	false
P010	CTRL	T0	A	WAK30	30	23	false	true	07:11	07:34	13.47	36.9	103.8		nmol/L	nmol/L	U/mL	ng/mL	PLATE07	-80C	0	43	false	false	false	false	false	false	false
P010	CTRL	T0	A	WAK45	45	41	true	true	07:11	07:52	19.09	50.02	118		nmol/L	nmol/L	U/mL	ng/mL	PLATE07	-80C	0	33	false	false	false	false	false	false	false
P010	CTRL	T0	A	MID	420	420	true	true	07:11	14:11	5.82	13.5	137.2		nmol/L	nmol/L	U/mL	ng/mL	PLATE07	-80C	0	50	false	false	false	false	false	false	false
P010	CTRL	T0	A	EVE	900	861	false	false	07:11	21:32	3.09	8.94	65		nmol/L	nmol/L	U/mL	ng/mL	PLATE07	-80C	0	49	false	false	false	false	false	false	false
P010	CTRL	T0	B	WAK0	0	0	true	true	06:49	06:49	12.26	27.56	63.2		nmol/L	nmol/L	U/mL	ng/mL	PLATE02	-20C	0	41	false	false	false	false	true	false	false
P010	CTRL	T0	B	WAK30	30	32	true	true	06:49	07:21	14.55	33.55	112.3		nmol/L	nmol/L	U/mL	ng/mL	PLATE02	-20C	0	34	false	false	false	false	false	false	false
P010	CTRL	T0	B	WAK45	45	49	true	true	06:49	07:38	19.35	52.13	119		nmol/L	nmol/L	U/mL	ng/mL	PLATE02	-20C	0	41	false	false	false	false	false	false	false
P010	CTRL	T0	B	EVE	900	903	true	true	06:49	21:52	2.45	4.34	58.9		nmol/L	nmol/L	U/mL	ng/mL	PLATE02	-20C	0	52	false	false	false	false	false	false	false
P010	CTRL	T1	A	WAK0	0	2	true	true	07:45	07:47	10.77	26.72	59.2	3.238	nmol/L	nmol/L	U/mL	ng/mL	PLATE04	-20C	0	46	true	false	false	false	false	false	false
P010	CTRL	T1	A	WAK30	30	25	true	true	07:45	08:10	14.36	38.53	91.3		nmol/L	nmol/L	U/mL	ng/mL	PLATE04	-20C	0	26	false	false	false	false	false	false	false
P010	CTRL	T1	A	WAK45	45	45	true	true	07:45	08:30	15.14	38.11	114.3		nmol/L	nmol/L	U/mL	ng/mL	PLATE04	-20C	0	29	false	true	false	false	false	false	false
P010	CTRL	T1	A	MID	420	426	false	true	07:45	14:51	6.58	16.78	125.8		nmol/L	nmol/L	U/mL	ng/mL	PLATE04	-20C	0	51	false	false	false	false	false	false	false
P010	CTRL	T1	A	EVE	900	904	true	true	07:45	22:49	2.86	8.14	63.4		nmol/L	nmol/L	U/mL	ng/mL	PLATE04	-20C	0	36	false	false	false	true	false	false	false
P010	CTRL	T1	B	WAK0	0	3	true	true	08:11	08:14	10.15	25.77	50.1		nmol/L	nmol/L	U/mL	ng/mL	PLATE08	-20C	0	39	false	false	false	false	false	false	false
P010	CTRL	T1	B	WAK30	30	38	false	true	08:11	08:49	13.33	36.24	90.7		nmol/L	nmol/L	U/mL	ng/mL	PLATE08	-20C	0	49	false	false	false	false	false	false	false
P010	CTRL	T1	B	WAK45	45	45	true	true	08:11	08:56	14.6	34.48	114		nmol/L	nmol/L	U/mL	ng/mL	PLATE08	-20C	0	35	false	true	false	false	false	false	false
P010	CTRL	T1	B	EVE	900	900	true	true	08:11	23:11	2.82	3.65	52.3		nmol/L	nmol/L	U/mL	ng/mL	PLATE08	-20C	0	34	false	true	false	false	false	false	false
P010	CTRL	T2	A	WAK0	0	0	true	true	07:12	07:12	10.65	26.41	62	2.125	nmol/L	nmol/L	U/mL	ng/mL	PLATE07	-20C	0	21	false	false	false	false	false	false	false
P010	CTRL	T2	A	WAK30	30	25	true	true	07:12	07:37	13.95	38.42	101.7		nmol/L	nmol/L	U/mL	ng/mL	PLATE07	-20C	0	41	false	false	false	false	false	false	false
P010	CTRL	T2	A	WAK45	45	43	true	true	07:12	07:55	15.19	35.84	106.6		nmol/L	nmol/L	U/mL	ng/mL	PLATE07	-20C	0	41	false	false	false	false	false	false	false
P010	CTRL	T2	A	MID	420	429	false	true	07:12	14:21	4.65	11.91	127.9		nmol/L	nmol/L	U/mL	ng/mL	PLATE07	-20C	0	30	false	false	false	false	false	false	false
P010	CTRL	T2	A	EVE	900	910	false	true	07:12	22:22	3.52	4.64	54.4		nmol/L	nmol/L	U/mL	ng/mL	PLATE07	-20C	0	56	false	false	false	false	false	false	false
P010	CTRL	T2	B	WAK0	0	4	true	true	07:54	07:58	8.52	19.23	55.2		nmol/L	nmol/L	U/mL	ng/mL	PLATE05	-80C	0	47	false	false	false	false	false	false	false
P010	CTRL	T2	B	WAK30	30	30	true	true	07:54	08:24	13.34	34.21	91.9		nmol/L	nmol/L	U/mL	ng/mL	PLATE05	-80C	0	50	false	false	false	false	false	false	false
P010	CTRL	T2	B	WAK45	45	41	true	true	07:54	08:35	13.58	34	116.2		nmol/L	nmol/L	U/mL	ng/mL	PLATE05	-80C	0	53	false	false	false	false	false	false	false
P010	CTRL	T2	B	EVE	900	856	false	false	07:54	22:10	3.81	9.92	67.2		nmol/L	nmol/L	U/mL	ng/mL	PLATE05	-80C	0	32	false	false	false	false	false	false	false
P011	INT	T0	A	WAK0	0	0	true	true	06:19	06:19	13.85	32.39	53.2	2.869	nmol/L	nmol/L	U/mL	ng/mL	PLATE04	-20C	0	32	false	false	false	false	false	false	false
P011	INT	T0	A	WAK30	30	31	true	true	06:19	06:50	18.45	47.1	80.1		nmol/L	nmol/L	U/mL	ng/mL	PLATE04	-20C	0	35	true	false	false	false	false	false	false
P011	INT	T0	A	WAK45	45	45	true	true	06:19	07:04	20.95	50.24	86.4		nmol/L	nmol/L	U/mL	ng/mL	PLATE04	-20C	0	40	false	false	false	false	false	false	false
P011	INT	T0	A	MID	420	415	true	true	06:19	13:14	6.02	14.48	84		nmol/L	nmol/L	U/mL	ng/mL	PLATE04	-20C	0	24	false	false	false	false	false	false	false
P011	INT	T0	A	EVE	900	925	false	false	06:19	21:44	1.19	2.29	79.4		nmol/L	nmol/L	U/mL	ng/mL	PLATE04	-20C	0	36	false	false	false	false	false	false	false
P011	INT	T0	B	WAK0	0	13	false	false	09:09	09:22	13.13	34.41	53.1		nmol/L	nmol/L	U/mL	ng/mL	PLATE08	-20C	1	22	false	false	false	false	false	false	false
P011	INT	T0	B	WAK30	30	22	false	true	09:09	09:31	15.85	41.03	70.5		nmol/L	nmol/L	U/mL	ng/mL	PLATE08	-20C	1	49	false	true	false	false	false	false	false
P011	INT	T0	B	WAK45	45	51	false	true	09:09	10:00	20.53	49.95	97.7		nmol/L	nmol/L	U/mL	ng/mL	PLATE08	-20C	1	38	false	false	false	false	false	false	false
P011	INT	T0	B	EVE	900	877	false	false	09:09	23:46	1.46	2.02	82.1		nmol/L	nmol/L	U/mL	ng/mL	PLATE08	-20C	1	43	false	true	false	false	false	false	false
P011	INT	T1	A	WAK0	0	0	true	true	06:55	06:55	10.86	24.81	39.9	2.856	nmol/L	nmol/L	U/mL	ng/mL	PLATE01	-20C	0	25	false	false	false	false	false	false	false
P011	INT	T1	A	WAK30	30	36	false	true	06:55	07:31	13.98	36.55	63.9		nmol/L	nmol/L	U/mL	ng/mL	PLATE01	-20C	0	30	false	false	false	false	false	false	false
P011	INT	T1	A	WAK45	45	48	true	true	06:55	07:43	12.69	31.47	64		nmol/L	nmol/L	U/mL	ng/mL	PLATE01	-20C	0	36	false	true	true	false	false	false	false
P011	INT	T1	A	MID	420	419	true	true	06:55	13:54	6.41	18.81	68.5		nmol/L	nmol/L	U/mL	ng/mL	PLATE01	-20C	0	47	false	false	false	false	false	false	false
P011	INT	T1	A	EVE	900	925	false	false	06:55	22:20	0.91	1	73.5		nmol/L	nmol/L	U/mL	ng/mL	PLATE01	-20C	0	29	false	false	false	false	false	false	false
P011	INT	T1	B	WAK0	0	0	true	true	06:54	06:54	9.9	23.48	45.1		nmol/L	nmol/L	U/mL	ng/mL	PLATE02	-20C	0	20	false	false	false	false	false	false	false
P011	INT	T1	B	WAK30	30	27	true	true	06:54	07:21	12.34	29.09	65		nmol/L	nmol/L	U/mL	ng/mL	PLATE02	-20C	0	48	false	false	false	false	false	false	false
P011	INT	T1	B	WAK45	45	48	true	true	06:54	07:42	13.1	31.54	66.5		nmol/L	nmol/L	U/mL	ng/mL	PLATE02	-20C	0	49	false	false	false	false	false	false	false
P011	INT	T1	B	EVE	900	886	false	false	06:54	21:40	1.28	4.57	70.6		nmol/L	nmol/L	U/mL	ng/mL	PLATE02	-20C	0	39	false	true	false	false	false	false	false
P011	INT	T2	A	WAK0	0	0	true	true	08:34	08:34	10.61	25.25	45.8	3.241	nmol/L	nmol/L	U/mL	ng/mL	PLATE03	-80C	0	16	false	false	false	false	false	false	false
P011	INT	T2	A	WAK30	30	24	false	true	08:34	08:58	11.95	28.84	60.8		nmol/L	nmol/L	U/mL	ng/mL	PLATE03	-80C	0	35	false	true	false	false	false	false	false
P011	INT	T2	A	WAK45	45	46	true	true	08:34	09:20	13.65	32.88	71.5		nmol/L	nmol/L	U/mL	ng/mL	PLATE03	-80C	0	34	false	false	false	false	false	false	false
P011	INT	T2	A	MID	420	431	false	false	08:34	15:45	5.01	13.19	58.6		nmol/L	nmol/L	U/mL	ng/mL	PLATE03	-80C	0	21	false	false	false	false	false	false	false
P011	INT	T2	A	EVE	900	893	false	true	08:34	23:27	1.32	4.71	72.2		nmol/L	nmol/L	U/mL	ng/mL	PLATE03	-80C	0	46	false	false	false	false	false	false	false
P011	INT	T2	B	WAK0	0	0	true	true	06:48	06:48	9.98	23.27	48.9		nmol/L	nmol/L	U/mL	ng/mL	PLATE08	-80C	0	39	false	false	false	false	false	false	false
P011	INT	T2	B	WAK30	30	30	true	true	06:48	07:18	12.16	35.77	53.3		nmol/L	nmol/L	U/mL	ng/mL	PLATE08	-80C	0	49	false	false	false	false	false	false	false
P011	INT	T2	B	WAK45	45	52	false	true	06:48	07:40	12.77	31.41	69.7		nmol/L	nmol/L	U/mL	ng/mL	PLATE08	-80C	0	35	false	false	true	false	false	false	false
P011	INT	T2	B	EVE	900	883	false	false	06:48	21:31	1.25	4.67	77.4		nmol/L	nmol/L	U/mL	ng/mL	PLATE08	-80C	0	26	false	false	false	false	false	false	false
P012	INT	T0	A	WAK0	0	9	false	true	07:55	08:04	15.44	37.35	67.5	2.065	nmol/L	nmol/L	U/mL	ng/mL	PLATE04	-80C	0	31	false	false	false	false	false	false	false
P012	INT	T0	A	WAK30	30	25	true	true	07:55	08:20	20.12	49.07	86		nmol/L	nmol/L	U/mL	ng/mL	PLATE04	-80C	0	26	false	true	false	false	false	false	false
P012	INT	T0	A	WAK45	45	42	true	true	07:55	08:37	22.1	58.24	97		nmol/L	nmol/L	U/mL	ng/mL	PLATE04	-80C	0	37	false	false	false	true	false	false	false
P012	INT	T0	A	MID	420	402	false	false	07:55	14:37	5.6	13.92	122.9		nmol/L	nmol/L	U/mL	ng/mL	PLATE04	-80C	0	47	false	false	false	false	false	false	false
P012	INT	T0	A	EVE	900	881	false	false	07:55	22:36	4.28	9.37	99		nmol/L	nmol/L	U/mL	ng/mL	PLATE04	-80C	0	30	false	false	false	false	false	false	false
P012	INT	T0	B	WAK0	0	0	true	true	06:47	06:47	15.4	39.12	48.2		nmol/L	nmol/L	U/mL	ng/mL	PLATE01	-20C	1	54	false	false	false	false	false	false	false
P012	INT	T0	B	WAK30	30	24	false	true	06:47	07:11	19.76	47.27	96.1		nmol/L	nmol/L	U/mL	ng/mL	PLATE01	-20C	1	56	false	true	false	false	false	false	false
P012	INT	T0	B	WAK45	45	41	true	true	06:47	07:28	24.17	58.78	91		nmol/L	nmol/L	U/mL	ng/mL	PLATE01	-20C	1	50	false	false	false	false	true	false	false
P012	INT	T0	B	EVE	900	859	false	false	06:47	21:06	3.18	7.9	116		nmol/L	nmol/L	U/mL	ng/mL	PLATE01	-20C	1	56	false	false	false	false	true	false	false
P012	INT	T1	A	WAK0	0	0	true	true	07:40	07:40	11.69	28.53	50	2.665	nmol/L	nmol/L	U/mL	ng/mL	PLATE07	-20C	0	38	false	false	false	false	false	false	false
P012	INT	T1	A	WAK30	30	30	true	true	07:40	08:10	15.87	37.71	65.3		nmol/L	nmol/L	U/mL	ng/mL	PLATE07	-20C	0	47	true	false	false	false	false	false	false
P012	INT	T1	A	WAK45	45	52	false	true	07:40	08:32	15.52	41.31	75.6		nmol/L	nmol/L	U/mL	ng/mL	PLATE07	-20C	0	31	false	false	false	false	false	false	false
P012	INT	T1	A	MID	420	417	true	true	07:40	14:37	5.04	10.73	62.9		nmol/L	nmol/L	U/mL	ng/mL	PLATE07	-20C	0	48	false	false	false	false	false	false	false
P012	INT	T1	A	EVE	900	894	false	true	07:40	22:34	1.94	2.78	75.7		nmol/L	nmol/L	U/mL	ng/mL	PLATE07	-20C	0	25	false	false	false	false	false	false	false
P012	INT	T1	B	WAK0	0	3	true	true	07:39	07:42	11.23	26.28	45.5		nmol/L	nmol/L	U/mL	ng/mL	PLATE07	-80C	0	49	false	false	false	false	false	false	false
P012	INT	T1	B	WAK30	30	29	true	true	07:39	08:08	16.79	44.88	48.6		nmol/L	nmol/L	U/mL	ng/mL	PLATE07	-80C	0	50	false	false	false	false	true	false	false
P012	INT	T1	B	WAK45	45	54	false	true	07:39	08:33	14.72	41.39	77.8		nmol/L	nmol/L	U/mL	ng/mL	PLATE07	-80C	0	24	false	false	false	false	false	false	false
P012	INT	T1	B	EVE	900	872	false	false	07:39	22:11	2.28	6.18	75.4		nmol/L	nmol/L	U/mL	ng/mL	PLATE07	-80C	0	54	false	false	false	false	false	false	false
P012	INT	T2	A	WAK0	0	2	true	true	07:04	07:06	11.27	25.3	40.9	1.872	nmol/L	nmol/L	U/mL	ng/mL	PLATE08	-80C	0	31	false	false	false	false	false	false	false
P012	INT	T2	A	WAK30	30	30	true	true	07:04	07:34	14.01	36.5	61.6		nmol/L	nmol/L	U/mL	ng/mL	PLATE08	-80C	0	49	false	false	false	false	false	false	false
P012	INT	T2	A	WAK45	45	43	true	true	07:04	07:47	11.53	29.31	74.6		nmol/L	nmol/L	U/mL	ng/mL	PLATE08	-80C	0	39	false	false	false	false	true	false	false
P012	INT	T2	A	MID	420	386	false	false	07:04	13:30	3.38	10.89	76.6		nmol/L	nmol/L	U/mL	ng/mL	PLATE08	-80C	0	29	false	true	false	true	false	false	false
P012	INT	T2	A	EVE	900	914	false	false	07:04	22:18	1.67	2.59	62.8		nmol/L	nmol/L	U/mL	ng/mL	PLATE08	-80C	0	42	false	false	false	false	false	false	false
P012	INT	T2	B	WAK0	0	4	true	true	07:43	07:47	11.54	32.06	45.8		nmol/L	nmol/L	U/mL	ng/mL	PLATE07	-80C	0	51	false	false	false	false	false	false	false
P012	INT	T2	B	WAK30	30	35	true	true	07:43	08:18	15.51	38.1	63.1		nmol/L	nmol/L	U/mL	ng/mL	PLATE07	-80C	0	26	false	true	false	false	true	false	false
P012	INT	T2	B	WAK45	45	46	true	true	07:43	08:29	13.48	35.11	66.5		nmol/L	nmol/L	U/mL	ng/mL	PLATE07	-80C	0	65	false	false	false	true	false	false	false
P012	INT	T2	B	EVE	900	926	false	false	07:43	23:09	2.72	8.83	75.8		nmol/L	nmol/L	U/mL	ng/mL	PLATE07	-80C	0	48	false	false	false	false	false	false	false
P013	INT	T0	A	WAK0	0	0	true	true	08:09	08:09	8.06	18.1	57.3	2.238	nmol/L	nmol/L	U/mL	ng/mL	PLATE03	-20C	0	43	false	false	false	false	false	false	false
P013	INT	T0	A	WAK30	30	39	false	true	08:09	08:48	15.92	36.91	66.5		nmol/L	nmol/L	U/mL	ng/mL	PLATE03	-20C	0	19	false	false	false	false	false	false	false
P013	INT	T0	A	WAK45	45	49	true	true	08:09	08:58	18.15	45.75	82.1		nmol/L	nmol/L	U/mL	ng/mL	PLATE03	-20C	0	33	false	false	false	false	false	false	false
P013	INT	T0	A	MID	420	417	true	true	08:09	15:06	6.74	14.86	103.4		nmol/L	nmol/L	U/mL	ng/mL	PLATE03	-20C	0	29	false	false	false	false	false	false	false
P013	INT	T0	A	EVE	900	889	false	false	08:09	22:58	1.93	4.57	53.3		nmol/L	nmol/L	U/mL	ng/mL	PLATE03	-20C	0	29	false	false	false	false	false	false	false
P013	INT	T0	B	WAK0	0	0	true	true	06:48	06:48	8.91	22.87	55.9		nmol/L	nmol/L	U/mL	ng/mL	PLATE05	-20C	0	47	false	false	false	false	false	false	false
P013	INT	T0	B	WAK30	30	37	false	true	06:48	07:25	13.09	32.73	64.5		nmol/L	nmol/L	U/mL	ng/mL	PLATE05	-20C	0	38	false	false	false	false	false	false	false
P013	INT	T0	B	WAK45	45	45	true	true	06:48	07:33	15.87	37.62	81		nmol/L	nmol/L	U/mL	ng/mL	PLATE05	-20C	0	66	false	false	false	false	false	false	false
P013	INT	T0	B	EVE	900	904	true	true	06:48	21:52	2.21	7.64	69.5		nmol/L	nmol/L	U/mL	ng/mL	PLATE05	-20C	0	45	false	false	false	false	false	false	false
P013	INT	T1	A	WAK0	0	0	true	true	07:43	07:43	8.27	22.7	45.2	2.508	nmol/L	nmol/L	U/mL	ng/mL	PLATE01	-20C	0	16	false	false	false	false	false	false	false
P013	INT	T1	A	WAK30	30	30	true	true	07:43	08:13	10.55	29.86	63.9		nmol/L	nmol/L	U/mL	ng/mL	PLATE01	-20C	0	27	false	false	false	false	false	false	false
P013	INT	T1	A	WAK45	45	49	true	true	07:43	08:32	10.68	26.46	68.1		nmol/L	nmol/L	U/mL	ng/mL	PLATE01	-20C	0	45	false	false	true	false	false	false	false
P013	INT	T1	A	MID	420	400	false	false	07:43	14:23	6.54	15.34	57.7		nmol/L	nmol/L	U/mL	ng/mL	PLATE01	-20C	0	40	false	false	false	false	false	false	false
P013	INT	T1	A	EVE	900	940	false	false	07:43	23:23	1.07	1	67.8		nmol/L	nmol/L	U/mL	ng/mL	PLATE01	-20C	0	26	false	false	false	true	false	false	false
P013	INT	T1	B	WAK0	0	6	false	true	06:09	06:15	8.39	22.3	38.2		nmol/L	nmol/L	U/mL	ng/mL	PLATE06	-20C	0	53	false	false	false	false	false	false	false
P013	INT	T1	B	WAK30	30	35	true	true	06:09	06:44	10.54	27.16	59.3		nmol/L	nmol/L	U/mL	ng/mL	PLATE06	-20C	0	53	false	false	false	false	false	false	false
P013	INT	T1	B	WAK45	45	45	true	true	06:09	06:54	12.28	28.62	45		nmol/L	nmol/L	U/mL	ng/mL	PLATE06	-20C	0	49	false	false	false	false	false	false	false
P013	INT	T1	B	EVE	900	878	false	false	06:09	20:47	1.67	3.93	50.5		nmol/L	nmol/L	U/mL	ng/mL	PLATE06	-20C	0	59	false	false	false	false	false	false	false
P013	INT	T2	A	WAK0	0	5	true	true	07:14	07:19	8.91	22.57	39.7	2.388	nmol/L	nmol/L	U/mL	ng/mL	PLATE01	-80C	0	43	false	false	false	false	true	false	false
P013	INT	T2	A	WAK30	30	22	false	true	07:14	07:36	9.42	27.24	56.4		nmol/L	nmol/L	U/mL	ng/mL	PLATE01	-80C	0	43	false	true	false	false	false	false	false
P013	INT	T2	A	WAK45	45	43	true	true	07:14	07:57	11.16	25.49	60.3		nmol/L	nmol/L	U/mL	ng/mL	PLATE01	-80C	0	43	false	true	false	false	false	false	false
P013	INT	T2	A	MID	420	419	true	true	07:14	14:13	8.1	17.51	71.8		nmol/L	nmol/L	U/mL	ng/mL	PLATE01	-80C	0	26	true	false	false	false	false	false	false
P013	INT	T2	A	EVE	900	847	false	false	07:14	21:21	1.49	1.43	52.6		nmol/L	nmol/L	U/mL	ng/mL	PLATE01	-80C	0	52	false	false	false	false	false	false	false
P013	INT	T2	B	WAK0	0	0	true	true	08:27	08:27	7.09	19.9	38.3		nmol/L	nmol/L	U/mL	ng/mL	PLATE03	-20C	0	31	false	false	false	false	false	false	false
P013	INT	T2	B	WAK30	30	32	true	true	08:27	08:59	8.16	22.83	47.3		nmol/L	nmol/L	U/mL	ng/mL	PLATE03	-20C	0	41	false	true	false	true	false	false	false
P013	INT	T2	B	WAK45	45	39	false	true	08:27	09:06	11.26	26.87	68.4		nmol/L	nmol/L	U/mL	ng/mL	PLATE03	-20C	0	40	false	false	false	false	true	false	false
P013	INT	T2	B	EVE	900	867	false	false	08:27	22:54	1.58	1.61	45.5		nmol/L	nmol/L	U/mL	ng/mL	PLATE03	-20C	0	39	false	false	false	false	false	false	false
P014	INT	T0	A	WAK0	0	0	true	true	07:26	07:26	13.03	31.7	67.3	2.797	nmol/L	nmol/L	U/mL	ng/mL	PLATE02	-20C	0	25	false	false	false	false	false	false	false
P014	INT	T0	A	WAK30	30	31	true	true	07:26	07:57	19.19	48.15	101.3		nmol/L	nmol/L	U/mL	ng/mL	PLATE02	-20C	0	50	false	true	false	false	false	false	false
P014	INT	T0	A	WAK45	45	43	true	true	07:26	08:09	20.83	51.48	123.2		nmol/L	nmol/L	U/mL	ng/mL	PLATE02	-20C	0	15	false	false	false	true	false	false	false
P014	INT	T0	A	MID	420	426	false	true	07:26	14:32	3.1	7.69	136.5		nmol/L	nmol/L	U/mL	ng/mL	PLATE02	-20C	0	38	false	false	false	false	false	false	false
P014	INT	T0	A	EVE	900	867	false	false	07:26	21:53	1.23	4.41	106.9		nmol/L	nmol/L	U/mL	ng/mL	PLATE02	-20C	0	53	false	false	false	false	false	false	false
P014	INT	T0	B	WAK0	0	0	true	true	07:40	07:40	12.79	31.23	59.8		nmol/L	nmol/L	U/mL	ng/mL	PLATE02	-20C	0	51	false	true	false	false	false	false	false
P014	INT	T0	B	WAK30	30	28	true	true	07:40	08:08	17.92	41.38	99.3		nmol/L	nmol/L	U/mL	ng/mL	PLATE02	-20C	0	45	false	false	false	false	false	false	false
P014	INT	T0	B	WAK45	45	45	true	true	07:40	08:25	21.7	51.97	116.5		nmol/L	nmol/L	U/mL	ng/mL	PLATE02	-20C	0	47	false	false	false	false	false	false	false
P014	INT	T0	B	EVE	900	914	false	false	07:40	22:54	0.61	4.43	96		nmol/L	nmol/L	U/mL	ng/mL	PLATE02	-20C	0	15	false	false	false	false	false	true	false
P014	INT	T1	A	WAK0	0	6	false	true	08:05	08:11	10.5	30.7	52.5	1.972	nmol/L	nmol/L	U/mL	ng/mL	PLATE04	-80C	0	65	false	false	false	false	false	false	false
P014	INT	T1	A	WAK30	30	27	true	true	08:05	08:32	14.2	33.92	93.4		nmol/L	nmol/L	U/mL	ng/mL	PLATE04	-80C	0	42	false	false	false	false	true	false	false
P014	INT	T1	A	WAK45	45	49	true	true	08:05	08:54	14.67	41.65	102.6		nmol/L	nmol/L	U/mL	ng/mL	PLATE04	-80C	0	64	false	false	false	false	false	false	false
P014	INT	T1	A	MID	420	410	false	true	08:05	14:55	3.16	4.72	125.8		nmol/L	nmol/L	U/mL	ng/mL	PLATE04	-80C	0	49	false	false	false	false	false	false	false
P014	INT	T1	A	EVE	900	900	true	true	08:05	23:05	1.76	6.73	69.1		nmol/L	nmol/L	U/mL	ng/mL	PLATE04	-80C	0	40	false	true	false	false	false	false	false
P014	INT	T1	B	WAK0	0	0	true	true	07:15	07:15	8.65	18.34	37.2		nmol/L	nmol/L	U/mL	ng/mL	PLATE02	-20C	0	37	false	false	false	false	false	false	false
P014	INT	T1	B	WAK30	30	32	true	true	07:15	07:47	14.1	33.23	79.1		nmol/L	nmol/L	U/mL	ng/mL	PLATE02	-20C	0	52	false	false	false	false	false	false	false
P014	INT	T1	B	WAK45	45	47	true	true	07:15	08:02	13.71	33.96	95.3		nmol/L	nmol/L	U/mL	ng/mL	PLATE02	-20C	0	51	false	false	false	false	false	false	false
P014	INT	T1	B	EVE	900	911	false	false	07:15	22:26	1.23	5.11	87.5		nmol/L	nmol/L	U/mL	ng/mL	PLATE02	-20C	0	50	false	false	false	false	false	false	false
P014	INT	T2	A	WAK0	0	2	true	true	07:42	07:44	9.58	25.68	41.1	2.438	nmol/L	nmol/L	U/mL	ng/mL	PLATE01	-20C	0	37	false	false	false	false	false	false	false
P014	INT	T2	A	WAK30	30	29	true	true	07:42	08:11	13.59	33.36	75.7		nmol/L	nmol/L	U/mL	ng/mL	PLATE01	-20C	0	56	false	false	false	false	false	false	false
P014	INT	T2	A	WAK45	45	45	true	true	07:42	08:27	12.81	34.64	75.2		nmol/L	nmol/L	U/mL	ng/mL	PLATE01	-20C	0	43	false	false	false	false	false	false	false
P014	INT	T2	A	MID	420	431	false	false	07:42	14:53	3.97	13.75	115.7		nmol/L	nmol/L	U/mL	ng/mL	PLATE01	-20C	0	44	false	false	false	false	false	false	false
P014	INT	T2	A	EVE	900	886	false	false	07:42	22:28	1.78	5.87	70.7		nmol/L	nmol/L	U/mL	ng/mL	PLATE01	-20C	0	31	false	true	false	false	false	false	false
P014	INT	T2	B	WAK0	0	5	true	true	07:30	07:35	9.83	26.65	37.9		nmol/L	nmol/L	U/mL	ng/mL	PLATE07	-80C	0	26	false	false	false	false	false	false	false
P014	INT	T2	B	WAK30	30	27	true	true	07:30	07:57	11.22	23.83	76.9		nmol/L	nmol/L	U/mL	ng/mL	PLATE07	-80C	0	45	false	false	false	true	false	false	false
P014	INT	T2	B	WAK45	45	51	false	true	07:30	08:21	15.11	40.08	105.3		nmol/L	nmol/L	U/mL	ng/mL	PLATE07	-80C	0	46	false	true	true	false	false	false	false
P014	INT	T2	B	EVE	900	876	false	false	07:30	22:06	1.2	1.56	70.1		nmol/L	nmol/L	U/mL	ng/mL	PLATE07	-80C	0	27	false	false	false	false	false	false	false
P015	INT	T0	A	WAK0	0	0	true	true	06:39	06:39	14.83	37.13	41.3	3.142	nmol/L	nmol/L	U/mL	ng/mL	PLATE05	-20C	0	43	false	false	false	false	false	false	false
P015	INT	T0	A	WAK30	30	23	false	true	06:39	07:02	21.77	53.41	97.7		nmol/L	nmol/L	U/mL	ng/mL	PLATE05	-20C	0	17	false	false	false	false	false	false	false
P015	INT	T0	A	WAK45	45	49	true	true	06:39	07:28	21.55	47.77	104.5		nmol/L	nmol/L	U/mL	ng/mL	PLATE05	-20C	0	30	false	false	false	false	true	false	false
P015	INT	T0	A	MID	420	434	false	false	06:39	13:53	3.8	7.83	120.7		nmol/L	nmol/L	U/mL	ng/mL	PLATE05	-20C	0	35	false	true	false	false	false	false	false
P015	INT	T0	A	EVE	900	893	false	true	06:39	21:32	0.66	1	62.9		nmol/L	nmol/L	U/mL	ng/mL	PLATE05	-20C	0	47	false	false	false	false	false	true	false
P015	INT	T0	B	WAK0	0	0	true	true	07:09	07:09	16.61	44.47	38.2		nmol/L	nmol/L	U/mL	ng/mL	PLATE06	-20C	1	38	false	false	false	false	false	false	false
P015	INT	T0	B	WAK30	30	31	true	true	07:09	07:40	21.2	51.46	78.2		nmol/L	nmol/L	U/mL	ng/mL	PLATE06	-20C	1	48	false	false	false	false	false	false	false
P015	INT	T0	B	WAK45	45	51	false	true	07:09	08:00	22.22	57.58	106.9		nmol/L	nmol/L	U/mL	ng/mL	PLATE06	-20C	1	69	false	false	false	false	false	false	false
P015	INT	T0	B	EVE	900	873	false	false	07:09	21:42	2.76	6.75	62.6		nmol/L	nmol/L	U/mL	ng/mL	PLATE06	-20C	1	40	false	true	true	false	false	false	false
P015	INT	T1	A	WAK0	0	0	true	true	07:12	07:12	13.37	31.73	36.7	1.73	nmol/L	nmol/L	U/mL	ng/mL	PLATE05	-80C	0	24	false	false	false	false	false	false	false
P015	INT	T1	A	WAK30	30	27	true	true	07:12	07:39	15.3	38.22	82.9		nmol/L	nmol/L	U/mL	ng/mL	PLATE05	-80C	0	43	false	false	false	false	false	false	false
P015	INT	T1	A	WAK45	45	40	true	true	07:12	07:52	12.51	33.09	80.5		nmol/L	nmol/L	U/mL	ng/mL	PLATE05	-80C	0	27	false	false	false	false	false	false	false
P015	INT	T1	A	MID	420	446	false	false	07:12	14:38	3.28	3.56	104.5		nmol/L	nmol/L	U/mL	ng/mL	PLATE05	-80C	0	33	false	false	false	false	false	false	false
P015	INT	T1	A	EVE	900	933	false	false	07:12	22:45	0.3	1	57.2		nmol/L	nmol/L	U/mL	ng/mL	PLATE05	-80C	0	30	false	false	false	false	false	true	false
P015	INT	T1	B	WAK0	0	2	true	true	07:51	07:53	14.16	32.61	34.8		nmol/L	nmol/L	U/mL	ng/mL	PLATE03	-80C	0	74	false	false	false	false	false	false	false
P015	INT	T1	B	WAK30	30	29	true	true	07:51	08:20	15.94	41.44	67.6		nmol/L	nmol/L	U/mL	ng/mL	PLATE03	-80C	0	57	true	false	false	false	false	false	false
P015	INT	T1	B	WAK45	45	45	true	true	07:51	08:36	13.38	33.99	76.5		nmol/L	nmol/L	U/mL	ng/mL	PLATE03	-80C	0	15	false	false	false	false	false	false	false
P015	INT	T1	B	EVE	900	915	false	false	07:51	23:06	1.47	3.15	49.3		nmol/L	nmol/L	U/mL	ng/mL	PLATE03	-80C	0	38	false	true	false	true	true	false	false
P015	INT	T2	A	WAK0	0	0	true	true	07:52	07:52	13.62	36	22.1	3.734	nmol/L	nmol/L	U/mL	ng/mL	PLATE08	-80C	0	60	false	false	false	false	false	false	false
P015	INT	T2	A	WAK30	30	33	true	true	07:52	08:25	14.51	31.84	61.8		nmol/L	nmol/L	U/mL	ng/mL	PLATE08	-80C	0	29	false	true	false	true	false	false	false
P015	INT	T2	A	WAK45	45	40	true	true	07:52	08:32	13.5	32.82	79.6		nmol/L	nmol/L	U/mL	ng/mL	PLATE08	-80C	0	51	false	false	false	false	true	false	false
P015	INT	T2	A	MID	420	430	false	true	07:52	15:02	2.8	3.03	91.2		nmol/L	nmol/L	U/mL	ng/mL	PLATE08	-80C	0	16	false	false	false	false	false	false	false
P015	INT	T2	A	EVE	900	888	false	false	07:52	22:40	1.74	5.08	45.2		nmol/L	nmol/L	U/mL	ng/mL	PLATE08	-80C	0	37	false	false	false	false	false	false	false
P015	INT	T2	B	WAK0	0	11	false	false	07:06	07:17	13.15	30.85	36.1		nmol/L	nmol/L	U/mL	ng/mL	PLATE02	-20C	0	39	false	false	false	false	false	false	false
P015	INT	T2	B	WAK30	30	27	true	true	07:06	07:33	13.96	36.16	65		nmol/L	nmol/L	U/mL	ng/mL	PLATE02	-20C	0	40	false	true	true	false	true	false	false
P015	INT	T2	B	WAK45	45	49	true	true	07:06	07:55	12.69	30.19	72		nmol/L	nmol/L	U/mL	ng/mL	PLATE02	-20C	0	29	false	false	false	false	false	false	false
P015	INT	T2	B	EVE	900	866	false	false	07:06	21:32	1.44	2.66	49.9		nmol/L	nmol/L	U/mL	ng/mL	PLATE02	-20C	0	27	false	false	false	false	false	false	false
P016	INT	T0	A	WAK0	0	0	true	true	07:32	07:32	9.54	21.01	29.1	1.422	nmol/L	nmol/L	U/mL	ng/mL	PLATE08	-20C	0	45	false	false	false	false	false	false	false
P016	INT	T0	A	WAK30	30	30	true	true	07:32	08:02	12.4	31.12	38.4		nmol/L	nmol/L	U/mL	ng/mL	PLATE08	-20C	0	18	false	false	false	false	false	false	false
P016	INT	T0	A	WAK45	45	51	false	true	07:32	08:23	14.4	35.52	52.9		nmol/L	nmol/L	U/mL	ng/mL	PLATE08	-20C	0	47	false	false	false	false	false	false	false
P016	INT	T0	A	MID	420	400	false	false	07:32	14:12	8.6	20.53	52.4		nmol/L	nmol/L	U/mL	ng/mL	PLATE08	-20C	0	32	false	false	false	false	true	false	false
P016	INT	T0	A	EVE	900	894	false	true	07:32	22:26	1.77	2.88	52.9		nmol/L	nmol/L	U/mL	ng/mL	PLATE08	-20C	0	51	false	false	false	false	false	false	false
P016	INT	T0	B	WAK0	0	0	true	true	08:05	08:05	9.49	25.12	29.3		nmol/L	nmol/L	U/mL	ng/mL	PLATE02	-20C	0	40	false	false	false	true	false	false	false
P016	INT	T0	B	WAK30	30	30	true	true	08:05	08:35	9.28	24.1	41.8		nmol/L	nmol/L	U/mL	ng/mL	PLATE02	-20C	0	39	false	false	false	false	false	false	false
P016	INT	T0	B	WAK45	45	37	false	true	08:05	08:42	12.7	31.63	59		nmol/L	nmol/L	U/mL	ng/mL	PLATE02	-20C	0	45	false	false	false	false	false	false	false
P016	INT	T0	B	EVE	900	921	false	false	08:05	23:26	2.75	8.6	50.7		nmol/L	nmol/L	U/mL	ng/mL	PLATE02	-20C	0	32	false	false	false	false	false	false	false
P016	INT	T1	A	WAK0	0	1	true	true	07:06	07:07	7.05	18.86	13.8	2.509	nmol/L	nmol/L	U/mL	ng/mL	PLATE05	-20C	0	32	false	false	false	false	false	false	false
P016	INT	T1	A	WAK30	30	23	false	true	07:06	07:29	8.21	18.64	42.8		nmol/L	nmol/L	U/mL	ng/mL	PLATE05	-20C	0	42	false	false	false	false	false	false	false
P016	INT	T1	A	WAK45	45	54	false	true	07:06	08:00	8.7	25.48	34.3		nmol/L	nmol/L	U/mL	ng/mL	PLATE05	-20C	0	54	false	false	false	false	false	false	false
P016	INT	T1	A	MID	420	402	false	false	07:06	13:48	3.98	8.84	37.3		nmol/L	nmol/L	U/mL	ng/mL	PLATE05	-20C	0	36	false	false	false	false	false	false	false
P016	INT	T1	A	EVE	900	875	false	false	07:06	21:41	1.95	3.98	30.1		nmol/L	nmol/L	U/mL	ng/mL	PLATE05	-20C	0	39	false	false	false	false	false	false	false
P016	INT	T1	B	WAK0	0	0	true	true	08:09	08:09	6.46	16.11	23.4		nmol/L	nmol/L	U/mL	ng/mL	PLATE06	-20C	0	58	false	true	false	false	false	false	false
P016	INT	T1	B	WAK30	30	30	true	true	08:09	08:39	7.84	20.91	33		nmol/L	nmol/L	U/mL	ng/mL	PLATE06	-20C	0	16	false	false	false	false	false	false	false
P016	INT	T1	B	WAK45	45	49	true	true	08:09	08:58	7.99	18.93	52.4		nmol/L	nmol/L	U/mL	ng/mL	PLATE06	-20C	0	54	false	false	false	false	false	false	false
P016	INT	T1	B	EVE	900	829	false	false	08:09	21:58	2.2	8.15	48.6		nmol/L	nmol/L	U/mL	ng/mL	PLATE06	-20C	0	25	false	false	false	false	false	false	false
P016	INT	T2	A	WAK0	0	7	false	true	07:43	07:50	6.64	18.37	21	3.262	nmol/L	nmol/L	U/mL	ng/mL	PLATE04	-80C	0	37	false	false	false	true	false	false	false
P016	INT	T2	A	WAK30	30	22	false	true	07:43	08:05	7.65	20.24	40.6		nmol/L	nmol/L	U/mL	ng/mL	PLATE04	-80C	0	28	false	false	false	true	false	false	false
P016	INT	T2	A	WAK45	45	45	true	true	07:43	08:28	7.4	21.18	48		nmol/L	nmol/L	U/mL	ng/mL	PLATE04	-80C	0	39	true	true	false	false	false	false	false
P016	INT	T2	A	MID	420	409	false	false	07:43	14:32	6.21	15.13	49.6		nmol/L	nmol/L	U/mL	ng/mL	PLATE04	-80C	0	45	false	false	false	false	false	false	false
P016	INT	T2	A	EVE	900	884	false	false	07:43	22:27	0.78	1	30.4		nmol/L	nmol/L	U/mL	ng/mL	PLATE04	-80C	0	37	false	true	false	false	true	true	false
P016	INT	T2	B	WAK0	0	0	true	true	07:13	07:13	6.46	17.92	32.5		nmol/L	nmol/L	U/mL	ng/mL	PLATE05	-20C	0	17	false	false	false	false	false	false	false
P016	INT	T2	B	WAK30	30	36	false	true	07:13	07:49	9.04	24.13	28.4		nmol/L	nmol/L	U/mL	ng/mL	PLATE05	-20C	0	42	false	false	false	false	false	false	false
P016	INT	T2	B	WAK45	45	51	false	true	07:13	08:04	7.62	20.35	46.6		nmol/L	nmol/L	U/mL	ng/mL	PLATE05	-20C	0	40	false	true	false	true	true	false	false
P016	INT	T2	B	EVE	900	922	false	false	07:13	22:35	2.27	1.48	43		nmol/L	nmol/L	U/mL	ng/mL	PLATE05	-20C	0	37	false	false	false	false	false	false	false
P017	INT	T0	A	WAK0	0	5	true	true	06:42	06:47	18.12	42.86	71	2.678	nmol/L	nmol/L	U/mL	ng/mL	PLATE08	-80C	0	55	false	false	false	false	false	false	false
P017	INT	T0	A	WAK30	30	31	true	true	06:42	07:13	22.55	57.78	105.6		nmol/L	nmol/L	U/mL	ng/mL	PLATE08	-80C	0	28	false	false	false	false	false	false	false
P017	INT	T0	A	WAK45	45	48	true	true	06:42	07:30	25.35	64.14	106.5		nmol/L	nmol/L	U/mL	ng/mL	PLATE08	-80C	0	37	false	false	false	false	false	false	false
P017	INT	T0	A	MID	420	431	false	false	06:42	13:53	4.58	11.26	152.2		nmol/L	nmol/L	U/mL	ng/mL	PLATE08	-80C	0	39	false	false	false	false	false	false	false
P017	INT	T0	A	EVE	900	897	true	true	06:42	21:39	2.75	8.01	113.9		nmol/L	nmol/L	U/mL	ng/mL	PLATE08	-80C	0	62	false	true	false	false	false	false	false
P017	INT	T0	B	WAK0	0	1	true	true	08:04	08:05	17.5	42.73	84.3		nmol/L	nmol/L	U/mL	ng/mL	PLATE01	-80C	0	27	false	true	false	false	false	false	false
P017	INT	T0	B	WAK30	30	29	true	true	08:04	08:33	21.98	56.44	111.1		nmol/L	nmol/L	U/mL	ng/mL	PLATE01	-80C	0	41	false	false	false	false	false	false	false
P017	INT	T0	B	WAK45	45	49	true	true	08:04	08:53	25.21	64.45	121.2		nmol/L	nmol/L	U/mL	ng/mL	PLATE01	-80C	0	33	false	true	false	false	false	false	false
P017	INT	T0	B	EVE	900	878	false	false	08:04	22:42	2.92	8.6	101		nmol/L	nmol/L	U/mL	ng/mL	PLATE01	-80C	0	45	false	false	false	false	false	false	false
P017	INT	T1	A	WAK0	0	4	true	true	08:33	08:37	13.5	31.39	49.8	3.207	nmol/L	nmol/L	U/mL	ng/mL	PLATE02	-20C	0	37	false	false	false	false	false	false	false
P017	INT	T1	A	WAK30	30	31	true	true	08:33	09:04	15.76	41.05	93.1		nmol/L	nmol/L	U/mL	ng/mL	PLATE02	-20C	0	26	false	false	false	false	false	false	false
P017	INT	T1	A	WAK45	45	47	true	true	08:33	09:20	15.49	38.42	86.1		nmol/L	nmol/L	U/mL	ng/mL	PLATE02	-20C	0	25	false	false	false	false	true	false	false
P017	INT	T1	A	MID	420	456	false	false	08:33	16:09	1.28	3.39	119.8		nmol/L	nmol/L	U/mL	ng/mL	PLATE02	-20C	0	45	false	false	false	true	true	false	false
P017	INT	T1	A	EVE	900	874	false	false	08:33	23:07	2.49	6.94	78.6		nmol/L	nmol/L	U/mL	ng/mL	PLATE02	-20C	0	52	false	false	false	false	false	false	false
P017	INT	T1	B	WAK0	0	0	true	true	07:04	07:04	15.89	37.99	57.1		nmol/L	nmol/L	U/mL	ng/mL	PLATE05	-20C	1	52	true	false	false	false	false	false	false
P017	INT	T1	B	WAK30	30	15	false	false	07:04	07:19	15.91	40.73	74.7		nmol/L	nmol/L	U/mL	ng/mL	PLATE05	-20C	1	34	false	false	false	false	false	false	false
P017	INT	T1	B	WAK45	45	43	true	true	07:04	07:47	17.68	43.53	93.2		nmol/L	nmol/L	U/mL	ng/mL	PLATE05	-20C	1	36	false	false	false	false	false	false	false
P017	INT	T1	B	EVE	900	885	false	false	07:04	21:49	1.95	7.07	80.7		nmol/L	nmol/L	U/mL	ng/mL	PLATE05	-20C	1	62	false	false	true	false	false	false	false
P017	INT	T2	A	WAK0	0	7	false	true	07:14	07:21	13.39	31.33	51.9	1.704	nmol/L	nmol/L	U/mL	ng/mL	PLATE02	-20C	0	27	false	false	false	false	false	false	false
P017	INT	T2	A	WAK30	30	26	true	true	07:14	07:40	18.01	39.88	82.7		nmol/L	nmol/L	U/mL	ng/mL	PLATE02	-20C	0	36	false	false	false	false	false	false	false
P017	INT	T2	A	WAK45	45	42	true	true	07:14	07:56	17.11	43.67	74		nmol/L	nmol/L	U/mL	ng/mL	PLATE02	-20C	0	52	true	false	false	false	false	false	false
P017	INT	T2	A	MID	420	447	false	false	07:14	14:41	2.91	4.55	96.8		nmol/L	nmol/L	U/mL	ng/mL	PLATE02	-20C	0	36	false	false	false	false	false	false	false
P017	INT	T2	A	EVE	900	912	false	false	07:14	22:26	2.41	5.2	84.4		nmol/L	nmol/L	U/mL	ng/mL	PLATE02	-20C	0	41	false	false	false	false	true	false	false
P017	INT	T2	B	WAK0	0	0	true	true	07:35	07:35	11.25	28.67	46.6		nmol/L	nmol/L	U/mL	ng/mL	PLATE05	-80C	0	36	false	false	false	false	false	false	false
P017	INT	T2	B	WAK30	30	36	false	true	07:35	08:11	15.14	36.02	77.9		nmol/L	nmol/L	U/mL	ng/mL	PLATE05	-80C	0	60	false	false	false	true	false	false	false
P017	INT	T2	B	WAK45	45	33	false	false	07:35	08:08	13.79	36.73	87.1		nmol/L	nmol/L	U/mL	ng/mL	PLATE05	-80C	0	20	false	false	false	false	false	false	false
P017	INT	T2	B	EVE	900	906	false	true	07:35	22:41	1.65	4.04	91.8		nmol/L	nmol/L	U/mL	ng/mL	PLATE05	-80C	0	37	false	true	false	false	true	false	false
P018	CTRL	T0	A	WAK0	0	0	true	true	08:28	08:28	12.99	33.42	68.2	2.264	nmol/L	nmol/L	U/mL	ng/mL	PLATE04	-80C	0	49	false	false	false	false	false	false	false
P018	CTRL	T0	A	WAK30	30	13	false	false	08:28	08:41	16.28	38.16	108.9		nmol/L	nmol/L	U/mL	ng/mL	PLATE04	-80C	0	40	false	false	false	false	false	false	false
P018	CTRL	T0	A	WAK45	45	46	true	true	08:28	09:14	18.78	46.32	134.6		nmol/L	nmol/L	U/mL	ng/mL	PLATE04	-80C	0	31	false	false	false	false	false	false	false
P018	CTRL	T0	A	MID	420	461	false	false	08:28	16:09	6.45	16.21	128.7		nmol/L	nmol/L	U/mL	ng/mL	PLATE04	-80C	0	18	false	false	false	false	false	false	false
P018	CTRL	T0	A	EVE	900	895	true	true	08:28	23:23	3.05	8.79	67.5		nmol/L	nmol/L	U/mL	ng/mL	PLATE04	-80C	0	41	false	false	false	false	false	false	false
P018	CTRL	T0	B	WAK0	0	0	true	true	06:23	06:23	11.78	31.85	61.3		nmol/L	nmol/L	U/mL	ng/mL	PLATE04	-80C	0	41	false	false	false	true	false	false	false
P018	CTRL	T0	B	WAK30	30	28	true	true	06:23	06:51	16.21	40.51	112.1		nmol/L	nmol/L	U/mL	ng/mL	PLATE04	-80C	0	41	false	false	false	false	false	false	false
P018	CTRL	T0	B	WAK45	45	45	true	true	06:23	07:08	18.11	44.3	121.7		nmol/L	nmol/L	U/mL	ng/mL	PLATE04	-80C	0	25	false	false	false	false	false	false	false
P018	CTRL	T0	B	EVE	900	903	true	true	06:23	21:26	3.27	6.93	58.6		nmol/L	nmol/L	U/mL	ng/mL	PLATE04	-80C	0	50	false	true	false	true	true	false	false
P018	CTRL	T1	A	WAK0	0	0	true	true	06:31	06:31	11.18	26.34	56.9	2.563	nmol/L	nmol/L	U/mL	ng/mL	PLATE08	-80C	0	45	false	false	false	false	false	false	false
P018	CTRL	T1	A	WAK30	30	21	false	true	06:31	06:52	15.2	35.29	81.9		nmol/L	nmol/L	U/mL	ng/mL	PLATE08	-80C	0	25	true	false	false	false	false	false	false
P018	CTRL	T1	A	WAK45	45	42	true	true	06:31	07:13	13.77	34.09	117.3		nmol/L	nmol/L	U/mL	ng/mL	PLATE08	-80C	0	22	false	false	false	true	false	false	false
P018	CTRL	T1	A	MID	420	422	true	true	06:31	13:33	7.41	14.58	124.4		nmol/L	nmol/L	U/mL	ng/mL	PLATE08	-80C	0	36	false	false	false	false	false	false	false
P018	CTRL	T1	A	EVE	900	885	false	false	06:31	21:16	2.62	9.18	54.7		nmol/L	nmol/L	U/mL	ng/mL	PLATE08	-80C	0	24	false	false	false	false	false	false	false
P018	CTRL	T1	B	WAK0	0	2	true	true	07:37	07:39	12.21	28.88	41.3		nmol/L	nmol/L	U/mL	ng/mL	PLATE01	-20C	0	39	true	false	false	false	false	false	false
P018	CTRL	T1	B	WAK30	30	22	false	true	07:37	07:59	14.25	33.63	102.1		nmol/L	nmol/L	U/mL	ng/mL	PLATE01	-20C	0	20	false	false	false	false	false	false	false
P018	CTRL	T1	B	WAK45	45	53	false	true	07:37	08:30	14.24	34.8	116.8		nmol/L	nmol/L	U/mL	ng/mL	PLATE01	-20C	0	28	false	true	false	false	false	false	false
P018	CTRL	T1	B	EVE	900	885	false	false	07:37	22:22	1.27	4.02	66.9		nmol/L	nmol/L	U/mL	ng/mL	PLATE01	-20C	0	27	false	false	false	false	false	false	false
P018	CTRL	T2	A	WAK0	0	0	true	true	06:56	06:56	11.68	27.81	50.9	3.379	nmol/L	nmol/L	U/mL	ng/mL	PLATE07	-80C	0	28	false	false	false	false	false	false	false
P018	CTRL	T2	A	WAK30	30	28	true	true	06:56	07:24	13.16	34.03	86.5		nmol/L	nmol/L	U/mL	ng/mL	PLATE07	-80C	0	41	true	true	false	false	false	false	false
P018	CTRL	T2	A	WAK45	45	39	false	true	06:56	07:35	13.93	33.93	103.6		nmol/L	nmol/L	U/mL	ng/mL	PLATE07	-80C	0	40	false	false	false	false	true	false	false
P018	CTRL	T2	A	MID	420	413	false	true	06:56	13:49	6.76	16.73	133.7		nmol/L	nmol/L	U/mL	ng/mL	PLATE07	-80C	0	32	false	false	false	false	false	false	false
P018	CTRL	T2	A	EVE	900	894	false	true	06:56	21:50	2.86	7.15	63.8		nmol/L	nmol/L	U/mL	ng/mL	PLATE07	-80C	0	29	false	false	false	false	true	false	false
P018	CTRL	T2	B	WAK0	0	2	true	true	07:38	07:40	12.34	33.03	46.8		nmol/L	nmol/L	U/mL	ng/mL	PLATE01	-20C	0	31	false	false	false	false	false	false	false
P018	CTRL	T2	B	WAK30	30	30	true	true	07:38	08:08	14.83	37.7	99.1		nmol/L	nmol/L	U/mL	ng/mL	PLATE01	-20C	0	50	false	false	false	false	false	false	false
P018	CTRL	T2	B	WAK45	45	42	true	true	07:38	08:20	16.24	36.83	112.7		nmol/L	nmol/L	U/mL	ng/mL	PLATE01	-20C	0	42	false	false	false	false	false	false	false
P018	CTRL	T2	B	EVE	900	904	true	true	07:38	22:42	3.54	11.08	55.5		nmol/L	nmol/L	U/mL	ng/mL	PLATE01	-20C	0	42	false	false	false	false	true	false	false
P019	INT	T0	A	WAK0	0	2	true	true	07:33	07:35	5.46	15.94	61.1	1.729	nmol/L	nmol/L	U/mL	ng/mL	PLATE06	-20C	0	27	false	false	false	false	false	false	false
P019	INT	T0	A	WAK30	30	30	true	true	07:33	08:03	11.48	31.64	102		nmol/L	nmol/L	U/mL	ng/mL	PLATE06	-20C	0	29	true	false	false	true	false	false	false
P019	INT	T0	A	WAK45	45	45	true	true	07:33	08:18	16.13	40.6	114.2		nmol/L	nmol/L	U/mL	ng/mL	PLATE06	-20C	0	23	false	false	false	false	false	false	false
P019	INT	T0	A	MID	420	417	true	true	07:33	14:30	6.15	19.41	125.6		nmol/L	nmol/L	U/mL	ng/mL	PLATE06	-20C	0	31	false	false	false	false	false	false	false
P019	INT	T0	A	EVE	900	869	false	false	07:33	22:02	2.38	4.53	100.1		nmol/L	nmol/L	U/mL	ng/mL	PLATE06	-20C	0	35	false	false	false	false	false	false	false
P019	INT	T0	B	WAK0	0	0	true	true	07:29	07:29	5.33	10.98	59.1		nmol/L	nmol/L	U/mL	ng/mL	PLATE05	-20C	0	48	false	false	false	true	false	false	false
P019	INT	T0	B	WAK30	30	31	true	true	07:29	08:00	12.26	33.24	99.8		nmol/L	nmol/L	U/mL	ng/mL	PLATE05	-20C	0	44	false	false	false	false	false	false	false
P019	INT	T0	B	WAK45	45	44	true	true	07:29	08:13	15.42	36.88	103		nmol/L	nmol/L	U/mL	ng/mL	PLATE05	-20C	0	20	false	true	false	false	false	false	false
P019	INT	T0	B	EVE	900	881	false	false	07:29	22:10	2.95	8.23	112.4		nmol/L	nmol/L	U/mL	ng/mL	PLATE05	-20C	0	42	false	false	false	false	false	false	false
P019	INT	T1	A	WAK0	0	0	true	true	07:36	07:36	5.01	9.3	51.1	1.743	nmol/L	nmol/L	U/mL	ng/mL	PLATE08	-80C	0	19	false	false	false	false	false	false	false
P019	INT	T1	A	WAK30	30	31	true	true	07:36	08:07	9.24	25.08	81.1		nmol/L	nmol/L	U/mL	ng/mL	PLATE08	-80C	0	51	false	false	false	false	false	false	false
P019	INT	T1	A	WAK45	45	45	true	true	07:36	08:21	9.04	22.09	76.3		nmol/L	nmol/L	U/mL	ng/mL	PLATE08	-80C	0	46	false	true	false	false	false	false	false
P019	INT	T1	A	MID	420	454	false	false	07:36	15:10	5.35	12.9	109.1		nmol/L	nmol/L	U/mL	ng/mL	PLATE08	-80C	0	29	false	false	false	false	true	false	false
P019	INT	T1	A	EVE	900	892	false	true	07:36	22:28	1.62	4.42	85.5		nmol/L	nmol/L	U/mL	ng/mL	PLATE08	-80C	0	37	false	true	false	false	false	false	false
P019	INT	T1	B	WAK0	0	0	true	true	07:26	07:26	4.93	14.56	43.6		nmol/L	nmol/L	U/mL	ng/mL	PLATE01	-20C	0	41	false	false	false	false	false	false	false
P019	INT	T1	B	WAK30	30	32	true	true	07:26	07:58	8.96	21.09	76.4		nmol/L	nmol/L	U/mL	ng/mL	PLATE01	-20C	0	36	false	false	false	false	false	false	false
P019	INT	T1	B	WAK45	45	46	true	true	07:26	08:12	9.84	24.71	84.9		nmol/L	nmol/L	U/mL	ng/mL	PLATE01	-20C	0	34	false	false	false	false	false	false	false
P019	INT	T1	B	EVE	900	909	false	true	07:26	22:35	0.4	1	82.3		nmol/L	nmol/L	U/mL	ng/mL	PLATE01	-20C	0	41	false	true	false	true	false	true	false
P019	INT	T2	A	WAK0	0	0	true	true	07:32	07:32	3.54	8.82	55.2	1.403	nmol/L	nmol/L	U/mL	ng/mL	PLATE02	-20C	0	29	true	false	false	false	false	false	false
P019	INT	T2	A	WAK30	30	26	true	true	07:32	07:58	7.25	18.12	76.6		nmol/L	nmol/L	U/mL	ng/mL	PLATE02	-20C	0	40	false	true	false	false	false	false	false
P019	INT	T2	A	WAK45	45	43	true	true	07:32	08:15	9.67	18.34	82.3		nmol/L	nmol/L	U/mL	ng/mL	PLATE02	-20C	0	24	false	false	false	false	false	false	false
P019	INT	T2	A	MID	420	432	false	false	07:32	14:44	2.81	9.96	103.4		nmol/L	nmol/L	U/mL	ng/mL	PLATE02	-20C	0	29	false	false	false	false	true	false	false
P019	INT	T2	A	EVE	900	924	false	false	07:32	22:56	2.64	1.61	86.2		nmol/L	nmol/L	U/mL	ng/mL	PLATE02	-20C	0	44	false	false	false	true	false	false	false
P019	INT	T2	B	WAK0	0	0	true	true	06:25	06:25	3.63	10.06	50.1		nmol/L	nmol/L	U/mL	ng/mL	PLATE01	-80C	0	29	false	false	false	false	false	false	false
P019	INT	T2	B	WAK30	30	29	true	true	06:25	06:54	8.61	17.21	81.8		nmol/L	nmol/L	U/mL	ng/mL	PLATE01	-80C	0	41	false	true	false	false	true	false	false
P019	INT	T2	B	WAK45	45	45	true	true	06:25	07:10	9.81	27.14	70.6		nmol/L	nmol/L	U/mL	ng/mL	PLATE01	-80C	0	29	false	true	false	false	false	false	false
P019	INT	T2	B	EVE	900	902	true	true	06:25	21:27	2.06	5.02	74		nmol/L	nmol/L	U/mL	ng/mL	PLATE01	-80C	0	62	false	true	false	false	false	false	false
P020	INT	T0	A	WAK0	0	7	false	true	07:32	07:39	9.24	25.68	24.1	2.335	nmol/L	nmol/L	U/mL	ng/mL	PLATE03	-80C	0	29	false	false	false	false	false	false	false
P020	INT	T0	A	WAK30	30	34	true	true	07:32	08:06	12.91	35.78	61.9		nmol/L	nmol/L	U/mL	ng/mL	PLATE03	-80C	0	15	false	false	false	false	false	false	false
P020	INT	T0	A	WAK45	45	48	true	true	07:32	08:20	14.6	35.41	58.6		nmol/L	nmol/L	U/mL	ng/mL	PLATE03	-80C	0	26	false	false	false	false	false	false	false
P020	INT	T0	A	MID	420	420	true	true	07:32	14:32	4.98	12.39	99		nmol/L	nmol/L	U/mL	ng/mL	PLATE03	-80C	0	57	false	false	false	false	false	false	false
P020	INT	T0	A	EVE	900	894	false	true	07:32	22:26	2.52	8.11	37.8		nmol/L	nmol/L	U/mL	ng/mL	PLATE03	-80C	0	33	false	false	false	true	true	false	false
P020	INT	T0	B	WAK0	0	0	true	true	08:45	08:45	8.33	22.18	25		nmol/L	nmol/L	U/mL	ng/mL	PLATE03	-20C	0	52	false	true	false	false	false	false	false
P020	INT	T0	B	WAK30	30	31	true	true	08:45	09:16	13.1	31.2	53.7		nmol/L	nmol/L	U/mL	ng/mL	PLATE03	-20C	0	26	false	false	false	false	false	false	false
P020	INT	T0	B	WAK45	45	39	false	true	08:45	09:24	14.7	37.15	54.4		nmol/L	nmol/L	U/mL	ng/mL	PLATE03	-20C	0	45	true	false	false	false	false	false	false
P020	INT	T0	B	EVE	900	924	false	false	08:45	00:09	4.16	8.14	37.6		nmol/L	nmol/L	U/mL	ng/mL	PLATE03	-20C	0	34	false	true	false	false	false	false	false
P020	INT	T1	A	WAK0	0	0	true	true	06:49	06:49	6.6	14.43	26.4	3.009	nmol/L	nmol/L	U/mL	ng/mL	PLATE05	-80C	0	21	false	false	false	false	false	false	false
P020	INT	T1	A	WAK30	30	32	true	true	06:49	07:21	8.67	23.98	45.1		nmol/L	nmol/L	U/mL	ng/mL	PLATE05	-80C	0	43	false	false	false	false	false	false	false
P020	INT	T1	A	WAK45	45	45	true	true	06:49	07:34	10.88	27.26	38.4		nmol/L	nmol/L	U/mL	ng/mL	PLATE05	-80C	0	37	false	false	false	false	false	false	false
P020	INT	T1	A	MID	420	414	false	true	06:49	13:43	3.38	10.72	70.2		nmol/L	nmol/L	U/mL	ng/mL	PLATE05	-80C	0	38	false	false	false	true	false	false	false
P020	INT	T1	A	EVE	900	903	true	true	06:49	21:52	2.33	5.01	34.4		nmol/L	nmol/L	U/mL	ng/mL	PLATE05	-80C	0	23	true	false	false	false	false	false	false
P020	INT	T1	B	WAK0	0	0	true	true	07:28	07:28	6.49	20.71	25.1		nmol/L	nmol/L	U/mL	ng/mL	PLATE01	-80C	0	39	false	false	false	false	false	false	false
P020	INT	T1	B	WAK30	30	33	true	true	07:28	08:01	9.49	22.53	27.6		nmol/L	nmol/L	U/mL	ng/mL	PLATE01	-80C	0	45	false	false	false	false	false	false	false
P020	INT	T1	B	WAK45	45	40	true	true	07:28	08:08	12.37	29.96	38.3		nmol/L	nmol/L	U/mL	ng/mL	PLATE01	-80C	0	41	false	true	false	false	false	false	false
P020	INT	T1	B	EVE	900	890	false	true	07:28	22:18	1.96	1	27		nmol/L	nmol/L	U/mL	ng/mL	PLATE01	-80C	0	48	false	false	false	false	true	false	false
P020	INT	T2	A	WAK0	0	1	true	true	08:27	08:28	6.99	15.42	5	1.268	nmol/L	nmol/L	U/mL	ng/mL	PLATE04	-20C	0	50	false	false	false	false	false	false	true
P020	INT	T2	A	WAK30	30	34	true	true	08:27	09:01	7.72	20.47	38.7		nmol/L	nmol/L	U/mL	ng/mL	PLATE04	-20C	0	40	false	true	false	false	true	false	false
P020	INT	T2	A	WAK45	45	45	true	true	08:27	09:12	8.9	19.87	59.5		nmol/L	nmol/L	U/mL	ng/mL	PLATE04	-20C	0	38	true	false	false	false	false	false	false
P020	INT	T2	A	MID	420	431	false	false	08:27	15:38	3.8	10.82	53.9		nmol/L	nmol/L	U/mL	ng/mL	PLATE04	-20C	0	38	false	true	false	false	false	false	false
P020	INT	T2	A	EVE	900	933	false	false	08:27	00:00	3.26	10.03	31.7		nmol/L	nmol/L	U/mL	ng/mL	PLATE04	-20C	0	28	false	false	false	false	false	false	false
P020	INT	T2	B	WAK0	0	0	true	true	06:16	06:16	6.95	16.81	19.9		nmol/L	nmol/L	U/mL	ng/mL	PLATE02	-80C	0	47	false	false	false	false	true	false	false
P020	INT	T2	B	WAK30	30	32	true	true	06:16	06:48	9.69	21.18	34.8		nmol/L	nmol/L	U/mL	ng/mL	PLATE02	-80C	0	35	false	false	false	true	false	false	false
P020	INT	T2	B	WAK45	45	45	true	true	06:16	07:01	8.55	21.32	31.8		nmol/L	nmol/L	U/mL	ng/mL	PLATE02	-80C	0	24	false	false	false	false	false	false	false
P020	INT	T2	B	EVE	900	913	false	false	06:16	21:29	2.9	3.79	16.2		nmol/L	nmol/L	U/mL	ng/mL	PLATE02	-80C	0	55	false	false	false	false	false	false	false
P021	CTRL	T0	A	WAK0	0	9	false	true	08:05	08:14	10.94	29.57	71.4	3.007	nmol/L	nmol/L	U/mL	ng/mL	PLATE07	-20C	0	59	false	false	false	false	false	false	false
P021	CTRL	T0	A	WAK30	30	32	true	true	08:05	08:37	11.96	34.62	92.5		nmol/L	nmol/L	U/mL	ng/mL	PLATE07	-20C	0	42	false	false	false	true	false	false	false
P021	CTRL	T0	A	WAK45	45	43	true	true	08:05	08:48	13.64	33.07	96.7		nmol/L	nmol/L	U/mL	ng/mL	PLATE07	-20C	0	33	false	true	false	false	false	false	false
P021	CTRL	T0	A	MID	420	387	false	false	08:05	14:32	6.72	14.65	90.5		nmol/L	nmol/L	U/mL	ng/mL	PLATE07	-20C	0	51	false	false	true	false	false	false	false
P021	CTRL	T0	A	EVE	900	925	false	false	08:05	23:30	1.52	6.24	124.4		nmol/L	nmol/L	U/mL	ng/mL	PLATE07	-20C	0	40	true	false	false	false	false	false	false
P021	CTRL	T0	B	WAK0	0	0	true	true	07:16	07:16	9.03	23.19	70.4		nmol/L	nmol/L	U/mL	ng/mL	PLATE04	-20C	0	16	false	false	false	false	false	false	false
P021	CTRL	T0	B	WAK30	30	35	true	true	07:16	07:51	12.3	26.72	93.7		nmol/L	nmol/L	U/mL	ng/mL	PLATE04	-20C	0	46	false	false	false	false	false	false	false
P021	CTRL	T0	B	WAK45	45	45	true	true	07:16	08:01	15.15	39.43	96.8		nmol/L	nmol/L	U/mL	ng/mL	PLATE04	-20C	0	49	false	false	false	false	true	false	false
P021	CTRL	T0	B	EVE	900	881	false	false	07:16	21:57	2.68	4.2	125.3		nmol/L	nmol/L	U/mL	ng/mL	PLATE04	-20C	0	47	false	false	true	false	false	false	false
P021	CTRL	T1	A	WAK0	0	4	true	true	07:28	07:32	10.18	23.87	60.8	1.492	nmol/L	nmol/L	U/mL	ng/mL	PLATE03	-80C	0	28	false	true	true	false	false	false	false
P021	CTRL	T1	A	WAK30	30	25	true	true	07:28	07:53	12.91	30.49	76.1		nmol/L	nmol/L	U/mL	ng/mL	PLATE03	-80C	0	52	false	false	false	false	false	false	false
P021	CTRL	T1	A	WAK45	45	46	true	true	07:28	08:14	11.25	28.9	85.8		nmol/L	nmol/L	U/mL	ng/mL	PLATE03	-80C	0	45	true	false	true	false	false	false	false
P021	CTRL	T1	A	MID	420	409	false	false	07:28	14:17	6.9	16.8	79		nmol/L	nmol/L	U/mL	ng/mL	PLATE03	-80C	0	47	false	false	false	false	false	false	false
P021	CTRL	T1	A	EVE	900	945	false	false	07:28	23:13	2.16	8.24	110.2		nmol/L	nmol/L	U/mL	ng/mL	PLATE03	-80C	0	60	false	false	false	false	false	false	false
P021	CTRL	T1	B	WAK0	0	0	true	true	06:52	06:52	8.95	20.68	64.6		nmol/L	nmol/L	U/mL	ng/mL	PLATE01	-20C	0	27	false	false	false	false	true	false	false
P021	CTRL	T1	B	WAK30	30	30	true	true	06:52	07:22	10.67	27.39	72.7		nmol/L	nmol/L	U/mL	ng/mL	PLATE01	-20C	0	47	false	false	false	false	true	false	false
P021	CTRL	T1	B	WAK45	45	41	true	true	06:52	07:33	13.69	30.93	88.3		nmol/L	nmol/L	U/mL	ng/mL	PLATE01	-20C	0	39	false	false	false	false	false	false	false
P021	CTRL	T1	B	EVE	900	905	true	true	06:52	21:57	1.56	2.08	113.1		nmol/L	nmol/L	U/mL	ng/mL	PLATE01	-20C	0	51	false	false	false	false	false	false	false
P021	CTRL	T2	A	WAK0	0	11	false	false	07:22	07:33	8.94	23.42	64.6	3.085	nmol/L	nmol/L	U/mL	ng/mL	PLATE06	-80C	0	50	false	false	false	false	false	false	false
P021	CTRL	T2	A	WAK30	30	27	true	true	07:22	07:49	10.89	26.22	65.6		nmol/L	nmol/L	U/mL	ng/mL	PLATE06	-80C	0	42	false	false	false	false	false	false	false
P021	CTRL	T2	A	WAK45	45	50	true	true	07:22	08:12	11.23	28.67	88.1		nmol/L	nmol/L	U/mL	ng/mL	PLATE06	-80C	0	50	false	false	false	false	false	false	false
P021	CTRL	T2	A	MID	420	461	false	false	07:22	15:03	5.52	12.64	106.8		nmol/L	nmol/L	U/mL	ng/mL	PLATE06	-80C	0	56	false	false	false	false	false	false	false
P021	CTRL	T2	A	EVE	900	868	false	false	07:22	21:50	2.91	4.16	109.1		nmol/L	nmol/L	U/mL	ng/mL	PLATE06	-80C	0	43	false	false	false	false	false	false	false
P021	CTRL	T2	B	WAK0	0	0	true	true	07:24	07:24	10.19	26.07	62.1		nmol/L	nmol/L	U/mL	ng/mL	PLATE04	-80C	0	44	false	false	false	false	false	false	false
P021	CTRL	T2	B	WAK30	30	37	false	true	07:24	08:01	11.04	27.11	70.3		nmol/L	nmol/L	U/mL	ng/mL	PLATE04	-80C	0	38	false	false	false	false	false	false	false
P021	CTRL	T2	B	WAK45	45	45	true	true	07:24	08:09	12.03	30.71	79.6		nmol/L	nmol/L	U/mL	ng/mL	PLATE04	-80C	0	41	false	false	false	false	false	false	false
P021	CTRL	T2	B	EVE	900	850	false	false	07:24	21:34	1.87	6.48	117.3		nmol/L	nmol/L	U/mL	ng/mL	PLATE04	-80C	0	15	false	true	false	false	false	false	false
P022	CTRL	T0	A	WAK0	0	0	true	true	07:15	07:15	12.73	34.64	42.7	2.52	nmol/L	nmol/L	U/mL	ng/mL	PLATE03	-20C	1	32	false	false	false	false	false	false	false
P022	CTRL	T0	A	WAK30	30	35	true	true	07:15	07:50	12.12	31.65	80.2		nmol/L	nmol/L	U/mL	ng/mL	PLATE03	-20C	1	64	false	false	false	false	true	false	false
P022	CTRL	T0	A	WAK45	45	36	false	true	07:15	07:51	13.26	33.39	102		nmol/L	nmol/L	U/mL	ng/mL	PLATE03	-20C	1	59	false	false	false	false	false	false	false
P022	CTRL	T0	A	MID	420	416	true	true	07:15	14:11	2.31	5.53	131.6		nmol/L	nmol/L	U/mL	ng/mL	PLATE03	-20C	1	15	false	false	false	false	true	false	false
P022	CTRL	T0	A	EVE	900	925	false	false	07:15	22:40	0.3	1	57.9		nmol/L	nmol/L	U/mL	ng/mL	PLATE03	-20C	1	41	false	false	false	false	true	true	false
P022	CTRL	T0	B	WAK0	0	0	true	true	07:51	07:51	11.01	30.95	47.6		nmol/L	nmol/L	U/mL	ng/mL	PLATE07	-20C	0	39	false	false	false	false	false	false	false
P022	CTRL	T0	B	WAK30	30	30	true	true	07:51	08:21	14.14	33.74	88.1		nmol/L	nmol/L	U/mL	ng/mL	PLATE07	-20C	0	50	false	false	false	false	false	false	false
P022	CTRL	T0	B	WAK45	45	44	true	true	07:51	08:35	13.49	34.38	109.7		nmol/L	nmol/L	U/mL	ng/mL	PLATE07	-20C	0	42	false	false	false	false	false	false	false
P022	CTRL	T0	B	EVE	900	906	false	true	07:51	22:57	0.58	1	66.5		nmol/L	nmol/L	U/mL	ng/mL	PLATE07	-20C	0	20	false	false	false	false	false	true	false
P022	CTRL	T1	A	WAK0	0	9	false	true	08:17	08:26	12.43	30.29	34.6	2.377	nmol/L	nmol/L	U/mL	ng/mL	PLATE08	-20C	0	47	false	false	true	false	false	false	false
P022	CTRL	T1	A	WAK30	30	32	true	true	08:17	08:49	11.76	31.45	78.9		nmol/L	nmol/L	U/mL	ng/mL	PLATE08	-20C	0	40	false	true	false	false	false	false	false
P022	CTRL	T1	A	WAK45	45	41	true	true	08:17	08:58	11	22.7	94.9		nmol/L	nmol/L	U/mL	ng/mL	PLATE08	-20C	0	56	false	false	false	true	false	false	false
P022	CTRL	T1	A	MID	420	417	true	true	08:17	15:14	3.83	11.75	94.8		nmol/L	nmol/L	U/mL	ng/mL	PLATE08	-20C	0	26	false	true	true	false	false	false	false
P022	CTRL	T1	A	EVE	900	870	false	false	08:17	22:47	0.64	1	53		nmol/L	nmol/L	U/mL	ng/mL	PLATE08	-20C	0	50	false	true	false	false	false	true	false
P022	CTRL	T1	B	WAK0	0	8	false	true	07:09	07:17	9.86	22.99	39.2		nmol/L	nmol/L	U/mL	ng/mL	PLATE04	-80C	0	21	false	false	true	false	false	false	false
P022	CTRL	T1	B	WAK30	30	42	false	false	07:09	07:51	11.69	26.7	82		nmol/L	nmol/L	U/mL	ng/mL	PLATE04	-80C	0	54	false	false	false	false	false	false	false
P022	CTRL	T1	B	WAK45	45	45	true	true	07:09	07:54	11.56	31.05	80.5		nmol/L	nmol/L	U/mL	ng/mL	PLATE04	-80C	0	46	false	false	false	false	false	false	false
P022	CTRL	T1	B	EVE	900	884	false	false	07:09	21:53	1.13	1	47.6		nmol/L	nmol/L	U/mL	ng/mL	PLATE04	-80C	0	45	false	false	false	false	false	false	false
P022	CTRL	T2	A	WAK0	0	4	true	true	07:08	07:12	11.56	25.55	41	2.986	nmol/L	nmol/L	U/mL	ng/mL	PLATE06	-80C	1	44	false	true	false	false	true	false	false
P022	CTRL	T2	A	WAK30	30	33	true	true	07:08	07:41	11.33	29.3	76.3		nmol/L	nmol/L	U/mL	ng/mL	PLATE06	-80C	1	58	false	false	false	false	false	false	false
P022	CTRL	T2	A	WAK45	45	41	true	true	07:08	07:49	11.59	29.41	96.6		nmol/L	nmol/L	U/mL	ng/mL	PLATE06	-80C	1	40	false	false	false	false	false	false	false
P022	CTRL	T2	A	MID	420	432	false	false	07:08	14:20	2.96	4.8	120.4		nmol/L	nmol/L	U/mL	ng/mL	PLATE06	-80C	1	33	false	false	false	false	true	false	false
P022	CTRL	T2	A	EVE	900	922	false	false	07:08	22:30	1.34	4.74	42		nmol/L	nmol/L	U/mL	ng/mL	PLATE06	-80C	1	58	false	false	false	false	false	false	false
P022	CTRL	T2	B	WAK0	0	0	true	true	07:19	07:19	10.97	24.98	48		nmol/L	nmol/L	U/mL	ng/mL	PLATE04	-20C	1	52	false	false	false	false	false	false	false
P022	CTRL	T2	B	WAK30	30	26	true	true	07:19	07:45	13.15	31.79	66		nmol/L	nmol/L	U/mL	ng/mL	PLATE04	-20C	1	47	false	false	false	false	false	false	false
P022	CTRL	T2	B	WAK45	45	49	true	true	07:19	08:08	11.74	28.31	98.4		nmol/L	nmol/L	U/mL	ng/mL	PLATE04	-20C	1	37	false	false	false	false	false	false	false
P022	CTRL	T2	B	EVE	900	936	false	false	07:19	22:55	1.17	4.98	54.5		nmol/L	nmol/L	U/mL	ng/mL	PLATE04	-20C	1	44	false	true	false	false	false	false	false
P023	CTRL	T0	A	WAK0	0	2	true	true	06:13	06:15	13.21	32.16	29.7	3.305	nmol/L	nmol/L	U/mL	ng/mL	PLATE01	-20C	1	37	false	false	false	false	false	false	false
P023	CTRL	T0	A	WAK30	30	39	false	true	06:13	06:52	16.66	44.32	76.7		nmol/L	nmol/L	U/mL	ng/mL	PLATE01	-20C	1	45	false	false	false	false	false	false	false
P023	CTRL	T0	A	WAK45	45	43	true	true	06:13	06:56	18.49	45.31	85.7		nmol/L	nmol/L	U/mL	ng/mL	PLATE01	-20C	1	39	false	false	false	false	false	false	false
P023	CTRL	T0	A	MID	420	416	true	true	06:13	13:09	5.6	10.64	102.1		nmol/L	nmol/L	U/mL	ng/mL	PLATE01	-20C	1	53	false	true	false	false	false	false	false
P023	CTRL	T0	A	EVE	900	968	false	false	06:13	22:21	1.88	6.57	67.1		nmol/L	nmol/L	U/mL	ng/mL	PLATE01	-20C	1	36	false	false	false	false	false	false	false
P023	CTRL	T0	B	WAK0	0	1	true	true	07:22	07:23	13.59	32.78	43.4		nmol/L	nmol/L	U/mL	ng/mL	PLATE07	-80C	0	43	false	false	false	false	false	false	false
P023	CTRL	T0	B	WAK30	30	28	true	true	07:22	07:50	14.56	36.95	72.7		nmol/L	nmol/L	U/mL	ng/mL	PLATE07	-80C	0	52	false	false	false	false	false	false	false
P023	CTRL	T0	B	WAK45	45	51	false	true	07:22	08:13	17.89	45.04	103.1		nmol/L	nmol/L	U/mL	ng/mL	PLATE07	-80C	0	31	false	false	false	false	false	false	false
P023	CTRL	T0	B	EVE	900	933	false	false	07:22	22:55	1.9	5.69	59.4		nmol/L	nmol/L	U/mL	ng/mL	PLATE07	-80C	0	29	true	true	false	false	false	false	false
P023	CTRL	T1	A	WAK0	0	0	true	true	07:38	07:38	11.93	30.07	32.3	2.603	nmol/L	nmol/L	U/mL	ng/mL	PLATE05	-20C	0	49	false	false	false	false	false	false	false
P023	CTRL	T1	A	WAK30	30	31	true	true	07:38	08:09	16.02	36.14	66.1		nmol/L	nmol/L	U/mL	ng/mL	PLATE05	-20C	0	23	true	false	false	false	false	false	false
P023	CTRL	T1	A	WAK45	45	45	true	true	07:38	08:23	15.19	34.12	71.2		nmol/L	nmol/L	U/mL	ng/mL	PLATE05	-20C	0	50	false	false	false	true	true	false	false
P023	CTRL	T1	A	MID	420	429	false	true	07:38	14:47	3.1	7.8	115.2		nmol/L	nmol/L	U/mL	ng/mL	PLATE05	-20C	0	43	false	false	false	false	false	false	false
P023	CTRL	T1	A	EVE	900	936	false	false	07:38	23:14	2.29	6.96	52.1		nmol/L	nmol/L	U/mL	ng/mL	PLATE05	-20C	0	37	false	false	false	false	false	false	false
P023	CTRL	T1	B	WAK0	0	0	true	true	07:51	07:51	9.78	22.58	47.5		nmol/L	nmol/L	U/mL	ng/mL	PLATE05	-80C	0	39	false	false	true	false	false	false	false
P023	CTRL	T1	B	WAK30	30	30	true	true	07:51	08:21	15.65	37.93	74.3		nmol/L	nmol/L	U/mL	ng/mL	PLATE05	-80C	0	33	false	false	false	true	false	false	false
P023	CTRL	T1	B	WAK45	45	40	true	true	07:51	08:31	17	40.9	83		nmol/L	nmol/L	U/mL	ng/mL	PLATE05	-80C	0	23	false	false	false	false	false	false	false
P023	CTRL	T1	B	EVE	900	888	false	false	07:51	22:39	2.24	4.33	54		nmol/L	nmol/L	U/mL	ng/mL	PLATE05	-80C	0	32	false	false	true	false	false	false	false
P023	CTRL	T2	A	WAK0	0	4	true	true	08:40	08:44	11.27	28.58	28.8	2.733	nmol/L	nmol/L	U/mL	ng/mL	PLATE07	-80C	0	15	false	false	false	true	false	false	false
P023	CTRL	T2	A	WAK30	30	33	true	true	08:40	09:13	15.19	34.79	65		nmol/L	nmol/L	U/mL	ng/mL	PLATE07	-80C	0	35	false	false	false	false	false	false	false
P023	CTRL	T2	A	WAK45	45	44	true	true	08:40	09:24	16.66	41.09	86		nmol/L	nmol/L	U/mL	ng/mL	PLATE07	-80C	0	61	true	false	false	true	false	false	false
P023	CTRL	T2	A	MID	420	407	false	false	08:40	15:27	4.22	11.49	94.5		nmol/L	nmol/L	U/mL	ng/mL	PLATE07	-80C	0	39	false	false	false	false	false	false	false
P023	CTRL	T2	A	EVE	900	883	false	false	08:40	23:23	1.44	6.65	52.7		nmol/L	nmol/L	U/mL	ng/mL	PLATE07	-80C	0	42	false	false	false	false	false	false	false
P023	CTRL	T2	B	WAK0	0	3	true	true	06:18	06:21	10.81	29.13	29.9		nmol/L	nmol/L	U/mL	ng/mL	PLATE01	-20C	0	45	false	false	false	false	true	false	false
P023	CTRL	T2	B	WAK30	30	36	false	true	06:18	06:54	14.82	40.07	62.7		nmol/L	nmol/L	U/mL	ng/mL	PLATE01	-20C	0	36	false	false	false	false	false	false	false
P023	CTRL	T2	B	WAK45	45	49	true	true	06:18	07:07	16.89	41.94	86.3		nmol/L	nmol/L	U/mL	ng/mL	PLATE01	-20C	0	46	false	false	false	false	false	false	false
P023	CTRL	T2	B	EVE	900	911	false	false	06:18	21:29	1.1	3.67	68.6		nmol/L	nmol/L	U/mL	ng/mL	PLATE01	-20C	0	54	false	true	false	false	false	false	false
P024	INT	T0	A	WAK0	0	0	true	true	07:22	07:22	2.99	10.25	46.1	2.536	nmol/L	nmol/L	U/mL	ng/mL	PLATE05	-20C	0	53	false	false	false	false	false	false	false
P024	INT	T0	A	WAK30	30	32	true	true	07:22	07:54	8.08	20.05	64		nmol/L	nmol/L	U/mL	ng/mL	PLATE05	-20C	0	54	false	false	false	false	false	false	false
P024	INT	T0	A	WAK45	45	46	true	true	07:22	08:08	11.06	29.47	68.6		nmol/L	nmol/L	U/mL	ng/mL	PLATE05	-20C	0	16	false	false	false	false	false	false	false
P024	INT	T0	A	MID	420	431	false	false	07:22	14:33	5.42	12.98	71.9		nmol/L	nmol/L	U/mL	ng/mL	PLATE05	-20C	0	31	false	false	false	false	false	false	false
P024	INT	T0	A	EVE	900	870	false	false	07:22	21:52	0.5	1	75.7		nmol/L	nmol/L	U/mL	ng/mL	PLATE05	-20C	0	30	false	true	false	false	false	true	false
P024	INT	T0	B	WAK0	0	3	true	true	07:43	07:46	6.09	12.71	50.8		nmol/L	nmol/L	U/mL	ng/mL	PLATE05	-20C	0	24	true	false	false	false	false	false	false
P024	INT	T0	B	WAK30	30	33	true	true	07:43	08:16	10.29	24.24	66.3		nmol/L	nmol/L	U/mL	ng/mL	PLATE05	-20C	0	38	false	false	false	false	false	false	false
P024	INT	T0	B	WAK45	45	45	true	true	07:43	08:28	10.83	27.37	79.3		nmol/L	nmol/L	U/mL	ng/mL	PLATE05	-20C	0	45	false	false	false	false	false	false	false
P024	INT	T0	B	EVE	900	867	false	false	07:43	22:10	0.5	2.99	89.1		nmol/L	nmol/L	U/mL	ng/mL	PLATE05	-20C	0	36	false	false	false	false	false	true	false
P024	INT	T1	A	WAK0	0	9	false	true	07:28	07:37	2.69	6.18	35	1.405	nmol/L	nmol/L	U/mL	ng/mL	PLATE02	-80C	0	31	false	false	false	false	false	false	false
P024	INT	T1	A	WAK30	30	19	false	false	07:28	07:47	6.14	17.13	52.5		nmol/L	nmol/L	U/mL	ng/mL	PLATE02	-80C	0	38	false	false	false	true	false	false	false
P024	INT	T1	A	WAK45	45	45	true	true	07:28	08:13	6.55	17.7	70		nmol/L	nmol/L	U/mL	ng/mL	PLATE02	-80C	0	46	false	true	false	false	true	false	false
P024	INT	T1	A	MID	420	402	false	false	07:28	14:10	4.05	8.17	77		nmol/L	nmol/L	U/mL	ng/mL	PLATE02	-80C	0	47	false	false	false	false	false	false	false
P024	INT	T1	A	EVE	900	904	true	true	07:28	22:32	0.36	1.33	60.4		nmol/L	nmol/L	U/mL	ng/mL	PLATE02	-80C	0	38	false	false	false	false	false	true	false
P024	INT	T1	B	WAK0	0	0	true	true	08:21	08:21	3.58	8.94	34.5		nmol/L	nmol/L	U/mL	ng/mL	PLATE06	-80C	0	41	false	false	false	false	false	false	false
P024	INT	T1	B	WAK30	30	32	true	true	08:21	08:53	7.12	17.33	63.7		nmol/L	nmol/L	U/mL	ng/mL	PLATE06	-80C	0	35	false	false	true	false	false	false	false
P024	INT	T1	B	WAK45	45	47	true	true	08:21	09:08	8.98	23.22	53.9		nmol/L	nmol/L	U/mL	ng/mL	PLATE06	-80C	0	63	false	false	false	true	false	false	false
P024	INT	T1	B	EVE	900	957	false	false	08:21	00:18	0.3	1	69.4		nmol/L	nmol/L	U/mL	ng/mL	PLATE06	-80C	0	42	false	false	false	false	false	true	false
P024	INT	T2	A	WAK0	0	2	true	true	06:32	06:34	4.65	15.3	46.7	2.755	nmol/L	nmol/L	U/mL	ng/mL	PLATE07	-20C	0	50	false	false	false	false	false	false	false
P024	INT	T2	A	WAK30	30	43	false	false	06:32	07:15	6.28	15.14	57.7		nmol/L	nmol/L	U/mL	ng/mL	PLATE07	-20C	0	39	false	false	false	false	false	false	false
P024	INT	T2	A	WAK45	45	42	true	true	06:32	07:14	6	15.08	47.3		nmol/L	nmol/L	U/mL	ng/mL	PLATE07	-20C	0	26	false	false	false	false	true	false	false
P024	INT	T2	A	MID	420	373	false	false	06:32	12:45	4.02	12.83	77.1		nmol/L	nmol/L	U/mL	ng/mL	PLATE07	-20C	0	43	false	false	false	false	false	false	false
P024	INT	T2	A	EVE	900	913	false	false	06:32	21:45	1.37	6.29	56.4		nmol/L	nmol/L	U/mL	ng/mL	PLATE07	-20C	0	32	false	false	false	false	false	false	false
P024	INT	T2	B	WAK0	0	0	true	true	07:08	07:08	1.71	2.92	39.6		nmol/L	nmol/L	U/mL	ng/mL	PLATE07	-20C	0	40	false	false	false	true	false	false	false
P024	INT	T2	B	WAK30	30	28	true	true	07:08	07:36	7.13	14.3	51.5		nmol/L	nmol/L	U/mL	ng/mL	PLATE07	-20C	0	49	false	false	false	false	false	false	false
P024	INT	T2	B	WAK45	45	49	true	true	07:08	07:57	4.82	14.71	56.2		nmol/L	nmol/L	U/mL	ng/mL	PLATE07	-20C	0	20	false	false	false	false	false	false	false
P024	INT	T2	B	EVE	900	895	true	true	07:08	22:03	0.57	1	53.1		nmol/L	nmol/L	U/mL	ng/mL	PLATE07	-20C	0	30	false	false	false	false	true	true	false
P025	CTRL	T0	A	WAK0	0	4	true	true	07:41	07:45	13.26	31.68	43.5	1.81	nmol/L	nmol/L	U/mL	ng/mL	PLATE05	-20C	0	41	false	false	false	false	false	false	false
P025	CTRL	T0	A	WAK30	30	24	false	true	07:41	08:05	18.19	48.5	87.5		nmol/L	nmol/L	U/mL	ng/mL	PLATE05	-20C	0	56	false	false	false	false	false	false	false
P025	CTRL	T0	A	WAK45	45	48	true	true	07:41	08:29	17.4	40.66	105.8		nmol/L	nmol/L	U/mL	ng/mL	PLATE05	-20C	0	60	false	false	false	false	false	false	false
P025	CTRL	T0	A	MID	420	403	false	false	07:41	14:24	6.68	16.11	135.3		nmol/L	nmol/L	U/mL	ng/mL	PLATE05	-20C	0	46	false	false	false	false	false	false	false
P025	CTRL	T0	A	EVE	900	900	true	true	07:41	22:41	1.53	1.72	62.8		nmol/L	nmol/L	U/mL	ng/mL	PLATE05	-20C	0	52	false	false	false	false	true	false	false
P025	CTRL	T0	B	WAK0	0	1	true	true	07:16	07:17	15.51	40.22	33.4		nmol/L	nmol/L	U/mL	ng/mL	PLATE07	-20C	0	37	false	false	false	false	false	false	false
P025	CTRL	T0	B	WAK30	30	22	false	true	07:16	07:38	18.53	45.41	86.5		nmol/L	nmol/L	U/mL	ng/mL	PLATE07	-20C	0	65	false	false	false	false	false	false	false
P025	CTRL	T0	B	WAK45	45	48	true	true	07:16	08:04	20.35	51.73	95.3		nmol/L	nmol/L	U/mL	ng/mL	PLATE07	-20C	0	55	false	true	false	false	false	false	false
P025	CTRL	T0	B	EVE	900	902	true	true	07:16	22:18	3.33	10.06	67.8		nmol/L	nmol/L	U/mL	ng/mL	PLATE07	-20C	0	56	false	false	false	false	true	false	false
P025	CTRL	T1	A	WAK0	0	0	true	true	08:56	08:56	10.78	27.64	39.2	2.305	nmol/L	nmol/L	U/mL	ng/mL	PLATE04	-80C	0	49	false	false	false	false	false	false	false
P025	CTRL	T1	A	WAK30	30	25	true	true	08:56	09:21	16.04	40.62	72.1		nmol/L	nmol/L	U/mL	ng/mL	PLATE04	-80C	0	53	false	true	false	false	false	false	false
P025	CTRL	T1	A	WAK45	45	37	false	true	08:56	09:33	17.68	42.8	100		nmol/L	nmol/L	U/mL	ng/mL	PLATE04	-80C	0	38	false	false	false	false	false	false	false
P025	CTRL	T1	A	MID	420	422	true	true	08:56	15:58	4.46	13.52	110.8		nmol/L	nmol/L	U/mL	ng/mL	PLATE04	-80C	0	65	false	false	false	false	false	false	false
P025	CTRL	T1	A	EVE	900	890	false	true	08:56	23:46	2.3	5.46	67.3		nmol/L	nmol/L	U/mL	ng/mL	PLATE04	-80C	0	48	false	false	false	false	false	false	false
P025	CTRL	T1	B	WAK0	0	0	true	true	06:57	06:57	12.83	31.26	32.7		nmol/L	nmol/L	U/mL	ng/mL	PLATE07	-20C	0	48	false	false	false	false	false	false	false
P025	CTRL	T1	B	WAK30	30	34	true	true	06:57	07:31	15.57	36.04	73.8		nmol/L	nmol/L	U/mL	ng/mL	PLATE07	-20C	0	60	false	false	false	false	false	false	false
P025	CTRL	T1	B	WAK45	45	41	true	true	06:57	07:38	17.7	46.46	91.7		nmol/L	nmol/L	U/mL	ng/mL	PLATE07	-20C	0	36	false	true	true	false	false	false	false
P025	CTRL	T1	B	EVE	900	891	false	true	06:57	21:48	1.84	6.88	54.1		nmol/L	nmol/L	U/mL	ng/mL	PLATE07	-20C	0	15	false	false	false	false	false	false	false
P025	CTRL	T2	A	WAK0	0	1	true	true	08:23	08:24	11.92	30.71	32.5	2.757	nmol/L	nmol/L	U/mL	ng/mL	PLATE06	-80C	0	42	false	false	false	false	false	false	false
P025	CTRL	T2	A	WAK30	30	40	false	true	08:23	09:03	17.21	43.8	68.4		nmol/L	nmol/L	U/mL	ng/mL	PLATE06	-80C	0	17	false	false	false	false	false	false	false
P025	CTRL	T2	A	WAK45	45	46	true	true	08:23	09:09	16.67	44.4	101.5		nmol/L	nmol/L	U/mL	ng/mL	PLATE06	-80C	0	24	false	false	false	false	false	false	false
P025	CTRL	T2	A	MID	420	429	false	true	08:23	15:32	5.5	15.98	109.6		nmol/L	nmol/L	U/mL	ng/mL	PLATE06	-80C	0	53	false	false	false	false	false	false	false
P025	CTRL	T2	A	EVE	900	895	true	true	08:23	23:18	3.96	8.39	64.4		nmol/L	nmol/L	U/mL	ng/mL	PLATE06	-80C	0	60	false	false	false	false	false	false	false
P025	CTRL	T2	B	WAK0	0	8	false	true	07:23	07:31	12.03	30.53	31.3		nmol/L	nmol/L	U/mL	ng/mL	PLATE02	-80C	0	25	false	false	false	false	false	false	false
P025	CTRL	T2	B	WAK30	30	28	true	true	07:23	07:51	17.64	42.71	64.6		nmol/L	nmol/L	U/mL	ng/mL	PLATE02	-80C	0	28	false	false	false	false	false	false	false
P025	CTRL	T2	B	WAK45	45	41	true	true	07:23	08:04	17.31	47.07	81		nmol/L	nmol/L	U/mL	ng/mL	PLATE02	-80C	0	20	false	false	false	false	false	false	false
P025	CTRL	T2	B	EVE	900	903	true	true	07:23	22:26	2.58	11.87	71.2		nmol/L	nmol/L	U/mL	ng/mL	PLATE02	-80C	0	21	false	false	false	false	false	false	false
P026	INT	T0	A	WAK0	0	0	true	true	07:57	07:57	11.36	30.96	51	2.573	nmol/L	nmol/L	U/mL	ng/mL	PLATE05	-80C	0	71	false	true	false	false	false	false	false
P026	INT	T0	A	WAK30	30	36	false	true	07:57	08:33	15.54	36.69	74.3		nmol/L	nmol/L	U/mL	ng/mL	PLATE05	-80C	0	27	false	false	false	false	true	false	false
P026	INT	T0	A	WAK45	45	44	true	true	07:57	08:41	18.04	45.93	70.4		nmol/L	nmol/L	U/mL	ng/mL	PLATE05	-80C	0	18	false	false	false	false	false	false	false
P026	INT	T0	A	MID	420	385	false	false	07:57	14:22	5.17	10.49	92.7		nmol/L	nmol/L	U/mL	ng/mL	PLATE05	-80C	0	24	false	false	false	false	false	false	false
P026	INT	T0	A	EVE	900	903	true	true	07:57	23:00	3.45	10.35	101.6		nmol/L	nmol/L	U/mL	ng/mL	PLATE05	-80C	0	47	false	false	false	false	false	false	false
P026	INT	T0	B	WAK0	0	5	true	true	07:12	07:17	11.2	28.46	57.7		nmol/L	nmol/L	U/mL	ng/mL	PLATE06	-80C	1	48	false	false	false	true	false	false	false
P026	INT	T0	B	WAK30	30	21	false	true	07:12	07:33	15.55	37.34	71.2		nmol/L	nmol/L	U/mL	ng/mL	PLATE06	-80C	1	41	false	false	false	true	false	false	false
P026	INT	T0	B	WAK45	45	46	true	true	07:12	07:58	18.89	49.27	79		nmol/L	nmol/L	U/mL	ng/mL	PLATE06	-80C	1	44	false	true	false	false	false	false	false
P026	INT	T0	B	EVE	900	870	false	false	07:12	21:42	3.01	8.55	72.5		nmol/L	nmol/L	U/mL	ng/mL	PLATE06	-80C	1	59	false	false	false	true	false	false	false
P026	INT	T1	A	WAK0	0	1	true	true	06:58	06:59	8	18.45	36.8	2.801	nmol/L	nmol/L	U/mL	ng/mL	PLATE05	-20C	1	38	false	true	false	false	false	false	false
P026	INT	T1	A	WAK30	30	27	true	true	06:58	07:25	11.79	28.76	51.2		nmol/L	nmol/L	U/mL	ng/mL	PLATE05	-20C	1	31	false	false	false	false	false	false	false
P026	INT	T1	A	WAK45	45	58	false	false	06:58	07:56	10.95	28.4	66.3		nmol/L	nmol/L	U/mL	ng/mL	PLATE05	-20C	1	29	false	false	false	false	false	false	false
P026	INT	T1	A	MID	420	434	false	false	06:58	14:12	3.98	9.85	75.2		nmol/L	nmol/L	U/mL	ng/mL	PLATE05	-20C	1	38	false	false	false	false	false	false	false
P026	INT	T1	A	EVE	900	914	false	false	06:58	22:12	3.06	9.5	83.5		nmol/L	nmol/L	U/mL	ng/mL	PLATE05	-20C	1	26	false	false	false	false	false	false	false
P026	INT	T1	B	WAK0	0	4	true	true	08:00	08:04	6.84	15.47	50.6		nmol/L	nmol/L	U/mL	ng/mL	PLATE04	-80C	0	44	false	false	false	false	false	false	false
P026	INT	T1	B	WAK30	30	29	true	true	08:00	08:29	11.46	24.89	46.6		nmol/L	nmol/L	U/mL	ng/mL	PLATE04	-80C	0	48	false	false	false	false	false	false	false
P026	INT	T1	B	WAK45	45	37	false	true	08:00	08:37	13.52	33.25	55.4		nmol/L	nmol/L	U/mL	ng/mL	PLATE04	-80C	0	41	false	false	false	false	true	false	false
P026	INT	T1	B	EVE	900	841	false	false	08:00	22:01	2.74	6.28	53.4		nmol/L	nmol/L	U/mL	ng/mL	PLATE04	-80C	0	33	false	false	false	false	false	false	false
P026	INT	T2	A	WAK0	0	0	true	true	07:42	07:42	6.62	17.62	39.1	3.368	nmol/L	nmol/L	U/mL	ng/mL	PLATE07	-20C	0	44	false	false	false	false	false	false	false
P026	INT	T2	A	WAK30	30	28	true	true	07:42	08:10	10.41	28.53	47.8		nmol/L	nmol/L	U/mL	ng/mL	PLATE07	-20C	0	36	false	false	false	false	true	false	false
P026	INT	T2	A	WAK45	45	42	true	true	07:42	08:24	10.68	26.38	67.5		nmol/L	nmol/L	U/mL	ng/mL	PLATE07	-20C	0	45	false	false	false	false	false	false	false
P026	INT	T2	A	MID	420	404	false	false	07:42	14:26	4.05	7.98	70.2		nmol/L	nmol/L	U/mL	ng/mL	PLATE07	-20C	0	34	false	false	false	false	false	false	false
P026	INT	T2	A	EVE	900	890	false	true	07:42	22:32	2.55	4.35	71.8		nmol/L	nmol/L	U/mL	ng/mL	PLATE07	-20C	0	15	false	false	false	false	false	false	false
P026	INT	T2	B	WAK0	0	0	true	true	07:17	07:17	7.41	16.35	49.5		nmol/L	nmol/L	U/mL	ng/mL	PLATE05	-80C	0	39	false	false	false	false	true	false	false
P026	INT	T2	B	WAK30	30	26	true	true	07:17	07:43	8.85	24.87	52.6		nmol/L	nmol/L	U/mL	ng/mL	PLATE05	-80C	0	51	false	false	false	false	false	false	false
P026	INT	T2	B	WAK45	45	49	true	true	07:17	08:06	11.04	26.34	56.1		nmol/L	nmol/L	U/mL	ng/mL	PLATE05	-80C	0	30	false	false	false	false	false	false	false
P026	INT	T2	B	EVE	900	863	false	false	07:17	21:40	3.04	9.45	81.4		nmol/L	nmol/L	U/mL	ng/mL	PLATE05	-80C	0	17	false	false	false	true	false	false	false
P027	CTRL	T0	A	WAK0	0	0	true	true	07:34	07:34	18.36	45.43	50.7	2.172	nmol/L	nmol/L	U/mL	ng/mL	PLATE01	-80C	0	36	false	false	false	false	false	false	false
P027	CTRL	T0	A	WAK30	30	27	true	true	07:34	08:01	20.9	49.26	80.8		nmol/L	nmol/L	U/mL	ng/mL	PLATE01	-80C	0	42	false	false	false	false	false	false	false
P027	CTRL	T0	A	WAK45	45	42	true	true	07:34	08:16	25.56	63.77	81.6		nmol/L	nmol/L	U/mL	ng/mL	PLATE01	-80C	0	46	false	false	false	false	false	false	false
P027	CTRL	T0	A	MID	420	387	false	false	07:34	14:01	6.21	16.15	97.6		nmol/L	nmol/L	U/mL	ng/mL	PLATE01	-80C	0	52	false	false	false	false	false	false	false
P027	CTRL	T0	A	EVE	900	882	false	false	07:34	22:16	0.84	2.24	59.8		nmol/L	nmol/L	U/mL	ng/mL	PLATE01	-80C	0	63	false	true	false	false	false	false	false
P027	CTRL	T0	B	WAK0	0	5	true	true	06:56	07:01	16.98	41.71	45.2		nmol/L	nmol/L	U/mL	ng/mL	PLATE05	-20C	0	43	false	false	false	false	false	false	false
P027	CTRL	T0	B	WAK30	30	30	true	true	06:56	07:26	24.42	63.28	74.3		nmol/L	nmol/L	U/mL	ng/mL	PLATE05	-20C	0	36	false	false	false	false	false	false	false
P027	CTRL	T0	B	WAK45	45	39	false	true	06:56	07:35	23.69	58.71	101.9		nmol/L	nmol/L	U/mL	ng/mL	PLATE05	-20C	0	47	false	false	true	false	false	false	false
P027	CTRL	T0	B	EVE	900	898	true	true	06:56	21:54	1.99	5.34	67.4		nmol/L	nmol/L	U/mL	ng/mL	PLATE05	-20C	0	33	false	false	false	false	false	false	false
P027	CTRL	T1	A	WAK0	0	5	true	true	08:17	08:22	14.92	36.52	51	2.483	nmol/L	nmol/L	U/mL	ng/mL	PLATE07	-80C	0	38	false	false	false	false	false	false	false
P027	CTRL	T1	A	WAK30	30	26	true	true	08:17	08:43	20.23	52.36	65.4		nmol/L	nmol/L	U/mL	ng/mL	PLATE07	-80C	0	53	false	false	false	false	false	false	false
P027	CTRL	T1	A	WAK45	45	38	false	true	08:17	08:55	22.61	57.46	89.8		nmol/L	nmol/L	U/mL	ng/mL	PLATE07	-80C	0	27	false	false	false	true	false	false	false
P027	CTRL	T1	A	MID	420	404	false	false	08:17	15:01	5.87	15.1	96.2		nmol/L	nmol/L	U/mL	ng/mL	PLATE07	-80C	0	55	false	false	false	false	false	false	false
P027	CTRL	T1	A	EVE	900	873	false	false	08:17	22:50	2.01	7.71	56.2		nmol/L	nmol/L	U/mL	ng/mL	PLATE07	-80C	0	43	false	false	false	false	true	false	false
P027	CTRL	T1	B	WAK0	0	4	true	true	07:56	08:00	18.17	48.3	49.4		nmol/L	nmol/L	U/mL	ng/mL	PLATE08	-80C	0	37	false	false	false	false	false	false	false
P027	CTRL	T1	B	WAK30	30	32	true	true	07:56	08:28	22.49	56.2	75.4		nmol/L	nmol/L	U/mL	ng/mL	PLATE08	-80C	0	30	false	false	false	false	false	false	false
P027	CTRL	T1	B	WAK45	45	42	true	true	07:56	08:38	23.64	54.8	91.1		nmol/L	nmol/L	U/mL	ng/mL	PLATE08	-80C	0	32	false	false	false	false	false	false	false
P027	CTRL	T1	B	EVE	900	939	false	false	07:56	23:35	2.02	4.23	40.7		nmol/L	nmol/L	U/mL	ng/mL	PLATE08	-80C	0	62	false	false	false	false	false	false	false
P027	CTRL	T2	A	WAK0	0	2	true	true	07:34	07:36	15.62	42.85	45.8	2.562	nmol/L	nmol/L	U/mL	ng/mL	PLATE08	-20C	0	30	false	false	false	false	false	false	false
P027	CTRL	T2	A	WAK30	30	37	false	true	07:34	08:11	19.41	49.81	75.5		nmol/L	nmol/L	U/mL	ng/mL	PLATE08	-20C	0	27	false	false	false	false	false	false	false
P027	CTRL	T2	A	WAK45	45	43	true	true	07:34	08:17	20.04	49.96	69.5		nmol/L	nmol/L	U/mL	ng/mL	PLATE08	-20C	0	53	false	false	false	false	false	false	false
P027	CTRL	T2	A	MID	420	429	false	true	07:34	14:43	7.3	18.17	95.6		nmol/L	nmol/L	U/mL	ng/mL	PLATE08	-20C	0	19	false	true	false	false	false	false	false
P027	CTRL	T2	A	EVE	900	918	false	false	07:34	22:52	0.57	3.75	45.7		nmol/L	nmol/L	U/mL	ng/mL	PLATE08	-20C	0	15	false	false	false	true	false	true	false
P027	CTRL	T2	B	WAK0	0	0	true	true	08:37	08:37	15.47	40.7	48.8		nmol/L	nmol/L	U/mL	ng/mL	PLATE08	-20C	0	28	false	false	true	false	false	false	false
P027	CTRL	T2	B	WAK30	30	30	true	true	08:37	09:07	19.24	48.06	66.3		nmol/L	nmol/L	U/mL	ng/mL	PLATE08	-20C	0	20	false	false	false	false	false	false	false
P027	CTRL	T2	B	WAK45	45	45	true	true	08:37	09:22	20.95	53.46	86.9		nmol/L	nmol/L	U/mL	ng/mL	PLATE08	-20C	0	48	false	false	false	false	true	false	false
P027	CTRL	T2	B	EVE	900	950	false	false	08:37	00:27	1.86	2.4	54.4		nmol/L	nmol/L	U/mL	ng/mL	PLATE08	-20C	0	54	false	false	false	false	false	false	false
P028	INT	T0	A	WAK0	0	0	true	true	06:52	06:52	13.41	33.18	77.1	2.257	nmol/L	nmol/L	U/mL	ng/mL	PLATE02	-80C	1	43	false	false	false	false	false	false	false
P028	INT	T0	A	WAK30	30	29	true	true	06:52	07:21	13.78	34.88	88.2		nmol/L	nmol/L	U/mL	ng/mL	PLATE02	-80C	1	46	false	false	false	false	false	false	false
P028	INT	T0	A	WAK45	45	42	true	true	06:52	07:34	16.69	43.59	116.5		nmol/L	nmol/L	U/mL	ng/mL	PLATE02	-80C	1	38	false	true	false	false	false	false	false
P028	INT	T0	A	MID	420	412	false	true	06:52	13:44	8.02	19.71	131.1		nmol/L	nmol/L	U/mL	ng/mL	PLATE02	-80C	1	16	false	false	false	false	false	false	false
P028	INT	T0	A	EVE	900	938	false	false	06:52	22:30	3.19	9.57	83.3		nmol/L	nmol/L	U/mL	ng/mL	PLATE02	-80C	1	60	false	false	false	false	false	false	false
P028	INT	T0	B	WAK0	0	0	true	true	06:47	06:47	12.43	30.68	75.9		nmol/L	nmol/L	U/mL	ng/mL	PLATE06	-20C	0	43	false	true	false	false	false	false	false
P028	INT	T0	B	WAK30	30	27	true	true	06:47	07:14	13.71	34.59	106.9		nmol/L	nmol/L	U/mL	ng/mL	PLATE06	-20C	0	33	false	true	false	false	false	false	false
P028	INT	T0	B	WAK45	45	45	true	true	06:47	07:32	18.09	43.06	103.5		nmol/L	nmol/L	U/mL	ng/mL	PLATE06	-20C	0	55	false	false	false	false	false	false	false
P028	INT	T0	B	EVE	900	903	true	true	06:47	21:50	3.34	10.34	92.8		nmol/L	nmol/L	U/mL	ng/mL	PLATE06	-20C	0	42	false	false	false	true	false	false	false
P028	INT	T1	A	WAK0	0	0	true	true	08:21	08:21	11.8	27.44	62.3	3.041	nmol/L	nmol/L	U/mL	ng/mL	PLATE04	-80C	1	25	false	false	false	false	false	false	false
P028	INT	T1	A	WAK30	30	28	true	true	08:21	08:49	9.98	29.06	67.2		nmol/L	nmol/L	U/mL	ng/mL	PLATE04	-80C	1	39	false	false	false	false	false	false	false
P028	INT	T1	A	WAK45	45	55	false	true	08:21	09:16	12.82	34.98	78.7		nmol/L	nmol/L	U/mL	ng/mL	PLATE04	-80C	1	41	false	false	false	false	true	false	false
P028	INT	T1	A	MID	420	391	false	false	08:21	14:52	3.96	10.15	99.3		nmol/L	nmol/L	U/mL	ng/mL	PLATE04	-80C	1	37	false	false	false	false	false	false	false
P028	INT	T1	A	EVE	900	877	false	false	08:21	22:58	3.01	7.84	69		nmol/L	nmol/L	U/mL	ng/mL	PLATE04	-80C	1	27	false	false	false	true	false	false	false
P028	INT	T1	B	WAK0	0	5	true	true	06:55	07:00	9.47	22.1	42.1		nmol/L	nmol/L	U/mL	ng/mL	PLATE04	-20C	0	26	false	false	false	false	false	false	false
P028	INT	T1	B	WAK30	30	23	false	true	06:55	07:18	11.23	27.67	76.1		nmol/L	nmol/L	U/mL	ng/mL	PLATE04	-20C	0	52	false	false	false	false	false	false	false
P028	INT	T1	B	WAK45	45	48	true	true	06:55	07:43	10.88	24.96	76.3		nmol/L	nmol/L	U/mL	ng/mL	PLATE04	-20C	0	36	false	false	false	false	false	false	false
P028	INT	T1	B	EVE	900	925	false	false	06:55	22:20	2.86	4.35	63.1		nmol/L	nmol/L	U/mL	ng/mL	PLATE04	-20C	0	35	false	false	false	false	false	false	false
P028	INT	T2	A	WAK0	0	0	true	true	07:02	07:02	8.03	22.38	50.9	2.879	nmol/L	nmol/L	U/mL	ng/mL	PLATE03	-20C	0	53	false	false	false	false	false	false	false
P028	INT	T2	A	WAK30	30	30	true	true	07:02	07:32	10.52	29.89	67		nmol/L	nmol/L	U/mL	ng/mL	PLATE03	-20C	0	49	false	false	false	false	true	false	false
P028	INT	T2	A	WAK45	45	45	true	true	07:02	07:47	9.2	24.27	84.6		nmol/L	nmol/L	U/mL	ng/mL	PLATE03	-20C	0	34	false	false	false	false	false	false	false
P028	INT	T2	A	MID	420	420	true	true	07:02	14:02	4.43	13.01	108.2		nmol/L	nmol/L	U/mL	ng/mL	PLATE03	-20C	0	40	false	false	false	false	false	false	false
P028	INT	T2	A	EVE	900	876	false	false	07:02	21:38	3.12	5.73	63.7		nmol/L	nmol/L	U/mL	ng/mL	PLATE03	-20C	0	25	false	false	false	false	false	false	false
P028	INT	T2	B	WAK0	0	5	true	true	07:46	07:51	9.44	26.5	42.5		nmol/L	nmol/L	U/mL	ng/mL	PLATE01	-20C	1	39	false	false	false	false	false	false	false
P028	INT	T2	B	WAK30	30	34	true	true	07:46	08:20	12.04	31.99	71		nmol/L	nmol/L	U/mL	ng/mL	PLATE01	-20C	1	33	false	false	false	false	false	false	false
P028	INT	T2	B	WAK45	45	47	true	true	07:46	08:33	10.4	26.24	72.8		nmol/L	nmol/L	U/mL	ng/mL	PLATE01	-20C	1	62	false	false	true	false	false	false	false
P028	INT	T2	B	EVE	900	916	false	false	07:46	23:02	2.14	5.87	69.2		nmol/L	nmol/L	U/mL	ng/mL	PLATE01	-20C	1	35	false	true	false	false	false	false	false
P029	INT	T0	A	WAK0	0	0	true	true	07:37	07:37	17.55	43.01	68.6	2.192	nmol/L	nmol/L	U/mL	ng/mL	PLATE08	-20C	0	30	false	false	false	false	false	false	false
P029	INT	T0	A	WAK30	30	25	true	true	07:37	08:02	17.71	45.69	123.9		nmol/L	nmol/L	U/mL	ng/mL	PLATE08	-20C	0	18	false	false	false	false	false	false	false
P029	INT	T0	A	WAK45	45	44	true	true	07:37	08:21	19.71	46.05	137.9		nmol/L	nmol/L	U/mL	ng/mL	PLATE08	-20C	0	38	false	false	false	false	false	false	false
P029	INT	T0	A	MID	420	397	false	false	07:37	14:14	7.78	21.74	166.2		nmol/L	nmol/L	U/mL	ng/mL	PLATE08	-20C	0	51	false	false	true	false	false	false	false
P029	INT	T0	A	EVE	900	873	false	false	07:37	22:10	2.95	5.53	105.2		nmol/L	nmol/L	U/mL	ng/mL	PLATE08	-20C	0	37	false	false	false	false	false	false	false
P029	INT	T0	B	WAK0	0	8	false	true	07:33	07:41	15.98	36.91	71		nmol/L	nmol/L	U/mL	ng/mL	PLATE08	-80C	0	25	false	false	false	false	false	false	false
P029	INT	T0	B	WAK30	30	39	false	true	07:33	08:12	18.07	46.52	123.3		nmol/L	nmol/L	U/mL	ng/mL	PLATE08	-80C	0	28	false	false	false	false	false	false	false
P029	INT	T0	B	WAK45	45	51	false	true	07:33	08:24	17.83	45.25	141.6		nmol/L	nmol/L	U/mL	ng/mL	PLATE08	-80C	0	35	false	false	false	false	false	false	false
P029	INT	T0	B	EVE	900	904	true	true	07:33	22:37	3.29	5.87	107.4		nmol/L	nmol/L	U/mL	ng/mL	PLATE08	-80C	0	23	false	false	false	false	false	false	false
P029	INT	T1	A	WAK0	0	0	true	true	06:38	06:38	13.56	35.34	55	3.241	nmol/L	nmol/L	U/mL	ng/mL	PLATE04	-80C	0	29	false	false	true	false	true	false	false
P029	INT	T1	A	WAK30	30	29	true	true	06:38	07:07	13.72	36.51	104		nmol/L	nmol/L	U/mL	ng/mL	PLATE04	-80C	0	53	false	false	false	false	true	false	false
P029	INT	T1	A	WAK45	45	42	true	true	06:38	07:20	11.39	27.26	108.2		nmol/L	nmol/L	U/mL	ng/mL	PLATE04	-80C	0	18	true	false	false	false	false	false	false
P029	INT	T1	A	MID	420	420	true	true	06:38	13:38	6.03	15.31	135.2		nmol/L	nmol/L	U/mL	ng/mL	PLATE04	-80C	0	42	false	false	false	false	false	false	false
P029	INT	T1	A	EVE	900	899	true	true	06:38	21:37	2.84	10.61	86.2		nmol/L	nmol/L	U/mL	ng/mL	PLATE04	-80C	0	38	false	false	false	false	false	false	false
P029	INT	T1	B	WAK0	0	0	true	true	06:46	06:46	10.58	26.99	66.1		nmol/L	nmol/L	U/mL	ng/mL	PLATE08	-80C	0	45	false	true	false	false	false	false	false
P029	INT	T1	B	WAK30	30	32	true	true	06:46	07:18	13.83	36.98	89.6		nmol/L	nmol/L	U/mL	ng/mL	PLATE08	-80C	0	53	false	false	false	false	true	false	false
P029	INT	T1	B	WAK45	45	39	false	true	06:46	07:25	14.99	38.29	103.1		nmol/L	nmol/L	U/mL	ng/mL	PLATE08	-80C	0	36	false	false	false	false	false	false	false
P029	INT	T1	B	EVE	900	915	false	false	06:46	22:01	2.34	6.21	70.2		nmol/L	nmol/L	U/mL	ng/mL	PLATE08	-80C	0	20	false	false	false	true	false	false	false
P029	INT	T2	A	WAK0	0	0	true	true	06:47	06:47	10.87	28.86	59.7	1.936	nmol/L	nmol/L	U/mL	ng/mL	PLATE04	-20C	0	17	false	true	false	true	false	false	false
P029	INT	T2	A	WAK30	30	32	true	true	06:47	07:19	13	36.26	84.1		nmol/L	nmol/L	U/mL	ng/mL	PLATE04	-20C	0	42	false	false	false	false	false	false	false
P029	INT	T2	A	WAK45	45	43	true	true	06:47	07:30	10.48	23.47	111.8		nmol/L	nmol/L	U/mL	ng/mL	PLATE04	-20C	0	38	false	false	false	false	false	false	false
P029	INT	T2	A	MID	420	421	true	true	06:47	13:48	5.75	16.28	124.5		nmol/L	nmol/L	U/mL	ng/mL	PLATE04	-20C	0	15	false	false	false	false	false	false	false
P029	INT	T2	A	EVE	900	940	false	false	06:47	22:27	2.36	6.25	62.9		nmol/L	nmol/L	U/mL	ng/mL	PLATE04	-20C	0	31	false	false	false	false	false	false	false
P029	INT	T2	B	WAK0	0	0	true	true	07:13	07:13	10.33	26.99	72.7		nmol/L	nmol/L	U/mL	ng/mL	PLATE01	-20C	0	34	false	false	false	false	true	false	false
P029	INT	T2	B	WAK30	30	29	true	true	07:13	07:42	12.31	31.4	99.3		nmol/L	nmol/L	U/mL	ng/mL	PLATE01	-20C	0	43	false	false	false	false	false	false	false
P029	INT	T2	B	WAK45	45	48	true	true	07:13	08:01	11.88	29.38	108.3		nmol/L	nmol/L	U/mL	ng/mL	PLATE01	-20C	0	40	true	false	false	false	false	false	false
P029	INT	T2	B	EVE	900	872	false	false	07:13	21:45	2.36	9.13	78.6		nmol/L	nmol/L	U/mL	ng/mL	PLATE01	-20C	0	36	false	false	false	false	true	false	false
P030	CTRL	T0	A	WAK0	0	0	true	true	07:29	07:29	17.58	44.44	86.5	1.569	nmol/L	nmol/L	U/mL	ng/mL	PLATE07	-20C	0	24	false	false	false	false	false	false	false
P030	CTRL	T0	A	WAK30	30	27	true	true	07:29	07:56	18	42.75	93.9		nmol/L	nmol/L	U/mL	ng/mL	PLATE07	-20C	0	40	false	false	false	false	false	false	false
P030	CTRL	T0	A	WAK45	45	49	true	true	07:29	08:18	20.24	52.29	127		nmol/L	nmol/L	U/mL	ng/mL	PLATE07	-20C	0	26	false	false	false	false	false	false	false
P030	CTRL	T0	A	MID	420	394	false	false	07:29	14:03	6.18	15.91	146.8		nmol/L	nmol/L	U/mL	ng/mL	PLATE07	-20C	0	37	false	false	false	false	false	false	false
P030	CTRL	T0	A	EVE	900	892	false	true	07:29	22:21	3.33	7.06	109.4		nmol/L	nmol/L	U/mL	ng/mL	PLATE07	-20C	0	47	false	false	false	false	false	false	false
P030	CTRL	T0	B	WAK0	0	3	true	true	07:31	07:34	15.8	41.35	77.8		nmol/L	nmol/L	U/mL	ng/mL	PLATE03	-80C	0	34	false	false	false	false	false	false	false
P030	CTRL	T0	B	WAK30	30	30	true	true	07:31	08:01	19.97	51.04	100.6		nmol/L	nmol/L	U/mL	ng/mL	PLATE03	-80C	0	50	false	false	false	false	false	false	false
P030	CTRL	T0	B	WAK45	45	53	false	true	07:31	08:24	20.39	52.07	100.7		nmol/L	nmol/L	U/mL	ng/mL	PLATE03	-80C	0	26	false	false	false	true	false	false	false
P030	CTRL	T0	B	EVE	900	889	false	false	07:31	22:20	4.6	9.49	96.9		nmol/L	nmol/L	U/mL	ng/mL	PLATE03	-80C	0	37	false	false	false	false	false	false	false
P030	CTRL	T1	A	WAK0	0	1	true	true	07:59	08:00	16.8	42.31	70.7	2.692	nmol/L	nmol/L	U/mL	ng/mL	PLATE01	-20C	0	40	true	false	false	false	false	false	false
P030	CTRL	T1	A	WAK30	30	30	true	true	07:59	08:29	17.9	48.82	82.3		nmol/L	nmol/L	U/mL	ng/mL	PLATE01	-20C	0	45	false	false	false	false	false	false	false
P030	CTRL	T1	A	WAK45	45	43	true	true	07:59	08:42	17.31	43.23	110.7		nmol/L	nmol/L	U/mL	ng/mL	PLATE01	-20C	0	59	false	false	false	false	false	false	false
P030	CTRL	T1	A	MID	420	432	false	false	07:59	15:11	6.26	17.71	116.2		nmol/L	nmol/L	U/mL	ng/mL	PLATE01	-20C	0	48	false	true	false	false	false	false	false
P030	CTRL	T1	A	EVE	900	865	false	false	07:59	22:24	4.45	13.43	87.9		nmol/L	nmol/L	U/mL	ng/mL	PLATE01	-20C	0	34	false	false	false	false	false	false	false
P030	CTRL	T1	B	WAK0	0	2	true	true	08:18	08:20	14.6	35.95	65.4		nmol/L	nmol/L	U/mL	ng/mL	PLATE02	-80C	0	22	false	false	false	false	false	false	false
P030	CTRL	T1	B	WAK30	30	31	true	true	08:18	08:49	18.03	47.08	82.3		nmol/L	nmol/L	U/mL	ng/mL	PLATE02	-80C	0	29	false	false	false	true	false	false	false
P030	CTRL	T1	B	WAK45	45	45	true	true	08:18	09:03	17.41	41	109		nmol/L	nmol/L	U/mL	ng/mL	PLATE02	-80C	0	27	false	false	false	false	false	false	false
P030	CTRL	T1	B	EVE	900	896	true	true	08:18	23:14	3.33	11.45	80.5		nmol/L	nmol/L	U/mL	ng/mL	PLATE02	-80C	0	32	false	false	false	true	false	false	false
P030	CTRL	T2	A	WAK0	0	10	false	true	08:00	08:10	13.57	31.22	72.4	2.456	nmol/L	nmol/L	U/mL	ng/mL	PLATE03	-80C	0	16	false	false	false	false	false	false	false
P030	CTRL	T2	A	WAK30	30	26	true	true	08:00	08:26	17.89	44.09	91		nmol/L	nmol/L	U/mL	ng/mL	PLATE03	-80C	0	45	false	false	false	false	false	false	false
P030	CTRL	T2	A	WAK45	45	45	true	true	08:00	08:45	15.52	39.71	96.5		nmol/L	nmol/L	U/mL	ng/mL	PLATE03	-80C	0	33	false	false	false	false	false	false	false
P030	CTRL	T2	A	MID	420	417	true	true	08:00	14:57	5.51	15.13	121.9		nmol/L	nmol/L	U/mL	ng/mL	PLATE03	-80C	0	42	true	false	false	true	false	false	false
P030	CTRL	T2	A	EVE	900	948	false	false	08:00	23:48	3.21	5.88	82.9		nmol/L	nmol/L	U/mL	ng/mL	PLATE03	-80C	0	33	false	false	false	true	false	false	false
P030	CTRL	T2	B	WAK0	0	0	true	true	07:40	07:40	13.9	36.74	60.2		nmol/L	nmol/L	U/mL	ng/mL	PLATE06	-80C	0	38	false	false	false	false	false	false	false
P030	CTRL	T2	B	WAK30	30	30	true	true	07:40	08:10	17.23	42.4	96.1		nmol/L	nmol/L	U/mL	ng/mL	PLATE06	-80C	0	44	false	false	false	false	false	false	false
P030	CTRL	T2	B	WAK45	45	41	true	true	07:40	08:21	15.18	35.83	86.5		nmol/L	nmol/L	U/mL	ng/mL	PLATE06	-80C	0	26	false	false	false	false	false	false	false
P030	CTRL	T2	B	EVE	900	896	true	true	07:40	22:36	3.86	11.93	90		nmol/L	nmol/L	U/mL	ng/mL	PLATE06	-80C	0	61	false	false	false	false	false	false	false
P031	CTRL	T0	A	WAK0	0	0	true	true	07:22	07:22	17.37	43.93	25.8	1.749	nmol/L	nmol/L	U/mL	ng/mL	PLATE07	-80C	0	61	false	false	false	false	false	false	false
P031	CTRL	T0	A	WAK30	30	20	false	true	07:22	07:42	18.95	49.75	41.9		nmol/L	nmol/L	U/mL	ng/mL	PLATE07	-80C	0	38	false	false	false	false	false	false	false
P031	CTRL	T0	A	WAK45	45	40	true	true	07:22	08:02	21.73	51.85	45.9		nmol/L	nmol/L	U/mL	ng/mL	PLATE07	-80C	0	37	false	false	false	false	false	false	false
P031	CTRL	T0	A	MID	420	416	true	true	07:22	14:18	8.34	19.85	75.2		nmol/L	nmol/L	U/mL	ng/mL	PLATE07	-80C	0	33	false	false	false	false	true	false	false
P031	CTRL	T0	A	EVE	900	927	false	false	07:22	22:49	2.51	6.58	57.6		nmol/L	nmol/L	U/mL	ng/mL	PLATE07	-80C	0	24	false	false	false	false	false	false	false
P031	CTRL	T0	B	WAK0	0	1	true	true	07:18	07:19	13.54	39.02	25.4		nmol/L	nmol/L	U/mL	ng/mL	PLATE03	-80C	0	49	true	false	false	false	false	false	false
P031	CTRL	T0	B	WAK30	30	22	false	true	07:18	07:40	18.35	42.07	51.3		nmol/L	nmol/L	U/mL	ng/mL	PLATE03	-80C	0	32	false	false	true	false	false	false	false
P031	CTRL	T0	B	WAK45	45	47	true	true	07:18	08:05	19.62	50.49	46.9		nmol/L	nmol/L	U/mL	ng/mL	PLATE03	-80C	0	30	false	false	false	false	false	false	false
P031	CTRL	T0	B	EVE	900	865	false	false	07:18	21:43	2.61	4.34	66.7		nmol/L	nmol/L	U/mL	ng/mL	PLATE03	-80C	0	61	false	false	false	false	false	false	false
P031	CTRL	T1	A	WAK0	0	0	true	true	07:30	07:30	12.39	30.06	17.3	2.193	nmol/L	nmol/L	U/mL	ng/mL	PLATE08	-80C	0	31	false	false	false	false	false	false	false
P031	CTRL	T1	A	WAK30	30	31	true	true	07:30	08:01	18.96	46.93	45.6		nmol/L	nmol/L	U/mL	ng/mL	PLATE08	-80C	0	28	true	false	false	false	false	false	false
P031	CTRL	T1	A	WAK45	45	44	true	true	07:30	08:14	18.04	46.42	60.9		nmol/L	nmol/L	U/mL	ng/mL	PLATE08	-80C	0	23	false	false	false	false	false	false	false
P031	CTRL	T1	A	MID	420	435	false	false	07:30	14:45	7.19	21.69	64.4		nmol/L	nmol/L	U/mL	ng/mL	PLATE08	-80C	0	59	false	false	false	false	false	false	false
P031	CTRL	T1	A	EVE	900	931	false	false	07:30	23:01	2.19	6.13	47.6		nmol/L	nmol/L	U/mL	ng/mL	PLATE08	-80C	0	34	false	false	false	false	false	false	false
P031	CTRL	T1	B	WAK0	0	0	true	true	08:15	08:15	15.68	40.13	14		nmol/L	nmol/L	U/mL	ng/mL	PLATE04	-80C	0	26	false	false	false	false	false	false	false
P031	CTRL	T1	B	WAK30	30	31	true	true	08:15	08:46	18.48	43.48	39.2		nmol/L	nmol/L	U/mL	ng/mL	PLATE04	-80C	0	41	false	false	false	false	false	false	false
P031	CTRL	T1	B	WAK45	45	48	true	true	08:15	09:03	17.69	47.56	42.1		nmol/L	nmol/L	U/mL	ng/mL	PLATE04	-80C	0	46	false	false	false	false	false	false	false
P031	CTRL	T1	B	EVE	900	916	false	false	08:15	23:31	1.37	3.03	46.7		nmol/L	nmol/L	U/mL	ng/mL	PLATE04	-80C	0	40	false	false	false	false	false	false	false
P031	CTRL	T2	A	WAK0	0	9	false	true	07:25	07:34	16.33	43.32	13.8	3.003	nmol/L	nmol/L	U/mL	ng/mL	PLATE08	-20C	1	36	false	false	false	false	false	false	false
P031	CTRL	T2	A	WAK30	30	26	true	true	07:25	07:51	19.74	48.45	55.3		nmol/L	nmol/L	U/mL	ng/mL	PLATE08	-20C	1	17	false	false	false	false	false	false	false
P031	CTRL	T2	A	WAK45	45	45	true	true	07:25	08:10	17.93	45.21	52.5		nmol/L	nmol/L	U/mL	ng/mL	PLATE08	-20C	1	41	false	false	false	false	false	false	false
P031	CTRL	T2	A	MID	420	412	false	true	07:25	14:17	7.26	16.82	59.5		nmol/L	nmol/L	U/mL	ng/mL	PLATE08	-20C	1	43	false	true	false	false	false	false	false
P031	CTRL	T2	A	EVE	900	925	false	false	07:25	22:50	1.89	1.69	46.8		nmol/L	nmol/L	U/mL	ng/mL	PLATE08	-20C	1	15	false	false	false	false	false	false	false
P031	CTRL	T2	B	WAK0	0	9	false	true	05:57	06:06	14.06	32.02	15.3		nmol/L	nmol/L	U/mL	ng/mL	PLATE05	-80C	1	43	false	false	false	false	false	false	false
P031	CTRL	T2	B	WAK30	30	33	true	true	05:57	06:30	15.85	42.84	48.7		nmol/L	nmol/L	U/mL	ng/mL	PLATE05	-80C	1	28	false	false	false	false	true	false	false
P031	CTRL	T2	B	WAK45	45	49	true	true	05:57	06:46	18.74	46.25	58.9		nmol/L	nmol/L	U/mL	ng/mL	PLATE05	-80C	1	34	false	false	false	false	false	false	false
P031	CTRL	T2	B	EVE	900	868	false	false	05:57	20:25	1.87	2.71	43.3		nmol/L	nmol/L	U/mL	ng/mL	PLATE05	-80C	1	30	false	false	false	false	true	false	false
P032	CTRL	T0	A	WAK0	0	0	true	true	06:32	06:32	10.97	24.02	48.3	3.132	nmol/L	nmol/L	U/mL	ng/mL	PLATE02	-80C	0	35	false	true	false	false	true	false	false
P032	CTRL	T0	A	WAK30	30	33	true	true	06:32	07:05	14.07	33.64	51.1		nmol/L	nmol/L	U/mL	ng/mL	PLATE02	-80C	0	41	false	false	false	false	false	false	false
P032	CTRL	T0	A	WAK45	45	48	true	true	06:32	07:20	16.74	41.53	59.2		nmol/L	nmol/L	U/mL	ng/mL	PLATE02	-80C	0	19	false	false	false	true	false	false	false
P032	CTRL	T0	A	MID	420	427	false	true	06:32	13:39	7.05	17.37	75		nmol/L	nmol/L	U/mL	ng/mL	PLATE02	-80C	0	43	false	false	false	false	false	false	false
P032	CTRL	T0	A	EVE	900	902	true	true	06:32	21:34	0.48	4.66	52.8		nmol/L	nmol/L	U/mL	ng/mL	PLATE02	-80C	0	30	false	true	false	false	true	true	false
P032	CTRL	T0	B	WAK0	0	0	true	true	07:03	07:03	12.08	31.39	42.2		nmol/L	nmol/L	U/mL	ng/mL	PLATE04	-80C	0	67	false	false	false	false	false	false	false
P032	CTRL	T0	B	WAK30	30	31	true	true	07:03	07:34	13.01	32.37	45.4		nmol/L	nmol/L	U/mL	ng/mL	PLATE04	-80C	0	33	false	false	false	false	false	false	false
P032	CTRL	T0	B	WAK45	45	47	true	true	07:03	07:50	17.68	41.01	65.5		nmol/L	nmol/L	U/mL	ng/mL	PLATE04	-80C	0	44	false	false	false	false	false	false	false
P032	CTRL	T0	B	EVE	900	921	false	false	07:03	22:24	1.42	4.14	51		nmol/L	nmol/L	U/mL	ng/mL	PLATE04	-80C	0	45	false	false	false	false	false	false	false
P032	CTRL	T1	A	WAK0	0	0	true	true	06:55	06:55	13.39	32.84	41.1	2.696	nmol/L	nmol/L	U/mL	ng/mL	PLATE06	-80C	0	23	false	false	false	false	false	false	false
P032	CTRL	T1	A	WAK30	30	31	true	true	06:55	07:26	13.44	32.46	51.7		nmol/L	nmol/L	U/mL	ng/mL	PLATE06	-80C	0	40	false	false	false	false	false	false	false
P032	CTRL	T1	A	WAK45	45	45	true	true	06:55	07:40	15.36	41.69	59.7		nmol/L	nmol/L	U/mL	ng/mL	PLATE06	-80C	0	49	false	false	false	false	false	false	false
P032	CTRL	T1	A	MID	420	430	false	true	06:55	14:05	7.82	17.65	68.9		nmol/L	nmol/L	U/mL	ng/mL	PLATE06	-80C	0	57	false	false	false	false	false	false	false
P032	CTRL	T1	A	EVE	900	921	false	false	06:55	22:16	0.78	1.74	42.5		nmol/L	nmol/L	U/mL	ng/mL	PLATE06	-80C	0	37	false	false	false	false	false	true	false
P032	CTRL	T1	B	WAK0	0	5	true	true	07:25	07:30	9.3	23.62	34.3		nmol/L	nmol/L	U/mL	ng/mL	PLATE02	-20C	1	32	false	false	false	false	false	false	false
P032	CTRL	T1	B	WAK30	30	30	true	true	07:25	07:55	12.64	31.5	55.4		nmol/L	nmol/L	U/mL	ng/mL	PLATE02	-20C	1	34	false	false	true	false	false	false	false
P032	CTRL	T1	B	WAK45	45	39	false	true	07:25	08:04	14.85	38.63	61.9		nmol/L	nmol/L	U/mL	ng/mL	PLATE02	-20C	1	42	false	false	false	false	false	false	false
P032	CTRL	T1	B	EVE	900	887	false	false	07:25	22:12	0.85	1	36		nmol/L	nmol/L	U/mL	ng/mL	PLATE02	-20C	1	33	false	false	false	false	false	false	false
P032	CTRL	T2	A	WAK0	0	0	true	true	07:57	07:57	12.28	27.44	27.3	3.268	nmol/L	nmol/L	U/mL	ng/mL	PLATE03	-20C	0	44	false	false	false	false	false	false	false
P032	CTRL	T2	A	WAK30	30	28	true	true	07:57	08:25	13.21	32.88	40.8		nmol/L	nmol/L	U/mL	ng/mL	PLATE03	-20C	0	27	false	false	false	false	false	false	false
P032	CTRL	T2	A	WAK45	45	46	true	true	07:57	08:43	13.82	34.08	64.9		nmol/L	nmol/L	U/mL	ng/mL	PLATE03	-20C	0	16	false	false	false	false	false	false	false
P032	CTRL	T2	A	MID	420	404	false	false	07:57	14:41	7.56	20.9	54.1		nmol/L	nmol/L	U/mL	ng/mL	PLATE03	-20C	0	50	false	false	false	false	false	false	false
P032	CTRL	T2	A	EVE	900	875	false	false	07:57	22:32	2.55	6	44.8		nmol/L	nmol/L	U/mL	ng/mL	PLATE03	-20C	0	27	false	true	false	false	true	false	false
P032	CTRL	T2	B	WAK0	0	0	true	true	07:55	07:55	9.43	26.53	29.3		nmol/L	nmol/L	U/mL	ng/mL	PLATE07	-20C	0	53	false	false	false	false	false	false	false
P032	CTRL	T2	B	WAK30	30	26	true	true	07:55	08:21	12.26	33.94	49		nmol/L	nmol/L	U/mL	ng/mL	PLATE07	-20C	0	38	false	false	false	false	false	false	false
P032	CTRL	T2	B	WAK45	45	52	false	true	07:55	08:47	13.93	34.01	55.9		nmol/L	nmol/L	U/mL	ng/mL	PLATE07	-20C	0	18	false	false	false	false	false	false	false
P032	CTRL	T2	B	EVE	900	904	true	true	07:55	22:59	1.81	5.08	36.6		nmol/L	nmol/L	U/mL	ng/mL	PLATE07	-20C	0	23	false	false	false	false	false	false	false
P033	CTRL	T0	A	WAK0	0	0	true	true	08:11	08:11	9.85	25.36	18	1.852	nmol/L	nmol/L	U/mL	ng/mL	PLATE04	-20C	0	48	false	false	false	false	false	false	false
P033	CTRL	T0	A	WAK30	30	29	true	true	08:11	08:40	16.43	39.74	40.1		nmol/L	nmol/L	U/mL	ng/mL	PLATE04	-20C	0	28	false	false	false	false	false	false	false
P033	CTRL	T0	A	WAK45	45	45	true	true	08:11	08:56	18.39	48.64	38.1		nmol/L	nmol/L	U/mL	ng/mL	PLATE04	-20C	0	37	false	false	false	false	false	false	false
P033	CTRL	T0	A	MID	420	438	false	false	08:11	15:29	10.1	24.98	84.8		nmol/L	nmol/L	U/mL	ng/mL	PLATE04	-20C	0	45	false	false	false	false	false	false	false
P033	CTRL	T0	A	EVE	900	901	true	true	08:11	23:12	3.21	7.67	45.6		nmol/L	nmol/L	U/mL	ng/mL	PLATE04	-20C	0	37	false	false	false	false	false	false	false
P033	CTRL	T0	B	WAK0	0	0	true	true	07:45	07:45	12.59	31.24	24		nmol/L	nmol/L	U/mL	ng/mL	PLATE07	-80C	0	27	false	false	false	false	false	false	false
P033	CTRL	T0	B	WAK30	30	28	true	true	07:45	08:13	16.41	38.29	33.9		nmol/L	nmol/L	U/mL	ng/mL	PLATE07	-80C	0	20	false	true	false	false	false	false	false
P033	CTRL	T0	B	WAK45	45	45	true	true	07:45	08:30	17.96	48.14	45.7		nmol/L	nmol/L	U/mL	ng/mL	PLATE07	-80C	0	38	false	false	false	false	true	false	false
P033	CTRL	T0	B	EVE	900	907	false	true	07:45	22:52	2.82	2.96	48.4		nmol/L	nmol/L	U/mL	ng/mL	PLATE07	-80C	0	47	false	false	false	false	false	false	false
P033	CTRL	T1	A	WAK0	0	1	true	true	06:29	06:30	9.02	26.69	8.4	2.391	nmol/L	nmol/L	U/mL	ng/mL	PLATE06	-80C	0	15	false	false	false	false	true	false	false
P033	CTRL	T1	A	WAK30	30	32	true	true	06:29	07:01	13.18	30.68	31.4		nmol/L	nmol/L	U/mL	ng/mL	PLATE06	-80C	0	46	false	false	false	false	true	false	false
P033	CTRL	T1	A	WAK45	45	36	false	true	06:29	07:05	14.62	34.06	39.8		nmol/L	nmol/L	U/mL	ng/mL	PLATE06	-80C	0	30	true	false	false	false	true	false	false
P033	CTRL	T1	A	MID	420	462	false	false	06:29	14:11	9.93	25.62	55.5		nmol/L	nmol/L	U/mL	ng/mL	PLATE06	-80C	0	29	false	false	false	false	false	false	false
P033	CTRL	T1	A	EVE	900	857	false	false	06:29	20:46	4.47	14.82	42.9		nmol/L	nmol/L	U/mL	ng/mL	PLATE06	-80C	0	34	false	false	false	false	false	false	false
P033	CTRL	T1	B	WAK0	0	2	true	true	07:43	07:45	11.39	24.72	10.4		nmol/L	nmol/L	U/mL	ng/mL	PLATE07	-20C	0	47	false	false	false	false	false	false	false
P033	CTRL	T1	B	WAK30	30	38	false	true	07:43	08:21	15.54	34.87	30.3		nmol/L	nmol/L	U/mL	ng/mL	PLATE07	-20C	0	42	false	false	false	false	false	false	false
P033	CTRL	T1	B	WAK45	45	45	true	true	07:43	08:28	17.26	42.64	46.1		nmol/L	nmol/L	U/mL	ng/mL	PLATE07	-20C	0	36	false	false	false	false	false	false	false
P033	CTRL	T1	B	EVE	900	907	false	true	07:43	22:50	1.58	3.2	40.7		nmol/L	nmol/L	U/mL	ng/mL	PLATE07	-20C	0	40	false	false	true	false	false	false	false
P033	CTRL	T2	A	WAK0	0	0	true	true	08:10	08:10	9.04	23.05	21.1	2.153	nmol/L	nmol/L	U/mL	ng/mL	PLATE04	-80C	0	36	false	false	true	false	true	false	false
P033	CTRL	T2	A	WAK30	30	34	true	true	08:10	08:44	14.45	39.93	25		nmol/L	nmol/L	U/mL	ng/mL	PLATE04	-80C	0	36	false	false	false	true	false	false	false
P033	CTRL	T2	A	WAK45	45	45	true	true	08:10	08:55	15.37	38.94	40.1		nmol/L	nmol/L	U/mL	ng/mL	PLATE04	-80C	0	52	false	false	false	false	false	false	false
P033	CTRL	T2	A	MID	420	435	false	false	08:10	15:25	10.14	26.69	59		nmol/L	nmol/L	U/mL	ng/mL	PLATE04	-80C	0	49	false	false	false	false	false	false	false
P033	CTRL	T2	A	EVE	900	881	false	false	08:10	22:51	2.88	11.47	39.8		nmol/L	nmol/L	U/mL	ng/mL	PLATE04	-80C	0	29	false	false	false	false	false	false	false
P033	CTRL	T2	B	WAK0	0	2	true	true	07:29	07:31	8.13	21.98	19.3		nmol/L	nmol/L	U/mL	ng/mL	PLATE07	-20C	0	32	false	false	false	false	false	false	false
P033	CTRL	T2	B	WAK30	30	26	true	true	07:29	07:55	12.6	30.95	53.4		nmol/L	nmol/L	U/mL	ng/mL	PLATE07	-20C	0	44	false	false	false	false	false	false	false
P033	CTRL	T2	B	WAK45	45	46	true	true	07:29	08:15	13.46	34.3	51.5		nmol/L	nmol/L	U/mL	ng/mL	PLATE07	-20C	0	18	false	false	false	true	false	false	false
P033	CTRL	T2	B	EVE	900	906	false	true	07:29	22:35	2.46	5.53	43.9		nmol/L	nmol/L	U/mL	ng/mL	PLATE07	-20C	0	41	false	false	false	false	false	false	false
P034	INT	T0	A	WAK0	0	0	true	true	06:40	06:40	13.33	32.74	30.6	4.023	nmol/L	nmol/L	U/mL	ng/mL	PLATE07	-80C	0	32	false	false	false	false	false	false	false
P034	INT	T0	A	WAK30	30	28	true	true	06:40	07:08	16.57	41.2	55.1		nmol/L	nmol/L	U/mL	ng/mL	PLATE07	-80C	0	48	false	false	false	false	false	false	false
P034	INT	T0	A	WAK45	45	42	true	true	06:40	07:22	15.65	39.07	58.1		nmol/L	nmol/L	U/mL	ng/mL	PLATE07	-80C	0	50	false	false	false	false	false	false	false
P034	INT	T0	A	MID	420	438	false	false	06:40	13:58	7.32	17	73.8		nmol/L	nmol/L	U/mL	ng/mL	PLATE07	-80C	0	39	false	false	false	false	false	false	false
P034	INT	T0	A	EVE	900	823	false	false	06:40	20:23	2.16	5.72	45.7		nmol/L	nmol/L	U/mL	ng/mL	PLATE07	-80C	0	47	false	true	false	false	false	false	false
P034	INT	T0	B	WAK0	0	0	true	true	06:30	06:30	11.73	30.12	32.8		nmol/L	nmol/L	U/mL	ng/mL	PLATE01	-80C	0	40	false	false	false	false	false	false	false
P034	INT	T0	B	WAK30	30	31	true	true	06:30	07:01	13.29	35.42	43.3		nmol/L	nmol/L	U/mL	ng/mL	PLATE01	-80C	0	15	false	false	false	false	false	false	false
P034	INT	T0	B	WAK45	45	41	true	true	06:30	07:11	18.1	49.95	67.4		nmol/L	nmol/L	U/mL	ng/mL	PLATE01	-80C	0	35	false	false	false	false	false	false	false
P034	INT	T0	B	EVE	900	915	false	false	06:30	21:45	1.36	5.13	54.2		nmol/L	nmol/L	U/mL	ng/mL	PLATE01	-80C	0	37	false	false	false	false	false	false	false
P034	INT	T1	A	WAK0	0	7	false	true	08:35	08:42	9.19	22.39	31.4	1.159	nmol/L	nmol/L	U/mL	ng/mL	PLATE05	-80C	0	26	false	false	false	false	false	false	false
P034	INT	T1	A	WAK30	30	30	true	true	08:35	09:05	10.58	26.13	61		nmol/L	nmol/L	U/mL	ng/mL	PLATE05	-80C	0	47	false	false	false	false	false	false	false
P034	INT	T1	A	WAK45	45	40	true	true	08:35	09:15	9.64	21.48	54.9		nmol/L	nmol/L	U/mL	ng/mL	PLATE05	-80C	0	49	false	false	false	false	false	false	false
P034	INT	T1	A	MID	420	390	false	false	08:35	15:05	5.65	15.83	64.7		nmol/L	nmol/L	U/mL	ng/mL	PLATE05	-80C	0	24	false	false	false	false	false	false	false
P034	INT	T1	A	EVE	900	900	true	true	08:35	23:35	1.37	3.85	35.5		nmol/L	nmol/L	U/mL	ng/mL	PLATE05	-80C	0	38	false	false	false	false	false	false	false
P034	INT	T1	B	WAK0	0	2	true	true	06:55	06:57	10.93	27.37	25.4		nmol/L	nmol/L	U/mL	ng/mL	PLATE07	-20C	0	45	false	false	false	false	false	false	false
P034	INT	T1	B	WAK30	30	29	true	true	06:55	07:24	12.41	32.85	46.2		nmol/L	nmol/L	U/mL	ng/mL	PLATE07	-20C	0	30	false	true	false	false	false	false	false
P034	INT	T1	B	WAK45	45	43	true	true	06:55	07:38	8.12	24.17	61.7		nmol/L	nmol/L	U/mL	ng/mL	PLATE07	-20C	0	62	true	false	false	false	false	false	false
P034	INT	T1	B	EVE	900	908	false	true	06:55	22:03	2.15	5.8	51.7		nmol/L	nmol/L	U/mL	ng/mL	PLATE07	-20C	0	37	false	false	false	false	false	false	false
P034	INT	T2	A	WAK0	0	0	true	true	07:38	07:38	10.23	23.51	26.8	3.297	nmol/L	nmol/L	U/mL	ng/mL	PLATE08	-20C	0	54	false	false	false	false	false	false	false
P034	INT	T2	A	WAK30	30	33	true	true	07:38	08:11	10	25.95	43		nmol/L	nmol/L	U/mL	ng/mL	PLATE08	-20C	0	43	false	true	false	false	false	false	false
P034	INT	T2	A	WAK45	45	40	true	true	07:38	08:18	10.07	26.7	59.8		nmol/L	nmol/L	U/mL	ng/mL	PLATE08	-20C	0	46	false	false	false	false	false	false	false
P034	INT	T2	A	MID	420	414	false	true	07:38	14:32	2.9	7.6	63.7		nmol/L	nmol/L	U/mL	ng/mL	PLATE08	-20C	0	44	false	false	false	false	false	false	false
P034	INT	T2	A	EVE	900	930	false	false	07:38	23:08	2.42	6.92	34.1		nmol/L	nmol/L	U/mL	ng/mL	PLATE08	-20C	0	49	false	true	false	false	false	false	false
P034	INT	T2	B	WAK0	0	1	true	true	06:30	06:31	9.75	27.36	22.5		nmol/L	nmol/L	U/mL	ng/mL	PLATE05	-80C	0	45	false	false	false	false	false	false	false
P034	INT	T2	B	WAK30	30	32	true	true	06:30	07:02	12.3	29.91	47		nmol/L	nmol/L	U/mL	ng/mL	PLATE05	-80C	0	35	false	false	false	false	false	false	false
P034	INT	T2	B	WAK45	45	38	false	true	06:30	07:08	11.41	28.3	61.6		nmol/L	nmol/L	U/mL	ng/mL	PLATE05	-80C	0	70	false	false	false	false	false	false	false
P034	INT	T2	B	EVE	900	934	false	false	06:30	22:04	0.3	1	36.2		nmol/L	nmol/L	U/mL	ng/mL	PLATE05	-80C	0	22	false	true	false	false	false	true	false
P035	INT	T0	A	WAK0	0	3	true	true	07:24	07:27	14.3	35.51	45.3	3.138	nmol/L	nmol/L	U/mL	ng/mL	PLATE08	-20C	0	55	false	false	false	false	false	false	false
P035	INT	T0	A	WAK30	30	23	false	true	07:24	07:47	19.37	45.47	69.4		nmol/L	nmol/L	U/mL	ng/mL	PLATE08	-20C	0	30	false	false	false	false	false	false	false
P035	INT	T0	A	WAK45	45	43	true	true	07:24	08:07	20.38	53.68	90.8		nmol/L	nmol/L	U/mL	ng/mL	PLATE08	-20C	0	15	false	false	false	false	false	false	false
P035	INT	T0	A	MID	420	431	false	false	07:24	14:35	6.28	13.38	75.5		nmol/L	nmol/L	U/mL	ng/mL	PLATE08	-20C	0	39	false	false	false	false	false	false	false
P035	INT	T0	A	EVE	900	889	false	false	07:24	22:13	2.57	2.86	72.9		nmol/L	nmol/L	U/mL	ng/mL	PLATE08	-20C	0	35	false	true	false	false	false	false	false
P035	INT	T0	B	WAK0	0	0	true	true	07:33	07:33	13.9	31.04	44.9		nmol/L	nmol/L	U/mL	ng/mL	PLATE07	-80C	0	60	false	false	false	false	false	false	false
P035	INT	T0	B	WAK30	30	32	true	true	07:33	08:05	20.03	48.55	75.3		nmol/L	nmol/L	U/mL	ng/mL	PLATE07	-80C	0	36	false	false	false	true	false	false	false
P035	INT	T0	B	WAK45	45	44	true	true	07:33	08:17	21.23	51.75	70.3		nmol/L	nmol/L	U/mL	ng/mL	PLATE07	-80C	0	42	false	true	false	false	false	false	false
P035	INT	T0	B	EVE	900	910	false	true	07:33	22:43	1.81	3.92	62.9		nmol/L	nmol/L	U/mL	ng/mL	PLATE07	-80C	0	22	false	false	false	false	false	false	false
P035	INT	T1	A	WAK0	0	6	false	true	06:27	06:33	10.61	26.87	27.7	2.12	nmol/L	nmol/L	U/mL	ng/mL	PLATE07	-20C	1	18	false	false	false	false	false	false	false
P035	INT	T1	A	WAK30	30	33	true	true	06:27	07:00	14.87	41.77	45.5		nmol/L	nmol/L	U/mL	ng/mL	PLATE07	-20C	1	69	false	false	false	false	false	false	false
P035	INT	T1	A	WAK45	45	50	true	true	06:27	07:17	15.89	40.63	61		nmol/L	nmol/L	U/mL	ng/mL	PLATE07	-20C	1	32	false	false	false	false	false	false	false
P035	INT	T1	A	MID	420	409	false	false	06:27	13:16	4.71	14.99	65		nmol/L	nmol/L	U/mL	ng/mL	PLATE07	-20C	1	52	false	false	false	false	false	false	false
P035	INT	T1	A	EVE	900	890	false	true	06:27	21:17	2.09	1.38	61.7		nmol/L	nmol/L	U/mL	ng/mL	PLATE07	-20C	1	29	true	false	false	false	false	false	false
P035	INT	T1	B	WAK0	0	1	true	true	07:01	07:02	12.1	28.42	25.5		nmol/L	nmol/L	U/mL	ng/mL	PLATE08	-20C	0	27	true	false	false	false	false	false	false
P035	INT	T1	B	WAK30	30	34	true	true	07:01	07:35	13.55	36.08	59.8		nmol/L	nmol/L	U/mL	ng/mL	PLATE08	-20C	0	34	false	false	false	false	false	false	false
P035	INT	T1	B	WAK45	45	47	true	true	07:01	07:48	13.93	31.94	63.5		nmol/L	nmol/L	U/mL	ng/mL	PLATE08	-20C	0	48	false	false	false	false	false	false	false
P035	INT	T1	B	EVE	900	850	false	false	07:01	21:11	1.37	2.92	64.8		nmol/L	nmol/L	U/mL	ng/mL	PLATE08	-20C	0	49	false	false	false	false	false	false	false
P035	INT	T2	A	WAK0	0	0	true	true	07:27	07:27	11.43	24.61	34.8	2.786	nmol/L	nmol/L	U/mL	ng/mL	PLATE01	-80C	1	57	false	false	false	false	false	false	false
P035	INT	T2	A	WAK30	30	39	false	true	07:27	08:06	13.77	35.4	43.2		nmol/L	nmol/L	U/mL	ng/mL	PLATE01	-80C	1	28	false	false	false	false	false	false	false
P035	INT	T2	A	WAK45	45	42	true	true	07:27	08:09	12.99	36.65	53.5		nmol/L	nmol/L	U/mL	ng/mL	PLATE01	-80C	1	48	false	false	false	false	false	false	false
P035	INT	T2	A	MID	420	401	false	false	07:27	14:08	5.17	11.13	90.1		nmol/L	nmol/L	U/mL	ng/mL	PLATE01	-80C	1	48	false	false	false	false	false	false	false
P035	INT	T2	A	EVE	900	908	false	true	07:27	22:35	1.53	2.91	41.8		nmol/L	nmol/L	U/mL	ng/mL	PLATE01	-80C	1	41	false	false	false	false	false	false	false
P035	INT	T2	B	WAK0	0	1	true	true	06:47	06:48	11.6	26.84	31.5		nmol/L	nmol/L	U/mL	ng/mL	PLATE01	-20C	0	28	false	false	false	false	false	false	false
P035	INT	T2	B	WAK30	30	28	true	true	06:47	07:15	12.33	33.47	54.5		nmol/L	nmol/L	U/mL	ng/mL	PLATE01	-20C	0	35	false	false	false	false	false	false	false
P035	INT	T2	B	WAK45	45	53	false	true	06:47	07:40	13.6	32.87	51.6		nmol/L	nmol/L	U/mL	ng/mL	PLATE01	-20C	0	32	false	true	false	false	false	false	false
P035	INT	T2	B	EVE	900	891	false	true	06:47	21:38	2.61	5.99	45.3		nmol/L	nmol/L	U/mL	ng/mL	PLATE01	-20C	0	38	false	false	false	false	false	false	false
P036	INT	T0	A	WAK0	0	0	true	true	06:49	06:49	10.88	24.65	59	2.639	nmol/L	nmol/L	U/mL	ng/mL	PLATE07	-20C	0	20	false	false	false	false	false	false	false
P036	INT	T0	A	WAK30	30	31	true	true	06:49	07:20	15.94	39.89	87.9		nmol/L	nmol/L	U/mL	ng/mL	PLATE07	-20C	0	27	false	false	false	false	false	false	false
P036	INT	T0	A	WAK45	45	36	false	true	06:49	07:25	17.3	43.15	108.3		nmol/L	nmol/L	U/mL	ng/mL	PLATE07	-20C	0	30	false	false	false	false	false	false	false
P036	INT	T0	A	MID	420	410	false	true	06:49	13:39	9.26	25.4	135.1		nmol/L	nmol/L	U/mL	ng/mL	PLATE07	-20C	0	47	false	false	false	false	false	false	false
P036	INT	T0	A	EVE	900	859	false	false	06:49	21:08	3.25	6.83	120.1		nmol/L	nmol/L	U/mL	ng/mL	PLATE07	-20C	0	30	false	false	true	false	false	false	false
P036	INT	T0	B	WAK0	0	0	true	true	08:08	08:08	13.23	29.07	67.3		nmol/L	nmol/L	U/mL	ng/mL	PLATE08	-20C	0	38	false	false	false	false	false	false	false
P036	INT	T0	B	WAK30	30	31	true	true	08:08	08:39	15.51	40.83	92.5		nmol/L	nmol/L	U/mL	ng/mL	PLATE08	-20C	0	40	false	false	false	false	false	false	false
P036	INT	T0	B	WAK45	45	53	false	true	08:08	09:01	19.48	50.56	107.8		nmol/L	nmol/L	U/mL	ng/mL	PLATE08	-20C	0	49	false	false	false	false	false	false	false
P036	INT	T0	B	EVE	900	870	false	false	08:08	22:38	1.64	2.39	116.8		nmol/L	nmol/L	U/mL	ng/mL	PLATE08	-20C	0	58	true	false	false	false	false	false	false
P036	INT	T1	A	WAK0	0	9	false	true	07:08	07:17	9	19.84	35.2	3.176	nmol/L	nmol/L	U/mL	ng/mL	PLATE01	-80C	0	32	true	false	true	false	false	false	false
P036	INT	T1	A	WAK30	30	26	true	true	07:08	07:34	11.56	28.34	70.8		nmol/L	nmol/L	U/mL	ng/mL	PLATE01	-80C	0	57	false	false	true	false	false	false	false
P036	INT	T1	A	WAK45	45	37	false	true	07:08	07:45	12.54	32.15	81.4		nmol/L	nmol/L	U/mL	ng/mL	PLATE01	-80C	0	59	false	false	true	false	false	false	false
P036	INT	T1	A	MID	420	416	true	true	07:08	14:04	8.07	22.16	84.5		nmol/L	nmol/L	U/mL	ng/mL	PLATE01	-80C	0	40	false	false	false	false	false	false	false
P036	INT	T1	A	EVE	900	901	true	true	07:08	22:09	1.78	2.98	93.4		nmol/L	nmol/L	U/mL	ng/mL	PLATE01	-80C	0	46	false	false	false	false	false	false	false
P036	INT	T1	B	WAK0	0	1	true	true	07:24	07:25	9.08	19.69	44.6		nmol/L	nmol/L	U/mL	ng/mL	PLATE07	-80C	0	21	false	false	false	false	false	false	false
P036	INT	T1	B	WAK30	30	31	true	true	07:24	07:55	12.89	30.13	60.6		nmol/L	nmol/L	U/mL	ng/mL	PLATE07	-80C	0	43	false	false	false	false	false	false	false
P036	INT	T1	B	WAK45	45	47	true	true	07:24	08:11	11.35	25.63	67.2		nmol/L	nmol/L	U/mL	ng/mL	PLATE07	-80C	0	15	false	true	false	false	false	false	false
P036	INT	T1	B	EVE	900	911	false	false	07:24	22:35	2.2	4.6	70.7		nmol/L	nmol/L	U/mL	ng/mL	PLATE07	-80C	0	32	false	false	false	false	false	false	false
P036	INT	T2	A	WAK0	0	0	true	true	08:21	08:21	9.8	27.23	46	2.23	nmol/L	nmol/L	U/mL	ng/mL	PLATE04	-80C	0	44	false	false	false	false	false	false	false
P036	INT	T2	A	WAK30	30	30	true	true	08:21	08:51	10.41	26.02	60.3		nmol/L	nmol/L	U/mL	ng/mL	PLATE04	-80C	0	30	false	false	false	true	false	false	false
P036	INT	T2	A	WAK45	45	43	true	true	08:21	09:04	9.82	26.87	73.4		nmol/L	nmol/L	U/mL	ng/mL	PLATE04	-80C	0	24	false	false	false	false	false	false	false
P036	INT	T2	A	MID	420	436	false	false	08:21	15:37	6.73	13.76	103.6		nmol/L	nmol/L	U/mL	ng/mL	PLATE04	-80C	0	26	false	false	false	false	false	false	false
P036	INT	T2	A	EVE	900	886	false	false	08:21	23:07	2.65	6.33	80.6		nmol/L	nmol/L	U/mL	ng/mL	PLATE04	-80C	0	49	false	true	false	false	false	false	false
P036	INT	T2	B	WAK0	0	0	true	true	07:28	07:28	9.06	22.7	36.3		nmol/L	nmol/L	U/mL	ng/mL	PLATE06	-80C	0	41	false	false	false	false	false	false	false
P036	INT	T2	B	WAK30	30	32	true	true	07:28	08:00	10.12	20.71	71.2		nmol/L	nmol/L	U/mL	ng/mL	PLATE06	-80C	0	38	false	false	false	true	false	false	false
P036	INT	T2	B	WAK45	45	48	true	true	07:28	08:16	11.01	27.76	71.3		nmol/L	nmol/L	U/mL	ng/mL	PLATE06	-80C	0	23	false	false	false	false	false	false	false
P036	INT	T2	B	EVE	900	917	false	false	07:28	22:45	0.88	1	83.6		nmol/L	nmol/L	U/mL	ng/mL	PLATE06	-80C	0	38	true	false	false	false	false	false	false
P037	CTRL	T0	A	WAK0	0	5	true	true	09:04	09:09	12.9	33.15	42.6	2.748	nmol/L	nmol/L	U/mL	ng/mL	PLATE07	-80C	0	23	false	true	false	false	false	false	false
P037	CTRL	T0	A	WAK30	30	21	false	true	09:04	09:25	15.96	42.29	44.8		nmol/L	nmol/L	U/mL	ng/mL	PLATE07	-80C	0	41	false	false	false	false	false	false	false
P037	CTRL	T0	A	WAK45	45	47	true	true	09:04	09:51	19.2	48.35	52.7		nmol/L	nmol/L	U/mL	ng/mL	PLATE07	-80C	0	25	false	true	false	false	false	false	false
P037	CTRL	T0	A	MID	420	417	true	true	09:04	16:01	7.03	17.36	60.4		nmol/L	nmol/L	U/mL	ng/mL	PLATE07	-80C	0	34	false	false	false	false	false	false	false
P037	CTRL	T0	A	EVE	900	889	false	false	09:04	23:53	2.9	8.29	88		nmol/L	nmol/L	U/mL	ng/mL	PLATE07	-80C	0	30	false	false	false	true	false	false	false
P037	CTRL	T0	B	WAK0	0	7	false	true	07:37	07:44	13.96	39.2	49		nmol/L	nmol/L	U/mL	ng/mL	PLATE07	-80C	0	32	false	false	false	false	false	false	false
P037	CTRL	T0	B	WAK30	30	27	true	true	07:37	08:04	15.35	35.91	50		nmol/L	nmol/L	U/mL	ng/mL	PLATE07	-80C	0	46	false	false	false	false	false	false	false
P037	CTRL	T0	B	WAK45	45	38	false	true	07:37	08:15	19.48	47.49	46.8		nmol/L	nmol/L	U/mL	ng/mL	PLATE07	-80C	0	32	false	false	false	false	false	false	false
P037	CTRL	T0	B	EVE	900	889	false	false	07:37	22:26	4.06	10.93	80.6		nmol/L	nmol/L	U/mL	ng/mL	PLATE07	-80C	0	28	false	false	false	false	false	false	false
P037	CTRL	T1	A	WAK0	0	0	true	true	08:17	08:17	12.16	30.22	44.2	1.739	nmol/L	nmol/L	U/mL	ng/mL	PLATE02	-80C	0	45	false	false	false	false	false	false	false
P037	CTRL	T1	A	WAK30	30	29	true	true	08:17	08:46	15.28	43.2	52.2		nmol/L	nmol/L	U/mL	ng/mL	PLATE02	-80C	0	40	false	false	false	false	false	false	false
P037	CTRL	T1	A	WAK45	45	46	true	true	08:17	09:03	17.75	47.7	50.7		nmol/L	nmol/L	U/mL	ng/mL	PLATE02	-80C	0	57	false	false	false	false	false	false	false
P037	CTRL	T1	A	MID	420	437	false	false	08:17	15:34	6.28	15.68	67.6		nmol/L	nmol/L	U/mL	ng/mL	PLATE02	-80C	0	56	false	false	false	false	false	false	false
P037	CTRL	T1	A	EVE	900	896	true	true	08:17	23:13	2.67	6.81	94.7		nmol/L	nmol/L	U/mL	ng/mL	PLATE02	-80C	0	31	false	false	false	false	false	false	false
P037	CTRL	T1	B	WAK0	0	0	true	true	06:48	06:48	12.31	29.46	36.9		nmol/L	nmol/L	U/mL	ng/mL	PLATE01	-20C	0	54	false	false	false	false	false	false	false
P037	CTRL	T1	B	WAK30	30	21	false	true	06:48	07:09	13.77	36.1	47.6		nmol/L	nmol/L	U/mL	ng/mL	PLATE01	-20C	0	47	false	false	false	false	false	false	false
P037	CTRL	T1	B	WAK45	45	53	false	true	06:48	07:41	15.67	41.16	46.7		nmol/L	nmol/L	U/mL	ng/mL	PLATE01	-20C	0	57	false	false	false	false	false	false	false
P037	CTRL	T1	B	EVE	900	898	true	true	06:48	21:46	1.71	5.48	85.6		nmol/L	nmol/L	U/mL	ng/mL	PLATE01	-20C	0	43	false	false	false	false	false	false	false
P037	CTRL	T2	A	WAK0	0	0	true	true	07:50	07:50	11.15	28.31	49.8	2.658	nmol/L	nmol/L	U/mL	ng/mL	PLATE06	-20C	0	45	false	false	false	false	false	false	false
P037	CTRL	T2	A	WAK30	30	27	true	true	07:50	08:17	16.49	39.78	46.5		nmol/L	nmol/L	U/mL	ng/mL	PLATE06	-20C	0	63	false	false	false	false	false	false	false
P037	CTRL	T2	A	WAK45	45	36	false	true	07:50	08:26	17.24	41.24	54.2		nmol/L	nmol/L	U/mL	ng/mL	PLATE06	-20C	0	45	false	false	false	false	false	false	false
P037	CTRL	T2	A	MID	420	419	true	true	07:50	14:49	4.75	10.1	40.4		nmol/L	nmol/L	U/mL	ng/mL	PLATE06	-20C	0	46	false	false	false	false	false	false	false
P037	CTRL	T2	A	EVE	900	901	true	true	07:50	22:51	3.75	9.83	80.7		nmol/L	nmol/L	U/mL	ng/mL	PLATE06	-20C	0	37	false	true	false	false	false	false	false
P037	CTRL	T2	B	WAK0	0	0	true	true	07:12	07:12	13.56	34.17	50		nmol/L	nmol/L	U/mL	ng/mL	PLATE02	-20C	0	46	false	false	false	false	false	false	false
P037	CTRL	T2	B	WAK30	30	33	true	true	07:12	07:45	17.02	44.14	49.5		nmol/L	nmol/L	U/mL	ng/mL	PLATE02	-20C	0	15	false	false	false	false	false	false	false
P037	CTRL	T2	B	WAK45	45	46	true	true	07:12	07:58	16.15	40.12	44.2		nmol/L	nmol/L	U/mL	ng/mL	PLATE02	-20C	0	42	false	false	false	false	false	false	false
P037	CTRL	T2	B	EVE	900	907	false	true	07:12	22:19	2.87	5.53	88		nmol/L	nmol/L	U/mL	ng/mL	PLATE02	-20C	0	42	false	false	false	true	false	false	false
P038	INT	T0	A	WAK0	0	0	true	true	07:23	07:23	13.9	34.58	53.7	2.608	nmol/L	nmol/L	U/mL	ng/mL	PLATE01	-20C	0	44	false	false	false	false	false	false	false
P038	INT	T0	A	WAK30	30	27	true	true	07:23	07:50	15.51	40.62	60.5		nmol/L	nmol/L	U/mL	ng/mL	PLATE01	-20C	0	36	false	false	false	false	false	false	false
P038	INT	T0	A	WAK45	45	45	true	true	07:23	08:08	16.92	41.75	67.4		nmol/L	nmol/L	U/mL	ng/mL	PLATE01	-20C	0	35	false	false	false	false	false	false	false
P038	INT	T0	A	MID	420	399	false	false	07:23	14:02	8.94	25.39	79.2		nmol/L	nmol/L	U/mL	ng/mL	PLATE01	-20C	0	45	false	false	false	false	false	false	false
P038	INT	T0	A	EVE	900	927	false	false	07:23	22:50	2.73	8.87	94.5		nmol/L	nmol/L	U/mL	ng/mL	PLATE01	-20C	0	36	false	false	false	false	false	false	false
P038	INT	T0	B	WAK0	0	5	true	true	07:40	07:45	13.74	34.48	44.9		nmol/L	nmol/L	U/mL	ng/mL	PLATE04	-20C	0	43	false	true	false	true	true	false	false
P038	INT	T0	B	WAK30	30	32	true	true	07:40	08:12	16.74	42.33	54		nmol/L	nmol/L	U/mL	ng/mL	PLATE04	-20C	0	42	false	false	false	false	false	false	false
P038	INT	T0	B	WAK45	45	42	true	true	07:40	08:22	17.01	41.58	61.6		nmol/L	nmol/L	U/mL	ng/mL	PLATE04	-20C	0	37	false	false	false	false	false	false	false
P038	INT	T0	B	EVE	900	866	false	false	07:40	22:06	2.5	6.13	94.4		nmol/L	nmol/L	U/mL	ng/mL	PLATE04	-20C	0	45	false	false	false	false	false	false	false
P038	INT	T1	A	WAK0	0	0	true	true	07:45	07:45	10.99	28.86	47.6	2.232	nmol/L	nmol/L	U/mL	ng/mL	PLATE03	-20C	0	24	false	false	false	false	false	false	false
P038	INT	T1	A	WAK30	30	40	false	true	07:45	08:25	11.42	26.56	40.9		nmol/L	nmol/L	U/mL	ng/mL	PLATE03	-20C	0	48	false	false	false	true	false	false	false
P038	INT	T1	A	WAK45	45	61	false	false	07:45	08:46	12.05	29.98	37.5		nmol/L	nmol/L	U/mL	ng/mL	PLATE03	-20C	0	54	false	false	false	false	false	false	false
P038	INT	T1	A	MID	420	429	false	true	07:45	14:54	5.89	15.76	54.5		nmol/L	nmol/L	U/mL	ng/mL	PLATE03	-20C	0	24	false	false	false	true	true	false	false
P038	INT	T1	A	EVE	900	910	false	true	07:45	22:55	2.99	8.1	69.7		nmol/L	nmol/L	U/mL	ng/mL	PLATE03	-20C	0	43	false	false	false	false	false	false	false
P038	INT	T1	B	WAK0	0	0	true	true	08:42	08:42	10.62	27.39	36.7		nmol/L	nmol/L	U/mL	ng/mL	PLATE03	-80C	0	58	false	false	false	false	false	false	false
P038	INT	T1	B	WAK30	30	25	true	true	08:42	09:07	11.42	27.08	52.3		nmol/L	nmol/L	U/mL	ng/mL	PLATE03	-80C	0	36	false	false	false	false	false	false	false
P038	INT	T1	B	WAK45	45	43	true	true	08:42	09:25	12.18	31.57	56		nmol/L	nmol/L	U/mL	ng/mL	PLATE03	-80C	0	24	true	false	false	false	false	false	false
P038	INT	T1	B	EVE	900	938	false	false	08:42	00:20	2.75	8.18	65		nmol/L	nmol/L	U/mL	ng/mL	PLATE03	-80C	0	28	false	true	false	false	false	false	false
P038	INT	T2	A	WAK0	0	14	false	false	07:12	07:26	10.39	26.16	36.6	2.225	nmol/L	nmol/L	U/mL	ng/mL	PLATE02	-20C	0	44	false	true	false	true	false	false	false
P038	INT	T2	A	WAK30	30	31	true	true	07:12	07:43	10.83	27.41	55.5		nmol/L	nmol/L	U/mL	ng/mL	PLATE02	-20C	0	55	false	false	false	false	false	false	false
P038	INT	T2	A	WAK45	45	49	true	true	07:12	08:01	11.82	29.77	59.9		nmol/L	nmol/L	U/mL	ng/mL	PLATE02	-20C	0	38	true	false	false	false	false	false	false
P038	INT	T2	A	MID	420	448	false	false	07:12	14:40	6.42	14.13	79.5		nmol/L	nmol/L	U/mL	ng/mL	PLATE02	-20C	0	44	true	false	false	false	false	false	false
P038	INT	T2	A	EVE	900	887	false	false	07:12	21:59	2.28	5.51	49.8		nmol/L	nmol/L	U/mL	ng/mL	PLATE02	-20C	0	30	false	false	false	false	false	false	false
P038	INT	T2	B	WAK0	0	0	true	true	07:55	07:55	11.55	25.09	39.5		nmol/L	nmol/L	U/mL	ng/mL	PLATE08	-80C	0	41	false	false	false	false	false	false	false
P038	INT	T2	B	WAK30	30	31	true	true	07:55	08:26	11.6	30.47	44.9		nmol/L	nmol/L	U/mL	ng/mL	PLATE08	-80C	0	38	false	false	false	true	true	false	false
P038	INT	T2	B	WAK45	45	45	true	true	07:55	08:40	11.18	24.95	44.1		nmol/L	nmol/L	U/mL	ng/mL	PLATE08	-80C	0	33	false	false	false	false	false	false	false
P038	INT	T2	B	EVE	900	898	true	true	07:55	22:53	2.37	5.34	70.8		nmol/L	nmol/L	U/mL	ng/mL	PLATE08	-80C	0	36	false	false	false	false	false	false	false
P039	CTRL	T0	A	WAK0	0	2	true	true	07:26	07:28	11.75	28.63	63.3	1.12	nmol/L	nmol/L	U/mL	ng/mL	PLATE06	-20C	0	28	false	false	false	true	false	false	false
P039	CTRL	T0	A	WAK30	30	27	true	true	07:26	07:53	13.91	33.25	78.2		nmol/L	nmol/L	U/mL	ng/mL	PLATE06	-20C	0	39	false	false	false	false	false	false	false
P039	CTRL	T0	A	WAK45	45	43	true	true	07:26	08:09	16.73	43.37	113.1		nmol/L	nmol/L	U/mL	ng/mL	PLATE06	-20C	0	36	false	false	false	false	false	false	false
P039	CTRL	T0	A	MID	420	402	false	false	07:26	14:08	6.78	13.86	123.4		nmol/L	nmol/L	U/mL	ng/mL	PLATE06	-20C	0	36	false	false	false	false	false	false	false
P039	CTRL	T0	A	EVE	900	881	false	false	07:26	22:07	2.5	7.37	76.8		nmol/L	nmol/L	U/mL	ng/mL	PLATE06	-20C	0	45	false	false	false	false	false	false	false
P039	CTRL	T0	B	WAK0	0	0	true	true	08:29	08:29	8.98	24.15	52.5		nmol/L	nmol/L	U/mL	ng/mL	PLATE02	-20C	0	36	false	false	false	false	false	false	false
P039	CTRL	T0	B	WAK30	30	27	true	true	08:29	08:56	16.54	40.16	87		nmol/L	nmol/L	U/mL	ng/mL	PLATE02	-20C	0	32	false	false	false	false	false	false	false
P039	CTRL	T0	B	WAK45	45	51	false	true	08:29	09:20	18.62	48.86	101.9		nmol/L	nmol/L	U/mL	ng/mL	PLATE02	-20C	0	43	false	false	false	false	false	false	false
P039	CTRL	T0	B	EVE	900	928	false	false	08:29	23:57	2.02	2.83	74.1		nmol/L	nmol/L	U/mL	ng/mL	PLATE02	-20C	0	34	false	false	false	false	false	false	false
P039	CTRL	T1	A	WAK0	0	0	true	true	06:58	06:58	9.79	26.2	51.9	1.588	nmol/L	nmol/L	U/mL	ng/mL	PLATE05	-20C	0	36	false	false	false	false	false	false	false
P039	CTRL	T1	A	WAK30	30	26	true	true	06:58	07:24	10.74	28.18	71.7		nmol/L	nmol/L	U/mL	ng/mL	PLATE05	-20C	0	58	false	true	false	false	false	false	false
P039	CTRL	T1	A	WAK45	45	52	false	true	06:58	07:50	14.24	36.61	89.6		nmol/L	nmol/L	U/mL	ng/mL	PLATE05	-20C	0	30	false	false	false	false	false	false	false
P039	CTRL	T1	A	MID	420	428	false	true	06:58	14:06	7.07	17.22	99.8		nmol/L	nmol/L	U/mL	ng/mL	PLATE05	-20C	0	65	false	false	false	false	false	false	false
P039	CTRL	T1	A	EVE	900	883	false	false	06:58	21:41	1.73	5.44	62.5		nmol/L	nmol/L	U/mL	ng/mL	PLATE05	-20C	0	48	false	true	false	false	false	false	false
P039	CTRL	T1	B	WAK0	0	0	true	true	06:53	06:53	12.27	31.65	45.4		nmol/L	nmol/L	U/mL	ng/mL	PLATE01	-80C	0	45	false	false	false	false	false	false	false
P039	CTRL	T1	B	WAK30	30	35	true	true	06:53	07:28	13.29	31.57	89.8		nmol/L	nmol/L	U/mL	ng/mL	PLATE01	-80C	0	34	false	true	false	true	false	false	false
P039	CTRL	T1	B	WAK45	45	42	true	true	06:53	07:35	13.58	36.04	91.4		nmol/L	nmol/L	U/mL	ng/mL	PLATE01	-80C	0	27	false	true	false	false	false	false	false
P039	CTRL	T1	B	EVE	900	907	false	true	06:53	22:00	1.78	3.33	73.8		nmol/L	nmol/L	U/mL	ng/mL	PLATE01	-80C	0	46	false	false	false	true	false	false	false
P039	CTRL	T2	A	WAK0	0	0	true	true	07:28	07:28	9.72	24.22	43.7	2.745	nmol/L	nmol/L	U/mL	ng/mL	PLATE07	-80C	0	37	false	false	false	true	false	false	false
P039	CTRL	T2	A	WAK30	30	34	true	true	07:28	08:02	13.65	31.25	94.3		nmol/L	nmol/L	U/mL	ng/mL	PLATE07	-80C	0	21	false	false	false	false	false	false	false
P039	CTRL	T2	A	WAK45	45	51	false	true	07:28	08:19	13.09	33.97	91.1		nmol/L	nmol/L	U/mL	ng/mL	PLATE07	-80C	0	43	false	false	false	false	true	false	false
P039	CTRL	T2	A	MID	420	451	false	false	07:28	14:59	7.24	19.33	99.7		nmol/L	nmol/L	U/mL	ng/mL	PLATE07	-80C	0	49	false	false	false	false	false	false	false
P039	CTRL	T2	A	EVE	900	843	false	false	07:28	21:31	0.68	1	76.7		nmol/L	nmol/L	U/mL	ng/mL	PLATE07	-80C	0	15	false	false	false	false	true	true	false
P039	CTRL	T2	B	WAK0	0	4	true	true	08:00	08:04	7.88	19.77	38.4		nmol/L	nmol/L	U/mL	ng/mL	PLATE04	-20C	1	37	false	false	false	false	false	false	false
P039	CTRL	T2	B	WAK30	30	30	true	true	08:00	08:30	13.78	32.2	75.6		nmol/L	nmol/L	U/mL	ng/mL	PLATE04	-20C	1	40	false	false	false	false	false	false	false
P039	CTRL	T2	B	WAK45	45	49	true	true	08:00	08:49	14.89	37.25	73.8		nmol/L	nmol/L	U/mL	ng/mL	PLATE04	-20C	1	30	false	false	false	false	true	false	false
P039	CTRL	T2	B	EVE	900	895	true	true	08:00	22:55	2.41	6.66	78.5		nmol/L	nmol/L	U/mL	ng/mL	PLATE04	-20C	1	67	false	false	false	false	false	false	false
P040	CTRL	T0	A	WAK0	0	8	false	true	08:24	08:32	8.72	23.31	33.9	1.598	nmol/L	nmol/L	U/mL	ng/mL	PLATE04	-20C	0	37	false	false	false	false	false	false	false
P040	CTRL	T0	A	WAK30	30	30	true	true	08:24	08:54	17.95	43.71	53.2		nmol/L	nmol/L	U/mL	ng/mL	PLATE04	-20C	0	46	false	false	false	false	false	false	false
P040	CTRL	T0	A	WAK45	45	48	true	true	08:24	09:12	18.84	50.57	65.1		nmol/L	nmol/L	U/mL	ng/mL	PLATE04	-20C	0	28	false	false	false	false	false	false	false
P040	CTRL	T0	A	MID	420	425	true	true	08:24	15:29	1.13	7.57	93.4		nmol/L	nmol/L	U/mL	ng/mL	PLATE04	-20C	0	37	false	false	false	false	false	false	false
P040	CTRL	T0	A	EVE	900	843	false	false	08:24	22:27	1.28	3.14	65.7		nmol/L	nmol/L	U/mL	ng/mL	PLATE04	-20C	0	49	false	true	false	false	false	false	false
P040	CTRL	T0	B	WAK0	0	2	true	true	07:45	07:47	11.1	26.63	30.2		nmol/L	nmol/L	U/mL	ng/mL	PLATE05	-20C	0	40	false	true	false	false	false	false	false
P040	CTRL	T0	B	WAK30	30	32	true	true	07:45	08:17	17.3	44.15	57.3		nmol/L	nmol/L	U/mL	ng/mL	PLATE05	-20C	0	48	false	false	false	false	false	false	false
P040	CTRL	T0	B	WAK45	45	44	true	true	07:45	08:29	20.86	54.47	73		nmol/L	nmol/L	U/mL	ng/mL	PLATE05	-20C	0	44	false	false	true	false	false	false	false
P040	CTRL	T0	B	EVE	900	908	false	true	07:45	22:53	1.26	3.92	61.2		nmol/L	nmol/L	U/mL	ng/mL	PLATE05	-20C	0	34	false	false	false	false	false	false	false
P040	CTRL	T1	A	WAK0	0	7	false	true	06:41	06:48	10.43	24.58	28.7	2.076	nmol/L	nmol/L	U/mL	ng/mL	PLATE01	-80C	0	32	false	false	false	false	false	false	false
P040	CTRL	T1	A	WAK30	30	26	true	true	06:41	07:07	15.24	37.17	55.1		nmol/L	nmol/L	U/mL	ng/mL	PLATE01	-80C	0	61	false	false	false	false	false	false	false
P040	CTRL	T1	A	WAK45	45	45	true	true	06:41	07:26	16.52	42.16	63.3		nmol/L	nmol/L	U/mL	ng/mL	PLATE01	-80C	0	32	false	false	false	false	false	false	false
P040	CTRL	T1	A	MID	420	437	false	false	06:41	13:58	1.07	3.51	87.1		nmol/L	nmol/L	U/mL	ng/mL	PLATE01	-80C	0	21	false	true	false	true	false	false	false
P040	CTRL	T1	A	EVE	900	894	false	true	06:41	21:35	1.04	4.84	62.1		nmol/L	nmol/L	U/mL	ng/mL	PLATE01	-80C	0	46	false	false	false	false	false	false	false
P040	CTRL	T1	B	WAK0	0	0	true	true	08:08	08:08	9.7	24.21	29.8		nmol/L	nmol/L	U/mL	ng/mL	PLATE07	-80C	0	41	false	false	false	false	false	false	false
P040	CTRL	T1	B	WAK30	30	31	true	true	08:08	08:39	13.69	34.82	54.8		nmol/L	nmol/L	U/mL	ng/mL	PLATE07	-80C	0	55	false	false	false	false	false	false	false
P040	CTRL	T1	B	WAK45	45	39	false	true	08:08	08:47	17.77	44.14	70		nmol/L	nmol/L	U/mL	ng/mL	PLATE07	-80C	0	47	false	false	false	false	false	false	false
P040	CTRL	T1	B	EVE	900	888	false	false	08:08	22:56	0.3	2.72	51.9		nmol/L	nmol/L	U/mL	ng/mL	PLATE07	-80C	0	31	false	false	false	false	false	true	false
P040	CTRL	T2	A	WAK0	0	0	true	true	06:52	06:52	8.01	19.43	29.3	1.812	nmol/L	nmol/L	U/mL	ng/mL	PLATE02	-80C	0	46	false	false	false	false	false	false	false
P040	CTRL	T2	A	WAK30	30	38	false	true	06:52	07:30	15.18	39.31	62.8		nmol/L	nmol/L	U/mL	ng/mL	PLATE02	-80C	0	51	false	true	false	false	false	false	false
P040	CTRL	T2	A	WAK45	45	41	true	true	06:52	07:33	18.16	45.44	67.3		nmol/L	nmol/L	U/mL	ng/mL	PLATE02	-80C	0	56	false	false	false	false	false	false	false
P040	CTRL	T2	A	MID	420	392	false	false	06:52	13:24	2.19	5.94	87.9		nmol/L	nmol/L	U/mL	ng/mL	PLATE02	-80C	0	54	false	false	false	false	false	false	false
P040	CTRL	T2	A	EVE	900	889	false	false	06:52	21:41	0.68	1	77.6		nmol/L	nmol/L	U/mL	ng/mL	PLATE02	-80C	0	44	false	false	false	false	false	true	false
P040	CTRL	T2	B	WAK0	0	6	false	true	06:18	06:24	9.33	24.24	30.7		nmol/L	nmol/L	U/mL	ng/mL	PLATE01	-80C	1	35	false	false	false	false	false	false	false
P040	CTRL	T2	B	WAK30	30	29	true	true	06:18	06:47	15.46	39.34	55.6		nmol/L	nmol/L	U/mL	ng/mL	PLATE01	-80C	1	20	false	false	false	false	false	false	false
P040	CTRL	T2	B	WAK45	45	40	true	true	06:18	06:58	17.4	41.62	69.1		nmol/L	nmol/L	U/mL	ng/mL	PLATE01	-80C	1	64	false	false	false	false	false	false	false
P040	CTRL	T2	B	EVE	900	884	false	false	06:18	21:02	0.49	5.46	67.5		nmol/L	nmol/L	U/mL	ng/mL	PLATE01	-80C	1	42	false	false	false	false	false	true	false
P041	INT	T0	A	WAK0	0	2	true	true	07:25	07:27	11.15	24.96	40.5	2.674	nmol/L	nmol/L	U/mL	ng/mL	PLATE08	-20C	0	41	false	false	false	false	false	false	false
P041	INT	T0	A	WAK30	30	28	true	true	07:25	07:53	17.65	41.55	72.2		nmol/L	nmol/L	U/mL	ng/mL	PLATE08	-20C	0	47	false	false	false	false	false	false	false
P041	INT	T0	A	WAK45	45	45	true	true	07:25	08:10	17.66	44.9	88		nmol/L	nmol/L	U/mL	ng/mL	PLATE08	-20C	0	26	false	false	false	false	false	false	false
P041	INT	T0	A	MID	420	454	false	false	07:25	14:59	5.97	13.03	114		nmol/L	nmol/L	U/mL	ng/mL	PLATE08	-20C	0	39	true	true	false	false	true	false	false
P041	INT	T0	A	EVE	900	910	false	true	07:25	22:35	1.67	5.52	75		nmol/L	nmol/L	U/mL	ng/mL	PLATE08	-20C	0	31	false	true	false	false	false	false	false
P041	INT	T0	B	WAK0	0	3	true	true	08:08	08:11	12.57	31.7	47		nmol/L	nmol/L	U/mL	ng/mL	PLATE07	-80C	0	47	false	false	false	false	false	false	false
P041	INT	T0	B	WAK30	30	31	true	true	08:08	08:39	16.49	42.82	65.6		nmol/L	nmol/L	U/mL	ng/mL	PLATE07	-80C	0	37	false	false	false	false	false	false	false
P041	INT	T0	B	WAK45	45	49	true	true	08:08	08:57	17.81	39.17	85.4		nmol/L	nmol/L	U/mL	ng/mL	PLATE07	-80C	0	29	false	true	false	false	false	false	false
P041	INT	T0	B	EVE	900	871	false	false	08:08	22:39	2.62	6.52	58.3		nmol/L	nmol/L	U/mL	ng/mL	PLATE07	-80C	0	31	false	false	false	false	true	false	false
P041	INT	T1	A	WAK0	0	0	true	true	07:35	07:35	10.08	26.09	28.8	2.674	nmol/L	nmol/L	U/mL	ng/mL	PLATE08	-20C	0	54	false	false	false	false	false	false	false
P041	INT	T1	A	WAK30	30	31	true	true	07:35	08:06	13.18	30.88	67.3		nmol/L	nmol/L	U/mL	ng/mL	PLATE08	-20C	0	54	false	true	false	true	false	false	false
P041	INT	T1	A	WAK45	45	30	false	false	07:35	08:05	11.24	27.49	61.3		nmol/L	nmol/L	U/mL	ng/mL	PLATE08	-20C	0	28	false	true	false	true	false	false	false
P041	INT	T1	A	MID	420	448	false	false	07:35	15:03	4.31	13	73.6		nmol/L	nmol/L	U/mL	ng/mL	PLATE08	-20C	0	49	false	true	false	false	false	false	false
P041	INT	T1	A	EVE	900	870	false	false	07:35	22:05	1.54	3.32	48.3		nmol/L	nmol/L	U/mL	ng/mL	PLATE08	-20C	0	44	false	false	false	false	false	false	false
P041	INT	T1	B	WAK0	0	1	true	true	07:35	07:36	12.33	30.62	32.7		nmol/L	nmol/L	U/mL	ng/mL	PLATE07	-20C	0	38	false	false	false	false	false	false	false
P041	INT	T1	B	WAK30	30	18	false	false	07:35	07:53	12.38	30.08	70.2		nmol/L	nmol/L	U/mL	ng/mL	PLATE07	-20C	0	40	false	false	false	false	false	false	false
P041	INT	T1	B	WAK45	45	43	true	true	07:35	08:18	11.85	27.77	56.7		nmol/L	nmol/L	U/mL	ng/mL	PLATE07	-20C	0	52	false	false	false	false	false	false	false
P041	INT	T1	B	EVE	900	937	false	false	07:35	23:12	0.83	5.36	60.1		nmol/L	nmol/L	U/mL	ng/mL	PLATE07	-20C	0	20	true	false	false	false	false	false	false
P041	INT	T2	A	WAK0	0	0	true	true	07:50	07:50	9.81	23.1	30.4	4.095	nmol/L	nmol/L	U/mL	ng/mL	PLATE05	-80C	1	62	false	false	false	true	false	false	false
P041	INT	T2	A	WAK30	30	32	true	true	07:50	08:22	11.4	27.34	47.9		nmol/L	nmol/L	U/mL	ng/mL	PLATE05	-80C	1	32	false	false	false	false	false	false	false
P041	INT	T2	A	WAK45	45	42	true	true	07:50	08:32	13.27	33.76	63.8		nmol/L	nmol/L	U/mL	ng/mL	PLATE05	-80C	1	22	false	false	false	false	false	false	false
P041	INT	T2	A	MID	420	404	false	false	07:50	14:34	5.66	13.65	72.3		nmol/L	nmol/L	U/mL	ng/mL	PLATE05	-80C	1	26	false	false	false	false	false	false	false
P041	INT	T2	A	EVE	900	899	true	true	07:50	22:49	1.62	4.67	50.8		nmol/L	nmol/L	U/mL	ng/mL	PLATE05	-80C	1	43	false	false	false	false	false	false	false
P041	INT	T2	B	WAK0	0	8	false	true	08:33	08:41	9.43	23.23	39.6		nmol/L	nmol/L	U/mL	ng/mL	PLATE08	-80C	0	39	false	false	false	false	false	false	false
P041	INT	T2	B	WAK30	30	31	true	true	08:33	09:04	10.4	28.43	52.4		nmol/L	nmol/L	U/mL	ng/mL	PLATE08	-80C	0	45	false	false	false	false	false	false	false
P041	INT	T2	B	WAK45	45	42	true	true	08:33	09:15	11.05	30.16	60		nmol/L	nmol/L	U/mL	ng/mL	PLATE08	-80C	0	39	false	false	false	false	false	false	false
P041	INT	T2	B	EVE	900	892	false	true	08:33	23:25	1.33	4.05	55.7		nmol/L	nmol/L	U/mL	ng/mL	PLATE08	-80C	0	48	false	false	false	true	false	false	false
P042	CTRL	T0	A	WAK0	0	0	true	true	07:41	07:41	14.72	33.12	43.6	3.564	nmol/L	nmol/L	U/mL	ng/mL	PLATE05	-80C	0	41	false	false	false	false	false	false	false
P042	CTRL	T0	A	WAK30	30	30	true	true	07:41	08:11	14.24	36.12	94.6		nmol/L	nmol/L	U/mL	ng/mL	PLATE05	-80C	0	24	false	false	false	false	false	false	false
P042	CTRL	T0	A	WAK45	45	45	true	true	07:41	08:26	14.92	41.21	81.8		nmol/L	nmol/L	U/mL	ng/mL	PLATE05	-80C	0	25	false	false	false	false	false	false	false
P042	CTRL	T0	A	MID	420	447	false	false	07:41	15:08	7.02	15.25	101.8		nmol/L	nmol/L	U/mL	ng/mL	PLATE05	-80C	0	33	false	false	false	false	false	false	false
P042	CTRL	T0	A	EVE	900	886	false	false	07:41	22:27	2.77	4.72	75.1		nmol/L	nmol/L	U/mL	ng/mL	PLATE05	-80C	0	28	false	true	false	false	false	false	false
P042	CTRL	T0	B	WAK0	0	0	true	true	07:16	07:16	13.81	36.21	45.5		nmol/L	nmol/L	U/mL	ng/mL	PLATE04	-20C	0	46	false	false	false	false	false	false	false
P042	CTRL	T0	B	WAK30	30	33	true	true	07:16	07:49	13.4	33	75.7		nmol/L	nmol/L	U/mL	ng/mL	PLATE04	-20C	0	23	false	false	false	false	false	false	false
P042	CTRL	T0	B	WAK45	45	45	true	true	07:16	08:01	15.67	38.09	100.6		nmol/L	nmol/L	U/mL	ng/mL	PLATE04	-20C	0	44	false	false	false	false	false	false	false
P042	CTRL	T0	B	EVE	900	862	false	false	07:16	21:38	3.01	7.63	73.8		nmol/L	nmol/L	U/mL	ng/mL	PLATE04	-20C	0	24	false	false	false	false	false	false	false
P042	CTRL	T1	A	WAK0	0	0	true	true	07:58	07:58	11.7	29.85	37.9	3.252	nmol/L	nmol/L	U/mL	ng/mL	PLATE05	-80C	0	51	false	true	false	false	false	false	false
P042	CTRL	T1	A	WAK30	30	30	true	true	07:58	08:28	12.96	35.06	65.2		nmol/L	nmol/L	U/mL	ng/mL	PLATE05	-80C	0	42	false	false	false	false	false	false	false
P042	CTRL	T1	A	WAK45	45	45	true	true	07:58	08:43	13.71	36.37	73.8		nmol/L	nmol/L	U/mL	ng/mL	PLATE05	-80C	0	59	false	false	false	false	false	false	false
P042	CTRL	T1	A	MID	420	398	false	false	07:58	14:36	5.47	12.5	107.2		nmol/L	nmol/L	U/mL	ng/mL	PLATE05	-80C	0	53	false	false	false	false	false	false	false
P042	CTRL	T1	A	EVE	900	896	true	true	07:58	22:54	2.75	4.29	74.6		nmol/L	nmol/L	U/mL	ng/mL	PLATE05	-80C	0	37	false	false	false	false	false	false	false
P042	CTRL	T1	B	WAK0	0	2	true	true	07:23	07:25	11.69	27.93	48.5		nmol/L	nmol/L	U/mL	ng/mL	PLATE04	-80C	0	63	false	false	false	true	false	false	false
P042	CTRL	T1	B	WAK30	30	28	true	true	07:23	07:51	13.18	32.38	70.4		nmol/L	nmol/L	U/mL	ng/mL	PLATE04	-80C	0	31	false	false	false	false	false	false	false
P042	CTRL	T1	B	WAK45	45	49	true	true	07:23	08:12	13.67	36.34	93		nmol/L	nmol/L	U/mL	ng/mL	PLATE04	-80C	0	41	false	false	false	false	false	false	false
P042	CTRL	T1	B	EVE	900	943	false	false	07:23	23:06	2.82	7.63	63.4		nmol/L	nmol/L	U/mL	ng/mL	PLATE04	-80C	0	31	false	true	false	false	false	false	false
P042	CTRL	T2	A	WAK0	0	0	true	true	06:21	06:21	10.76	28.23	36.1	3.578	nmol/L	nmol/L	U/mL	ng/mL	PLATE07	-80C	0	63	false	false	false	true	false	false	false
P042	CTRL	T2	A	WAK30	30	34	true	true	06:21	06:55	11.48	27.15	59.1		nmol/L	nmol/L	U/mL	ng/mL	PLATE07	-80C	0	42	false	false	false	true	true	false	false
P042	CTRL	T2	A	WAK45	45	43	true	true	06:21	07:04	11.6	30.99	85.4		nmol/L	nmol/L	U/mL	ng/mL	PLATE07	-80C	0	29	false	false	false	false	false	false	false
P042	CTRL	T2	A	MID	420	418	true	true	06:21	13:19	5.25	12.11	108.4		nmol/L	nmol/L	U/mL	ng/mL	PLATE07	-80C	0	45	false	false	false	false	true	false	false
P042	CTRL	T2	A	EVE	900	930	false	false	06:21	21:51	2.68	5.14	73		nmol/L	nmol/L	U/mL	ng/mL	PLATE07	-80C	0	15	false	false	false	false	false	false	false
P042	CTRL	T2	B	WAK0	0	6	false	true	07:32	07:38	12.07	30.46	41.2		nmol/L	nmol/L	U/mL	ng/mL	PLATE01	-80C	0	36	false	false	false	false	false	false	false
P042	CTRL	T2	B	WAK30	30	34	true	true	07:32	08:06	12.99	33.26	67.7		nmol/L	nmol/L	U/mL	ng/mL	PLATE01	-80C	0	33	false	false	false	false	false	false	false
P042	CTRL	T2	B	WAK45	45	45	true	true	07:32	08:17	12.46	35.64	76.1		nmol/L	nmol/L	U/mL	ng/mL	PLATE01	-80C	0	31	false	false	false	false	false	false	false
P042	CTRL	T2	B	EVE	900	891	false	true	07:32	22:23	2.96	5.76	60		nmol/L	nmol/L	U/mL	ng/mL	PLATE01	-80C	0	32	false	true	false	false	false	false	false
P043	CTRL	T0	A	WAK0	0	0	true	true	06:42	06:42	13.85	32.34	43.8	2.948	nmol/L	nmol/L	U/mL	ng/mL	PLATE06	-20C	0	36	false	false	false	false	false	false	false
P043	CTRL	T0	A	WAK30	30	25	true	true	06:42	07:07	20.48	55.84	81.1		nmol/L	nmol/L	U/mL	ng/mL	PLATE06	-20C	0	28	false	false	false	false	false	false	false
P043	CTRL	T0	A	WAK45	45	48	true	true	06:42	07:30	22.62	55.78	91.3		nmol/L	nmol/L	U/mL	ng/mL	PLATE06	-20C	0	43	false	false	false	false	false	false	false
P043	CTRL	T0	A	MID	420	390	false	false	06:42	13:12	5.44	13.97	113.1		nmol/L	nmol/L	U/mL	ng/mL	PLATE06	-20C	0	45	true	false	false	false	false	false	false
P043	CTRL	T0	A	EVE	900	894	false	true	06:42	21:36	2.31	7.49	76.7		nmol/L	nmol/L	U/mL	ng/mL	PLATE06	-20C	0	50	false	false	false	false	false	false	false
P043	CTRL	T0	B	WAK0	0	0	true	true	07:57	07:57	12.62	33.54	52.3		nmol/L	nmol/L	U/mL	ng/mL	PLATE08	-20C	0	71	false	false	false	true	false	false	false
P043	CTRL	T0	B	WAK30	30	30	true	true	07:57	08:27	21.23	54.97	83.8		nmol/L	nmol/L	U/mL	ng/mL	PLATE08	-20C	0	45	false	false	false	false	false	false	false
P043	CTRL	T0	B	WAK45	45	38	false	true	07:57	08:35	21.4	52.09	87.9		nmol/L	nmol/L	U/mL	ng/mL	PLATE08	-20C	0	39	false	false	false	false	false	false	false
P043	CTRL	T0	B	EVE	900	899	true	true	07:57	22:56	2.3	4.9	83.1		nmol/L	nmol/L	U/mL	ng/mL	PLATE08	-20C	0	29	false	false	false	false	false	false	false
P043	CTRL	T1	A	WAK0	0	9	false	true	08:23	08:32	12.91	31.4	36.8	2.653	nmol/L	nmol/L	U/mL	ng/mL	PLATE06	-80C	0	15	false	false	false	false	true	false	false
P043	CTRL	T1	A	WAK30	30	17	false	false	08:23	08:40	18.25	44.71	68		nmol/L	nmol/L	U/mL	ng/mL	PLATE06	-80C	0	44	false	true	false	false	false	false	false
P043	CTRL	T1	A	WAK45	45	40	true	true	08:23	09:03	18.7	48.44	85.3		nmol/L	nmol/L	U/mL	ng/mL	PLATE06	-80C	0	56	false	false	false	true	true	false	false
P043	CTRL	T1	A	MID	420	407	false	false	08:23	15:10	4.75	12.64	87.4		nmol/L	nmol/L	U/mL	ng/mL	PLATE06	-80C	0	44	false	false	false	false	false	false	false
P043	CTRL	T1	A	EVE	900	893	false	true	08:23	23:16	2.55	5.76	59.3		nmol/L	nmol/L	U/mL	ng/mL	PLATE06	-80C	0	20	false	false	false	true	true	false	false
P043	CTRL	T1	B	WAK0	0	5	true	true	08:04	08:09	11.88	28.13	52.4		nmol/L	nmol/L	U/mL	ng/mL	PLATE06	-80C	0	49	false	false	false	false	false	false	false
P043	CTRL	T1	B	WAK30	30	29	true	true	08:04	08:33	18.24	46.89	71.2		nmol/L	nmol/L	U/mL	ng/mL	PLATE06	-80C	0	34	false	false	true	false	false	false	false
P043	CTRL	T1	B	WAK45	45	44	true	true	08:04	08:48	21.69	55.12	85.5		nmol/L	nmol/L	U/mL	ng/mL	PLATE06	-80C	0	45	false	false	false	false	false	false	false
P043	CTRL	T1	B	EVE	900	897	true	true	08:04	23:01	2.26	8.03	60.5		nmol/L	nmol/L	U/mL	ng/mL	PLATE06	-80C	0	31	false	false	false	false	false	false	false
P043	CTRL	T2	A	WAK0	0	0	true	true	07:14	07:14	13.09	36.14	51.2	2.251	nmol/L	nmol/L	U/mL	ng/mL	PLATE05	-20C	0	59	false	false	false	false	false	false	false
P043	CTRL	T2	A	WAK30	30	30	true	true	07:14	07:44	17.66	45.34	71.7		nmol/L	nmol/L	U/mL	ng/mL	PLATE05	-20C	0	18	false	false	false	false	false	false	false
P043	CTRL	T2	A	WAK45	45	41	true	true	07:14	07:55	19.54	51.15	79.9		nmol/L	nmol/L	U/mL	ng/mL	PLATE05	-20C	0	47	false	false	false	false	false	false	false
P043	CTRL	T2	A	MID	420	403	false	false	07:14	13:57	6.52	15.94	87.3		nmol/L	nmol/L	U/mL	ng/mL	PLATE05	-20C	0	55	false	true	false	false	false	false	false
P043	CTRL	T2	A	EVE	900	932	false	false	07:14	22:46	2.32	7.3	62.4		nmol/L	nmol/L	U/mL	ng/mL	PLATE05	-20C	0	39	false	false	false	false	false	false	false
P043	CTRL	T2	B	WAK0	0	0	true	true	06:59	06:59	11.93	30.13	43.8		nmol/L	nmol/L	U/mL	ng/mL	PLATE04	-20C	0	25	false	false	false	false	false	false	false
P043	CTRL	T2	B	WAK30	30	28	true	true	06:59	07:27	17.52	45.62	66.2		nmol/L	nmol/L	U/mL	ng/mL	PLATE04	-20C	0	42	false	false	false	false	false	false	false
P043	CTRL	T2	B	WAK45	45	45	true	true	06:59	07:44	19.83	49.24	70.4		nmol/L	nmol/L	U/mL	ng/mL	PLATE04	-20C	0	16	false	false	false	false	true	false	false
P043	CTRL	T2	B	EVE	900	905	true	true	06:59	22:04	3.07	10.12	75.9		nmol/L	nmol/L	U/mL	ng/mL	PLATE04	-20C	0	25	false	false	true	false	false	false	false
P044	INT	T0	A	WAK0	0	0	true	true	07:12	07:12	15.95	37.59	50.6	2.966	nmol/L	nmol/L	U/mL	ng/mL	PLATE04	-80C	0	40	false	false	true	false	false	false	false
P044	INT	T0	A	WAK30	30	33	true	true	07:12	07:45	17.91	46.09	83		nmol/L	nmol/L	U/mL	ng/mL	PLATE04	-80C	0	19	false	true	false	false	false	false	false
P044	INT	T0	A	WAK45	45	47	true	true	07:12	07:59	18.89	46.99	84.2		nmol/L	nmol/L	U/mL	ng/mL	PLATE04	-80C	0	49	false	false	false	false	false	false	false
P044	INT	T0	A	MID	420	423	true	true	07:12	14:15	4.8	10.74	109.8		nmol/L	nmol/L	U/mL	ng/mL	PLATE04	-80C	0	46	false	true	false	false	true	false	false
P044	INT	T0	A	EVE	900	900	true	true	07:12	22:12	1.95	7.31	93.3		nmol/L	nmol/L	U/mL	ng/mL	PLATE04	-80C	0	58	false	false	false	false	false	false	false
P044	INT	T0	B	WAK0	0	0	true	true	07:28	07:28	15.73	37.63	67.5		nmol/L	nmol/L	U/mL	ng/mL	PLATE08	-20C	0	38	false	false	false	false	false	false	false
P044	INT	T0	B	WAK30	30	26	true	true	07:28	07:54	17.75	44.7	82.1		nmol/L	nmol/L	U/mL	ng/mL	PLATE08	-20C	0	50	false	false	false	false	false	false	false
P044	INT	T0	B	WAK45	45	46	true	true	07:28	08:14	19.28	48.23	97.2		nmol/L	nmol/L	U/mL	ng/mL	PLATE08	-20C	0	47	false	false	false	false	false	false	false
P044	INT	T0	B	EVE	900	911	false	false	07:28	22:39	1.23	3.07	99.5		nmol/L	nmol/L	U/mL	ng/mL	PLATE08	-20C	0	39	false	false	false	false	false	false	false
P044	INT	T1	A	WAK0	0	0	true	true	07:21	07:21	10.6	25.21	43.6	2.515	nmol/L	nmol/L	U/mL	ng/mL	PLATE08	-80C	0	27	false	false	false	false	false	false	false
P044	INT	T1	A	WAK30	30	27	true	true	07:21	07:48	13.06	32.27	65.7		nmol/L	nmol/L	U/mL	ng/mL	PLATE08	-80C	0	48	false	false	false	false	false	false	false
P044	INT	T1	A	WAK45	45	41	true	true	07:21	08:02	11.6	30.72	75.4		nmol/L	nmol/L	U/mL	ng/mL	PLATE08	-80C	0	33	false	false	false	false	false	false	false
P044	INT	T1	A	MID	420	391	false	false	07:21	13:52	3.55	7.15	95.8		nmol/L	nmol/L	U/mL	ng/mL	PLATE08	-80C	0	39	true	false	false	false	false	false	false
P044	INT	T1	A	EVE	900	913	false	false	07:21	22:34	1.69	6.38	80.1		nmol/L	nmol/L	U/mL	ng/mL	PLATE08	-80C	0	35	false	false	false	false	false	false	false
P044	INT	T1	B	WAK0	0	2	true	true	07:57	07:59	10.61	28.28	35.2		nmol/L	nmol/L	U/mL	ng/mL	PLATE08	-20C	0	46	false	true	false	false	false	false	false
P044	INT	T1	B	WAK30	30	27	true	true	07:57	08:24	13.41	30.09	63.8		nmol/L	nmol/L	U/mL	ng/mL	PLATE08	-20C	0	41	false	false	false	false	false	false	false
P044	INT	T1	B	WAK45	45	42	true	true	07:57	08:39	12.5	33.92	70.1		nmol/L	nmol/L	U/mL	ng/mL	PLATE08	-20C	0	44	false	false	false	false	false	false	false
P044	INT	T1	B	EVE	900	928	false	false	07:57	23:25	1.57	7.19	74.5		nmol/L	nmol/L	U/mL	ng/mL	PLATE08	-20C	0	45	false	false	false	false	false	false	false
P044	INT	T2	A	WAK0	0	0	true	true	07:12	07:12	12.14	33.16	34	1.934	nmol/L	nmol/L	U/mL	ng/mL	PLATE02	-80C	0	39	false	true	false	false	false	false	false
P044	INT	T2	A	WAK30	30	32	true	true	07:12	07:44	13.8	29.88	72.6		nmol/L	nmol/L	U/mL	ng/mL	PLATE02	-80C	0	30	false	false	false	false	false	false	false
P044	INT	T2	A	WAK45	45	45	true	true	07:12	07:57	11.89	27.74	64.7		nmol/L	nmol/L	U/mL	ng/mL	PLATE02	-80C	0	35	false	false	false	false	false	false	false
P044	INT	T2	A	MID	420	449	false	false	07:12	14:41	4.31	11.13	93.7		nmol/L	nmol/L	U/mL	ng/mL	PLATE02	-80C	0	39	false	false	false	false	false	false	false
P044	INT	T2	A	EVE	900	930	false	false	07:12	22:42	0.77	2.91	64.3		nmol/L	nmol/L	U/mL	ng/mL	PLATE02	-80C	0	46	false	false	false	true	true	true	false
P044	INT	T2	B	WAK0	0	0	true	true	07:47	07:47	8.97	20.54	47.9		nmol/L	nmol/L	U/mL	ng/mL	PLATE04	-80C	0	21	false	false	false	false	false	false	false
P044	INT	T2	B	WAK30	30	33	true	true	07:47	08:20	13.87	35.01	48.8		nmol/L	nmol/L	U/mL	ng/mL	PLATE04	-80C	0	46	false	true	false	false	false	false	false
P044	INT	T2	B	WAK45	45	55	false	true	07:47	08:42	12.89	34.57	65.5		nmol/L	nmol/L	U/mL	ng/mL	PLATE04	-80C	0	33	false	false	false	false	false	false	false
P044	INT	T2	B	EVE	900	903	true	true	07:47	22:50	1.15	3.2	74.1		nmol/L	nmol/L	U/mL	ng/mL	PLATE04	-80C	0	31	false	false	false	false	false	false	false
P045	CTRL	T0	A	WAK0	0	0	true	true	07:46	07:46	10.59	25.81	71.9	3.568	nmol/L	nmol/L	U/mL	ng/mL	PLATE04	-80C	0	23	false	false	false	false	false	false	false
P045	CTRL	T0	A	WAK30	30	22	false	true	07:46	08:08	17.97	43.93	116.1		nmol/L	nmol/L	U/mL	ng/mL	PLATE04	-80C	0	62	false	false	false	false	false	false	false
P045	CTRL	T0	A	WAK45	45	35	false	true	07:46	08:21	21.35	50.64	142.2		nmol/L	nmol/L	U/mL	ng/mL	PLATE04	-80C	0	40	false	true	false	false	false	false	false
P045	CTRL	T0	A	MID	420	412	false	true	07:46	14:38	2.88	5.91	139.6		nmol/L	nmol/L	U/mL	ng/mL	PLATE04	-80C	0	44	false	false	false	false	false	false	false
P045	CTRL	T0	A	EVE	900	917	false	false	07:46	23:03	0.88	1	105.1		nmol/L	nmol/L	U/mL	ng/mL	PLATE04	-80C	0	24	true	false	false	false	false	false	false
P045	CTRL	T0	B	WAK0	0	3	true	true	07:16	07:19	10.09	24.46	84.1		nmol/L	nmol/L	U/mL	ng/mL	PLATE06	-80C	0	41	false	false	false	false	true	false	false
P045	CTRL	T0	B	WAK30	30	40	false	true	07:16	07:56	15.63	41.94	120.2		nmol/L	nmol/L	U/mL	ng/mL	PLATE06	-80C	0	49	false	false	false	false	false	false	false
P045	CTRL	T0	B	WAK45	45	45	true	true	07:16	08:01	20.15	52.55	135		nmol/L	nmol/L	U/mL	ng/mL	PLATE06	-80C	0	25	false	false	false	false	true	false	false
P045	CTRL	T0	B	EVE	900	887	false	false	07:16	22:03	0.92	1	120.4		nmol/L	nmol/L	U/mL	ng/mL	PLATE06	-80C	0	30	false	false	false	false	false	false	false
P045	CTRL	T1	A	WAK0	0	0	true	true	06:48	06:48	7.05	20.24	74.9	2.299	nmol/L	nmol/L	U/mL	ng/mL	PLATE06	-80C	0	39	false	false	false	false	false	false	false
P045	CTRL	T1	A	WAK30	30	24	false	true	06:48	07:12	14.48	38.14	102.2		nmol/L	nmol/L	U/mL	ng/mL	PLATE06	-80C	0	44	false	false	false	false	false	false	false
P045	CTRL	T1	A	WAK45	45	38	false	true	06:48	07:26	19.14	47.28	112.8		nmol/L	nmol/L	U/mL	ng/mL	PLATE06	-80C	0	35	false	false	false	false	true	false	false
P045	CTRL	T1	A	MID	420	428	false	true	06:48	13:56	1.75	2.89	133.4		nmol/L	nmol/L	U/mL	ng/mL	PLATE06	-80C	0	37	false	false	false	false	false	false	false
P045	CTRL	T1	A	EVE	900	897	true	true	06:48	21:45	0.82	3.8	120		nmol/L	nmol/L	U/mL	ng/mL	PLATE06	-80C	0	63	false	false	false	false	false	false	false
P045	CTRL	T1	B	WAK0	0	0	true	true	06:43	06:43	9.48	21.23	70.5		nmol/L	nmol/L	U/mL	ng/mL	PLATE06	-80C	0	46	false	false	false	false	false	false	false
P045	CTRL	T1	B	WAK30	30	27	true	true	06:43	07:10	14.14	36.66	93.8		nmol/L	nmol/L	U/mL	ng/mL	PLATE06	-80C	0	19	false	true	false	false	true	false	false
P045	CTRL	T1	B	WAK45	45	47	true	true	06:43	07:30	18.28	44.86	109.3		nmol/L	nmol/L	U/mL	ng/mL	PLATE06	-80C	0	48	false	false	false	false	false	false	false
P045	CTRL	T1	B	EVE	900	881	false	false	06:43	21:24	1.2	5.45	107.2		nmol/L	nmol/L	U/mL	ng/mL	PLATE06	-80C	0	42	true	false	false	false	false	false	false
P045	CTRL	T2	A	WAK0	0	0	true	true	06:49	06:49	9.23	22.22	72.6	2.539	nmol/L	nmol/L	U/mL	ng/mL	PLATE08	-80C	0	25	false	false	false	false	false	false	false
P045	CTRL	T2	A	WAK30	30	33	true	true	06:49	07:22	13.04	32.89	81.5		nmol/L	nmol/L	U/mL	ng/mL	PLATE08	-80C	0	38	false	false	false	false	true	false	false
P045	CTRL	T2	A	WAK45	45	45	true	true	06:49	07:34	17.75	44.56	105.4		nmol/L	nmol/L	U/mL	ng/mL	PLATE08	-80C	0	36	false	false	false	false	false	false	false
P045	CTRL	T2	A	MID	420	385	false	false	06:49	13:14	2.66	6.89	131.4		nmol/L	nmol/L	U/mL	ng/mL	PLATE08	-80C	0	46	false	false	false	false	false	false	false
P045	CTRL	T2	A	EVE	900	885	false	false	06:49	21:34	0.3	2.34	110.8		nmol/L	nmol/L	U/mL	ng/mL	PLATE08	-80C	0	39	false	false	false	false	false	true	false
P045	CTRL	T2	B	WAK0	0	0	true	true	08:04	08:04	8.38	24.52	74.1		nmol/L	nmol/L	U/mL	ng/mL	PLATE05	-80C	0	51	false	false	false	false	false	false	false
P045	CTRL	T2	B	WAK30	30	37	false	true	08:04	08:41	15.7	40.5	100.7		nmol/L	nmol/L	U/mL	ng/mL	PLATE05	-80C	0	43	false	false	false	false	false	false	false
P045	CTRL	T2	B	WAK45	45	45	true	true	08:04	08:49	16.58	41.86	122.8		nmol/L	nmol/L	U/mL	ng/mL	PLATE05	-80C	0	36	false	false	false	false	false	false	false
P045	CTRL	T2	B	EVE	900	892	false	true	08:04	22:56	1.12	3.57	101.7		nmol/L	nmol/L	U/mL	ng/mL	PLATE05	-80C	0	29	false	false	false	false	false	false	false
P046	CTRL	T0	A	WAK0	0	0	true	true	07:08	07:08	9.08	18.39	61.9	2.255	nmol/L	nmol/L	U/mL	ng/mL	PLATE04	-20C	0	30	false	false	false	false	false	false	false
P046	CTRL	T0	A	WAK30	30	27	true	true	07:08	07:35	13.41	33.29	106		nmol/L	nmol/L	U/mL	ng/mL	PLATE04	-20C	0	47	true	false	false	false	true	false	false
P046	CTRL	T0	A	WAK45	45	46	true	true	07:08	07:54	19.4	49.97	122		nmol/L	nmol/L	U/mL	ng/mL	PLATE04	-20C	0	33	false	true	true	false	false	false	false
P046	CTRL	T0	A	MID	420	425	true	true	07:08	14:13	6.99	21.54	135.4		nmol/L	nmol/L	U/mL	ng/mL	PLATE04	-20C	0	18	true	true	false	true	false	false	false
P046	CTRL	T0	A	EVE	900	891	false	true	07:08	21:59	1.77	5.22	99.3		nmol/L	nmol/L	U/mL	ng/mL	PLATE04	-20C	0	38	false	false	false	true	false	false	false
P046	CTRL	T0	B	WAK0	0	0	true	true	07:48	07:48	10.42	23.78	68.4		nmol/L	nmol/L	U/mL	ng/mL	PLATE04	-80C	0	52	false	false	false	false	false	false	false
P046	CTRL	T0	B	WAK30	30	25	true	true	07:48	08:13	13.39	32.75	109.1		nmol/L	nmol/L	U/mL	ng/mL	PLATE04	-80C	0	37	false	false	true	false	false	false	false
P046	CTRL	T0	B	WAK45	45	44	true	true	07:48	08:32	17.63	42.32	120.9		nmol/L	nmol/L	U/mL	ng/mL	PLATE04	-80C	0	57	false	false	false	false	false	false	false
P046	CTRL	T0	B	EVE	900	959	false	false	07:48	23:47	3.1	5.42	100.7		nmol/L	nmol/L	U/mL	ng/mL	PLATE04	-80C	0	42	false	false	false	false	false	false	false
P046	CTRL	T1	A	WAK0	0	0	true	true	06:31	06:31	10.21	25.29	51.9	2.657	nmol/L	nmol/L	U/mL	ng/mL	PLATE02	-20C	0	38	false	false	false	false	false	false	false
P046	CTRL	T1	A	WAK30	30	24	false	true	06:31	06:55	12.6	36.49	99		nmol/L	nmol/L	U/mL	ng/mL	PLATE02	-20C	0	43	false	false	false	false	false	false	false
P046	CTRL	T1	A	WAK45	45	34	false	false	06:31	07:05	13.22	30.29	95.4		nmol/L	nmol/L	U/mL	ng/mL	PLATE02	-20C	0	53	false	false	false	false	false	false	false
P046	CTRL	T1	A	MID	420	382	false	false	06:31	12:53	6.97	16.82	132.1		nmol/L	nmol/L	U/mL	ng/mL	PLATE02	-20C	0	55	false	false	false	false	false	false	false
P046	CTRL	T1	A	EVE	900	867	false	false	06:31	20:58	2	4.1	103.3		nmol/L	nmol/L	U/mL	ng/mL	PLATE02	-20C	0	22	false	false	false	false	false	false	false
P046	CTRL	T1	B	WAK0	0	3	true	true	07:47	07:50	8.58	20	59.3		nmol/L	nmol/L	U/mL	ng/mL	PLATE04	-20C	0	45	false	true	true	false	false	false	false
P046	CTRL	T1	B	WAK30	30	34	true	true	07:47	08:21	14.13	35.21	92.4		nmol/L	nmol/L	U/mL	ng/mL	PLATE04	-20C	0	37	false	false	false	false	false	false	false
P046	CTRL	T1	B	WAK45	45	45	true	true	07:47	08:32	14.66	36.14	105.6		nmol/L	nmol/L	U/mL	ng/mL	PLATE04	-20C	0	15	false	false	false	false	false	false	false
P046	CTRL	T1	B	EVE	900	921	false	false	07:47	23:08	2.68	7.4	84.6		nmol/L	nmol/L	U/mL	ng/mL	PLATE04	-20C	0	54	false	false	false	false	false	false	false
P046	CTRL	T2	A	WAK0	0	7	false	true	07:14	07:21	11.45	26.81	59.6	1.462	nmol/L	nmol/L	U/mL	ng/mL	PLATE08	-80C	0	57	false	false	false	false	false	false	false
P046	CTRL	T2	A	WAK30	30	30	true	true	07:14	07:44	12.16	31.26	96.5		nmol/L	nmol/L	U/mL	ng/mL	PLATE08	-80C	0	22	false	false	false	false	false	false	false
P046	CTRL	T2	A	WAK45	45	44	true	true	07:14	07:58	12.96	30.72	105.3		nmol/L	nmol/L	U/mL	ng/mL	PLATE08	-80C	0	23	false	true	false	false	false	false	false
P046	CTRL	T2	A	MID	420	398	false	false	07:14	13:52	7.11	17.4	115.1		nmol/L	nmol/L	U/mL	ng/mL	PLATE08	-80C	0	71	false	false	false	false	false	false	false
P046	CTRL	T2	A	EVE	900	871	false	false	07:14	21:45	3.01	3.62	87.6		nmol/L	nmol/L	U/mL	ng/mL	PLATE08	-80C	0	30	true	false	false	true	false	false	false
P046	CTRL	T2	B	WAK0	0	2	true	true	06:27	06:29	8.04	20.66	65.5		nmol/L	nmol/L	U/mL	ng/mL	PLATE05	-20C	0	42	false	false	false	false	false	false	false
P046	CTRL	T2	B	WAK30	30	24	false	true	06:27	06:51	13.69	37.22	94.6		nmol/L	nmol/L	U/mL	ng/mL	PLATE05	-20C	0	36	false	false	false	false	false	false	false
P046	CTRL	T2	B	WAK45	45	41	true	true	06:27	07:08	15.34	39.27	96.7		nmol/L	nmol/L	U/mL	ng/mL	PLATE05	-20C	0	15	false	true	false	false	false	false	false
P046	CTRL	T2	B	EVE	900	919	false	false	06:27	21:46	2.45	6.56	104.3		nmol/L	nmol/L	U/mL	ng/mL	PLATE05	-20C	0	34	false	false	false	false	false	false	false
P047	CTRL	T0	A	WAK0	0	0	true	true	07:04	07:04	10.4	29.18	47.6	1.834	nmol/L	nmol/L	U/mL	ng/mL	PLATE04	-80C	0	50	false	false	false	false	false	false	false
P047	CTRL	T0	A	WAK30	30	33	true	true	07:04	07:37	11.74	32.66	65.6		nmol/L	nmol/L	U/mL	ng/mL	PLATE04	-80C	0	23	false	false	false	false	false	false	false
P047	CTRL	T0	A	WAK45	45	47	true	true	07:04	07:51	11.2	27.83	80.1		nmol/L	nmol/L	U/mL	ng/mL	PLATE04	-80C	0	34	false	false	false	true	true	false	false
P047	CTRL	T0	A	MID	420	414	false	true	07:04	13:58	7.41	21.51	71.7		nmol/L	nmol/L	U/mL	ng/mL	PLATE04	-80C	0	60	false	false	false	false	false	false	false
P047	CTRL	T0	A	EVE	900	919	false	false	07:04	22:23	2.26	7.99	63.9		nmol/L	nmol/L	U/mL	ng/mL	PLATE04	-80C	0	47	false	false	false	false	false	false	false
P047	CTRL	T0	B	WAK0	0	4	true	true	07:29	07:33	10.09	24.15	47.6		nmol/L	nmol/L	U/mL	ng/mL	PLATE04	-80C	0	37	false	false	false	true	false	false	false
P047	CTRL	T0	B	WAK30	30	30	true	true	07:29	07:59	10.03	25.71	66.8		nmol/L	nmol/L	U/mL	ng/mL	PLATE04	-80C	0	69	false	false	false	false	false	false	false
P047	CTRL	T0	B	WAK45	45	40	true	true	07:29	08:09	12.1	28.3	72		nmol/L	nmol/L	U/mL	ng/mL	PLATE04	-80C	0	40	false	true	false	false	false	false	false
P047	CTRL	T0	B	EVE	900	878	false	false	07:29	22:07	0.9	3.12	64		nmol/L	nmol/L	U/mL	ng/mL	PLATE04	-80C	0	26	false	true	false	false	false	false	false
P047	CTRL	T1	A	WAK0	0	4	true	true	07:21	07:25	10.12	25.89	35.4	2.886	nmol/L	nmol/L	U/mL	ng/mL	PLATE03	-80C	0	26	false	false	false	false	false	false	false
P047	CTRL	T1	A	WAK30	30	27	true	true	07:21	07:48	10.49	24.13	53.9		nmol/L	nmol/L	U/mL	ng/mL	PLATE03	-80C	0	48	false	false	false	false	false	false	false
P047	CTRL	T1	A	WAK45	45	51	false	true	07:21	08:12	11.58	34.05	70.4		nmol/L	nmol/L	U/mL	ng/mL	PLATE03	-80C	0	40	false	false	false	false	true	false	false
P047	CTRL	T1	A	MID	420	429	false	true	07:21	14:30	5.7	13.81	76.7		nmol/L	nmol/L	U/mL	ng/mL	PLATE03	-80C	0	47	false	false	false	false	false	false	false
P047	CTRL	T1	A	EVE	900	897	true	true	07:21	22:18	1.36	1	60.3		nmol/L	nmol/L	U/mL	ng/mL	PLATE03	-80C	0	38	false	false	false	false	false	false	false
P047	CTRL	T1	B	WAK0	0	2	true	true	07:51	07:53	8.92	22.36	35.4		nmol/L	nmol/L	U/mL	ng/mL	PLATE01	-20C	0	58	false	false	false	false	false	false	false
P047	CTRL	T1	B	WAK30	30	30	true	true	07:51	08:21	12.11	28.72	69.9		nmol/L	nmol/L	U/mL	ng/mL	PLATE01	-20C	0	48	false	false	false	false	false	false	false
P047	CTRL	T1	B	WAK45	45	44	true	true	07:51	08:35	11.73	30	69.2		nmol/L	nmol/L	U/mL	ng/mL	PLATE01	-20C	0	48	false	false	false	false	false	false	false
P047	CTRL	T1	B	EVE	900	872	false	false	07:51	22:23	0.37	1	60.1		nmol/L	nmol/L	U/mL	ng/mL	PLATE01	-20C	0	42	false	false	false	false	false	true	false
P047	CTRL	T2	A	WAK0	0	0	true	true	07:26	07:26	8.62	22.55	44	2.315	nmol/L	nmol/L	U/mL	ng/mL	PLATE05	-20C	0	46	false	false	false	false	false	false	false
P047	CTRL	T2	A	WAK30	30	35	true	true	07:26	08:01	11.15	27.42	53.6		nmol/L	nmol/L	U/mL	ng/mL	PLATE05	-20C	0	33	false	false	false	false	false	false	false
P047	CTRL	T2	A	WAK45	45	45	true	true	07:26	08:11	9.72	24.97	73.8		nmol/L	nmol/L	U/mL	ng/mL	PLATE05	-20C	0	48	false	false	false	true	false	false	false
P047	CTRL	T2	A	MID	420	398	false	false	07:26	14:04	6.66	15.97	65		nmol/L	nmol/L	U/mL	ng/mL	PLATE05	-20C	0	15	false	true	false	false	false	false	false
P047	CTRL	T2	A	EVE	900	904	true	true	07:26	22:30	1.09	1.98	60.3		nmol/L	nmol/L	U/mL	ng/mL	PLATE05	-20C	0	39	false	false	false	true	false	false	false
P047	CTRL	T2	B	WAK0	0	2	true	true	08:49	08:51	10.55	25.67	35		nmol/L	nmol/L	U/mL	ng/mL	PLATE01	-80C	0	15	false	false	false	false	true	false	false
P047	CTRL	T2	B	WAK30	30	30	true	true	08:49	09:19	10.28	28.16	66.1		nmol/L	nmol/L	U/mL	ng/mL	PLATE01	-80C	0	70	false	false	false	false	false	false	false
P047	CTRL	T2	B	WAK45	45	45	true	true	08:49	09:34	8.46	22.98	68.6		nmol/L	nmol/L	U/mL	ng/mL	PLATE01	-80C	0	45	false	false	false	false	false	false	false
P047	CTRL	T2	B	EVE	900	923	false	false	08:49	00:12	0.75	1	64		nmol/L	nmol/L	U/mL	ng/mL	PLATE01	-80C	0	48	false	false	false	true	false	true	false
P048	CTRL	T0	A	WAK0	0	0	true	true	08:20	08:20	18.12	46.46	43	1.061	nmol/L	nmol/L	U/mL	ng/mL	PLATE03	-80C	0	35	false	false	false	false	false	false	false
P048	CTRL	T0	A	WAK30	30	37	false	true	08:20	08:57	20.08	50.39	102.4		nmol/L	nmol/L	U/mL	ng/mL	PLATE03	-80C	0	50	false	false	false	false	false	false	false
P048	CTRL	T0	A	WAK45	45	46	true	true	08:20	09:06	16.99	41.92	107.7		nmol/L	nmol/L	U/mL	ng/mL	PLATE03	-80C	0	52	false	false	true	false	false	false	false
P048	CTRL	T0	A	MID	420	415	true	true	08:20	15:15	7.61	23.58	137.2		nmol/L	nmol/L	U/mL	ng/mL	PLATE03	-80C	0	66	false	false	false	false	false	false	false
P048	CTRL	T0	A	EVE	900	902	true	true	08:20	23:22	2.36	6.3	70.3		nmol/L	nmol/L	U/mL	ng/mL	PLATE03	-80C	0	43	false	false	false	false	false	false	false
P048	CTRL	T0	B	WAK0	0	0	true	true	06:46	06:46	18.1	46.29	44.6		nmol/L	nmol/L	U/mL	ng/mL	PLATE02	-20C	0	35	false	false	false	false	false	false	false
P048	CTRL	T0	B	WAK30	30	34	true	true	06:46	07:20	19.49	49.32	85.1		nmol/L	nmol/L	U/mL	ng/mL	PLATE02	-20C	0	50	false	false	false	false	false	false	false
P048	CTRL	T0	B	WAK45	45	40	true	true	06:46	07:26	18.77	43.25	107.8		nmol/L	nmol/L	U/mL	ng/mL	PLATE02	-20C	0	49	false	true	false	false	false	false	false
P048	CTRL	T0	B	EVE	900	911	false	false	06:46	21:57	0.92	2.38	82.5		nmol/L	nmol/L	U/mL	ng/mL	PLATE02	-20C	0	53	false	false	false	false	false	false	false
P048	CTRL	T1	A	WAK0	0	1	true	true	08:01	08:02	15.74	40.77	44.9	3.206	nmol/L	nmol/L	U/mL	ng/mL	PLATE05	-80C	0	53	false	false	false	false	false	false	false
P048	CTRL	T1	A	WAK30	30	38	false	true	08:01	08:39	15.11	40.31	79.7		nmol/L	nmol/L	U/mL	ng/mL	PLATE05	-80C	0	35	false	false	false	false	true	false	false
P048	CTRL	T1	A	WAK45	45	45	true	true	08:01	08:46	16.87	45.4	101.9		nmol/L	nmol/L	U/mL	ng/mL	PLATE05	-80C	0	27	false	false	false	false	false	false	false
P048	CTRL	T1	A	MID	420	402	false	false	08:01	14:43	7.56	19.41	112.1		nmol/L	nmol/L	U/mL	ng/mL	PLATE05	-80C	0	49	false	false	false	false	false	false	false
P048	CTRL	T1	A	EVE	900	900	true	true	08:01	23:01	0.34	1	61.1		nmol/L	nmol/L	U/mL	ng/mL	PLATE05	-80C	0	24	false	false	false	false	false	true	false
P048	CTRL	T1	B	WAK0	0	0	true	true	08:33	08:33	14.48	34.33	37.8		nmol/L	nmol/L	U/mL	ng/mL	PLATE08	-80C	0	38	false	false	false	false	false	false	false
P048	CTRL	T1	B	WAK30	30	30	true	true	08:33	09:03	17.95	47.18	77.4		nmol/L	nmol/L	U/mL	ng/mL	PLATE08	-80C	0	15	false	false	false	false	false	false	false
P048	CTRL	T1	B	WAK45	45	45	true	true	08:33	09:18	15.91	39.2	93.1		nmol/L	nmol/L	U/mL	ng/mL	PLATE08	-80C	0	30	true	false	false	false	false	false	false
P048	CTRL	T1	B	EVE	900	879	false	false	08:33	23:12	0.65	1.21	81.9		nmol/L	nmol/L	U/mL	ng/mL	PLATE08	-80C	0	23	false	false	false	false	false	true	false
P048	CTRL	T2	A	WAK0	0	0	true	true	06:57	06:57	14.93	40.98	33.9	2.895	nmol/L	nmol/L	U/mL	ng/mL	PLATE06	-20C	0	30	false	false	false	false	false	false	false
P048	CTRL	T2	A	WAK30	30	28	true	true	06:57	07:25	17.51	45.24	84.1		nmol/L	nmol/L	U/mL	ng/mL	PLATE06	-20C	0	18	false	false	false	false	false	false	false
P048	CTRL	T2	A	WAK45	45	48	true	true	06:57	07:45	15.36	38.23	106.6		nmol/L	nmol/L	U/mL	ng/mL	PLATE06	-20C	0	36	false	false	false	false	false	false	false
P048	CTRL	T2	A	MID	420	404	false	false	06:57	13:41	6.36	13.47	128.4		nmol/L	nmol/L	U/mL	ng/mL	PLATE06	-20C	0	48	false	false	false	false	false	false	false
P048	CTRL	T2	A	EVE	900	840	false	false	06:57	20:57	0.87	1	55.5		nmol/L	nmol/L	U/mL	ng/mL	PLATE06	-20C	0	51	false	false	false	false	false	false	false
P048	CTRL	T2	B	WAK0	0	0	true	true	07:43	07:43	16.72	37.9	53.3		nmol/L	nmol/L	U/mL	ng/mL	PLATE01	-80C	0	27	false	false	false	false	false	false	false
P048	CTRL	T2	B	WAK30	30	27	true	true	07:43	08:10	17.21	41.64	85.5		nmol/L	nmol/L	U/mL	ng/mL	PLATE01	-80C	0	29	false	false	false	false	false	false	false
P048	CTRL	T2	B	WAK45	45	44	true	true	07:43	08:27	17.8	43.79	100.6		nmol/L	nmol/L	U/mL	ng/mL	PLATE01	-80C	0	54	false	false	false	false	false	false	false
P048	CTRL	T2	B	EVE	900	921	false	false	07:43	23:04	1.62	5.25	65.3		nmol/L	nmol/L	U/mL	ng/mL	PLATE01	-80C	0	34	false	false	false	false	false	false	false
P049	INT	T0	A	WAK0	0	0	true	true	08:06	08:06	12.3	31.23	48.7	2.303	nmol/L	nmol/L	U/mL	ng/mL	PLATE08	-20C	0	47	false	false	false	false	true	false	false
P049	INT	T0	A	WAK30	30	33	true	true	08:06	08:39	18.92	49.13	75.7		nmol/L	nmol/L	U/mL	ng/mL	PLATE08	-20C	0	38	false	false	false	true	false	false	false
P049	INT	T0	A	WAK45	45	45	true	true	08:06	08:51	20.93	52.97	100.1		nmol/L	nmol/L	U/mL	ng/mL	PLATE08	-20C	0	44	false	true	false	false	false	false	false
P049	INT	T0	A	MID	420	430	false	true	08:06	15:16	2.79	4.68	115		nmol/L	nmol/L	U/mL	ng/mL	PLATE08	-20C	0	44	false	false	false	false	false	false	false
P049	INT	T0	A	EVE	900	901	true	true	08:06	23:07	3.56	8.12	77.5		nmol/L	nmol/L	U/mL	ng/mL	PLATE08	-20C	0	30	false	false	false	false	false	false	false
P049	INT	T0	B	WAK0	0	1	true	true	06:12	06:13	10.81	27.66	57.7		nmol/L	nmol/L	U/mL	ng/mL	PLATE02	-80C	0	44	true	true	false	false	false	false	false
P049	INT	T0	B	WAK30	30	30	true	true	06:12	06:42	17.72	45.49	75.9		nmol/L	nmol/L	U/mL	ng/mL	PLATE02	-80C	0	30	false	false	false	false	false	false	false
P049	INT	T0	B	WAK45	45	37	false	true	06:12	06:49	22.52	58.08	93.4		nmol/L	nmol/L	U/mL	ng/mL	PLATE02	-80C	0	47	false	false	false	false	true	false	false
P049	INT	T0	B	EVE	900	959	false	false	06:12	22:11	4.23	10.46	84.8		nmol/L	nmol/L	U/mL	ng/mL	PLATE02	-80C	0	32	false	false	false	false	false	false	false
P049	INT	T1	A	WAK0	0	0	true	true	07:40	07:40	9.83	23.02	33.9	2.868	nmol/L	nmol/L	U/mL	ng/mL	PLATE08	-20C	0	37	false	false	false	false	false	false	false
P049	INT	T1	A	WAK30	30	33	true	true	07:40	08:13	13.96	35.71	60.3		nmol/L	nmol/L	U/mL	ng/mL	PLATE08	-20C	0	27	false	false	false	false	false	false	false
P049	INT	T1	A	WAK45	45	40	true	true	07:40	08:20	13.5	36.08	68.7		nmol/L	nmol/L	U/mL	ng/mL	PLATE08	-20C	0	26	false	false	false	false	false	false	false
P049	INT	T1	A	MID	420	404	false	false	07:40	14:24	3.24	7.57	91.2		nmol/L	nmol/L	U/mL	ng/mL	PLATE08	-20C	0	34	false	false	false	false	false	false	false
P049	INT	T1	A	EVE	900	894	false	true	07:40	22:34	2.76	7.5	59.5		nmol/L	nmol/L	U/mL	ng/mL	PLATE08	-20C	0	46	false	false	false	false	false	false	false
P049	INT	T1	B	WAK0	0	7	false	true	06:27	06:34	9.39	21.71	45.8		nmol/L	nmol/L	U/mL	ng/mL	PLATE01	-20C	0	35	false	false	false	false	false	false	false
P049	INT	T1	B	WAK30	30	30	true	true	06:27	06:57	13.99	34.5	57.7		nmol/L	nmol/L	U/mL	ng/mL	PLATE01	-20C	0	37	false	false	false	false	false	false	false
P049	INT	T1	B	WAK45	45	55	false	true	06:27	07:22	14.18	36.39	65.3		nmol/L	nmol/L	U/mL	ng/mL	PLATE01	-20C	0	30	false	false	false	false	false	false	false
P049	INT	T1	B	EVE	900	880	false	false	06:27	21:07	1.76	5.04	84.1		nmol/L	nmol/L	U/mL	ng/mL	PLATE01	-20C	0	41	false	false	false	false	false	false	false
P049	INT	T2	A	WAK0	0	0	true	true	08:09	08:09	10.28	24.13	37.8	2.212	nmol/L	nmol/L	U/mL	ng/mL	PLATE03	-80C	0	45	false	false	false	false	false	false	false
P049	INT	T2	A	WAK30	30	30	true	true	08:09	08:39	14.71	37.53	48.5		nmol/L	nmol/L	U/mL	ng/mL	PLATE03	-80C	0	17	false	false	false	false	false	false	false
P049	INT	T2	A	WAK45	45	40	true	true	08:09	08:49	15.4	41.89	87		nmol/L	nmol/L	U/mL	ng/mL	PLATE03	-80C	0	45	false	false	false	false	false	false	false
P049	INT	T2	A	MID	420	374	false	false	08:09	14:23	1.39	5.37	72		nmol/L	nmol/L	U/mL	ng/mL	PLATE03	-80C	0	55	false	false	false	false	true	false	false
P049	INT	T2	A	EVE	900	908	false	true	08:09	23:17	2.5	5.49	61.7		nmol/L	nmol/L	U/mL	ng/mL	PLATE03	-80C	0	48	false	false	false	false	false	false	false
P049	INT	T2	B	WAK0	0	0	true	true	07:15	07:15	10.77	26.23	50		nmol/L	nmol/L	U/mL	ng/mL	PLATE02	-20C	0	37	false	true	false	false	false	false	false
P049	INT	T2	B	WAK30	30	30	true	true	07:15	07:45	13.12	33.92	53.5		nmol/L	nmol/L	U/mL	ng/mL	PLATE02	-20C	0	36	false	false	false	false	true	false	false
P049	INT	T2	B	WAK45	45	52	false	true	07:15	08:07	13.07	31.6	64.5		nmol/L	nmol/L	U/mL	ng/mL	PLATE02	-20C	0	43	false	false	false	false	false	false	false
P049	INT	T2	B	EVE	900	915	false	false	07:15	22:30	0.98	3.29	67.7		nmol/L	nmol/L	U/mL	ng/mL	PLATE02	-20C	0	31	false	false	false	false	false	false	false
P050	CTRL	T0	A	WAK0	0	0	true	true	07:23	07:23	13.76	33.76	44.8	2.614	nmol/L	nmol/L	U/mL	ng/mL	PLATE02	-80C	0	48	false	false	false	true	false	false	false
P050	CTRL	T0	A	WAK30	30	28	true	true	07:23	07:51	19.22	46.68	89.1		nmol/L	nmol/L	U/mL	ng/mL	PLATE02	-80C	0	51	false	true	true	false	false	false	false
P050	CTRL	T0	A	WAK45	45	51	false	true	07:23	08:14	20.04	51.85	103.4		nmol/L	nmol/L	U/mL	ng/mL	PLATE02	-80C	0	54	false	false	false	false	false	false	false
P050	CTRL	T0	A	MID	420	449	false	false	07:23	14:52	6.27	13.52	149.4		nmol/L	nmol/L	U/mL	ng/mL	PLATE02	-80C	0	48	false	false	false	false	false	false	false
P050	CTRL	T0	A	EVE	900	929	false	false	07:23	22:52	3.02	8.42	65.6		nmol/L	nmol/L	U/mL	ng/mL	PLATE02	-80C	0	47	false	true	false	false	false	false	false
P050	CTRL	T0	B	WAK0	0	0	true	true	08:07	08:07	14.4	33.75	53.6		nmol/L	nmol/L	U/mL	ng/mL	PLATE04	-80C	0	44	false	false	false	false	true	false	false
P050	CTRL	T0	B	WAK30	30	30	true	true	08:07	08:37	17.21	42.35	86.3		nmol/L	nmol/L	U/mL	ng/mL	PLATE04	-80C	0	38	false	false	false	false	false	false	false
P050	CTRL	T0	B	WAK45	45	49	true	true	08:07	08:56	20.51	53.06	108.4		nmol/L	nmol/L	U/mL	ng/mL	PLATE04	-80C	0	42	false	false	false	false	false	false	false
P050	CTRL	T0	B	EVE	900	940	false	false	08:07	23:47	3.04	7.35	49.3		nmol/L	nmol/L	U/mL	ng/mL	PLATE04	-80C	0	45	false	false	false	true	false	false	false
P050	CTRL	T1	A	WAK0	0	0	true	true	07:02	07:02	12.26	33.25	46.3	2.517	nmol/L	nmol/L	U/mL	ng/mL	PLATE08	-80C	1	40	false	false	false	true	false	false	false
P050	CTRL	T1	A	WAK30	30	32	true	true	07:02	07:34	14.23	36.44	83.3		nmol/L	nmol/L	U/mL	ng/mL	PLATE08	-80C	1	70	false	false	false	false	true	false	false
P050	CTRL	T1	A	WAK45	45	46	true	true	07:02	07:48	17.87	42.18	101.6		nmol/L	nmol/L	U/mL	ng/mL	PLATE08	-80C	1	39	false	false	false	false	true	false	false
P050	CTRL	T1	A	MID	420	427	false	true	07:02	14:09	6.38	14.87	127.5		nmol/L	nmol/L	U/mL	ng/mL	PLATE08	-80C	1	45	false	false	true	false	false	false	false
P050	CTRL	T1	A	EVE	900	873	false	false	07:02	21:35	3.04	10.97	61.8		nmol/L	nmol/L	U/mL	ng/mL	PLATE08	-80C	1	54	false	false	false	false	false	false	false
P050	CTRL	T1	B	WAK0	0	1	true	true	06:58	06:59	14.18	36.19	28.9		nmol/L	nmol/L	U/mL	ng/mL	PLATE05	-80C	0	57	false	false	false	false	false	false	false
P050	CTRL	T1	B	WAK30	30	26	true	true	06:58	07:24	16.1	42.35	84.8		nmol/L	nmol/L	U/mL	ng/mL	PLATE05	-80C	0	20	false	false	false	false	false	false	false
P050	CTRL	T1	B	WAK45	45	34	false	false	06:58	07:32	15.8	38.08	103		nmol/L	nmol/L	U/mL	ng/mL	PLATE05	-80C	0	36	false	false	false	true	true	false	false
P050	CTRL	T1	B	EVE	900	881	false	false	06:58	21:39	3.72	7.98	48.8		nmol/L	nmol/L	U/mL	ng/mL	PLATE05	-80C	0	54	false	true	false	false	false	false	false
P050	CTRL	T2	A	WAK0	0	0	true	true	07:28	07:28	12.04	32.01	37	2.685	nmol/L	nmol/L	U/mL	ng/mL	PLATE05	-20C	0	30	false	false	false	false	false	false	false
P050	CTRL	T2	A	WAK30	30	38	false	true	07:28	08:06	17.13	43.63	90.7		nmol/L	nmol/L	U/mL	ng/mL	PLATE05	-20C	0	29	false	false	false	false	false	false	false
P050	CTRL	T2	A	WAK45	45	51	false	true	07:28	08:19	18.56	47.64	96.9		nmol/L	nmol/L	U/mL	ng/mL	PLATE05	-20C	0	31	false	false	false	true	false	false	false
P050	CTRL	T2	A	MID	420	422	true	true	07:28	14:30	5.43	15.04	121.2		nmol/L	nmol/L	U/mL	ng/mL	PLATE05	-20C	0	49	false	false	false	false	false	false	false
P050	CTRL	T2	A	EVE	900	898	true	true	07:28	22:26	3.68	9.42	61.2		nmol/L	nmol/L	U/mL	ng/mL	PLATE05	-20C	0	29	false	false	false	false	false	false	false
P050	CTRL	T2	B	WAK0	0	0	true	true	07:54	07:54	10.9	27.89	36.6		nmol/L	nmol/L	U/mL	ng/mL	PLATE02	-20C	0	18	true	false	false	false	true	false	false
P050	CTRL	T2	B	WAK30	30	30	true	true	07:54	08:24	14.73	36.03	75.8		nmol/L	nmol/L	U/mL	ng/mL	PLATE02	-20C	0	26	false	false	false	false	false	false	false
P050	CTRL	T2	B	WAK45	45	44	true	true	07:54	08:38	19.21	48.35	94.5		nmol/L	nmol/L	U/mL	ng/mL	PLATE02	-20C	0	15	false	false	true	false	false	false	false
P050	CTRL	T2	B	EVE	900	912	false	false	07:54	23:06	3.05	3.45	58.4		nmol/L	nmol/L	U/mL	ng/mL	PLATE02	-20C	0	39	false	true	true	false	false	false	false
P051	CTRL	T0	A	WAK0	0	0	true	true	07:11	07:11	14.47	34.14	48.2	2.3	nmol/L	nmol/L	U/mL	ng/mL	PLATE04	-80C	0	34	false	false	false	false	false	false	false
P051	CTRL	T0	A	WAK30	30	26	true	true	07:11	07:37	20.66	53.15	102.4		nmol/L	nmol/L	U/mL	ng/mL	PLATE04	-80C	0	35	false	false	false	false	false	false	false
P051	CTRL	T0	A	WAK45	45	43	true	true	07:11	07:54	24.37	62.41	122.9		nmol/L	nmol/L	U/mL	ng/mL	PLATE04	-80C	0	48	false	false	false	false	false	false	false
P051	CTRL	T0	A	MID	420	423	true	true	07:11	14:14	5.41	12.2	146.3		nmol/L	nmol/L	U/mL	ng/mL	PLATE04	-80C	0	41	false	false	false	false	false	false	false
P051	CTRL	T0	A	EVE	900	936	false	false	07:11	22:47	1.61	4.37	84.4		nmol/L	nmol/L	U/mL	ng/mL	PLATE04	-80C	0	39	false	false	false	false	false	false	false
P051	CTRL	T0	B	WAK0	0	4	true	true	07:49	07:53	14.83	36.63	57.8		nmol/L	nmol/L	U/mL	ng/mL	PLATE02	-20C	0	40	false	false	false	true	false	false	false
P051	CTRL	T0	B	WAK30	30	30	true	true	07:49	08:19	22.13	53.99	88.3		nmol/L	nmol/L	U/mL	ng/mL	PLATE02	-20C	0	33	false	false	false	false	false	false	false
P051	CTRL	T0	B	WAK45	45	44	true	true	07:49	08:33	24.22	57.5	119.8		nmol/L	nmol/L	U/mL	ng/mL	PLATE02	-20C	0	25	false	false	false	false	false	false	false
P051	CTRL	T0	B	EVE	900	901	true	true	07:49	22:50	2.36	10.54	103.5		nmol/L	nmol/L	U/mL	ng/mL	PLATE02	-20C	0	37	false	false	false	false	false	false	false
P051	CTRL	T1	A	WAK0	0	0	true	true	07:42	07:42	11.67	30.98	52.3	2.47	nmol/L	nmol/L	U/mL	ng/mL	PLATE04	-20C	0	55	true	false	false	true	true	false	false
P051	CTRL	T1	A	WAK30	30	32	true	true	07:42	08:14	18.73	48.53	97.9		nmol/L	nmol/L	U/mL	ng/mL	PLATE04	-20C	0	36	true	false	false	false	false	false	false
P051	CTRL	T1	A	WAK45	45	48	true	true	07:42	08:30	23.47	57.04	116.9		nmol/L	nmol/L	U/mL	ng/mL	PLATE04	-20C	0	35	false	false	false	false	false	false	false
P051	CTRL	T1	A	MID	420	422	true	true	07:42	14:44	6.21	17.41	132.4		nmol/L	nmol/L	U/mL	ng/mL	PLATE04	-20C	0	47	false	false	false	false	false	false	false
P051	CTRL	T1	A	EVE	900	901	true	true	07:42	22:43	2	4	104.8		nmol/L	nmol/L	U/mL	ng/mL	PLATE04	-20C	0	25	false	false	true	false	false	false	false
P051	CTRL	T1	B	WAK0	0	0	true	true	07:46	07:46	12.29	28.53	47.3		nmol/L	nmol/L	U/mL	ng/mL	PLATE02	-20C	0	43	false	false	false	false	false	false	false
P051	CTRL	T1	B	WAK30	30	33	true	true	07:46	08:19	19	45.22	94.2		nmol/L	nmol/L	U/mL	ng/mL	PLATE02	-20C	0	30	false	false	false	false	false	false	false
P051	CTRL	T1	B	WAK45	45	41	true	true	07:46	08:27	19.91	54.42	111.3		nmol/L	nmol/L	U/mL	ng/mL	PLATE02	-20C	0	33	false	false	false	false	false	false	false
P051	CTRL	T1	B	EVE	900	861	false	false	07:46	22:07	1.49	3.59	94		nmol/L	nmol/L	U/mL	ng/mL	PLATE02	-20C	0	50	false	false	false	false	false	false	false
P051	CTRL	T2	A	WAK0	0	7	false	true	07:44	07:51	11.61	27.31	53.4	2.469	nmol/L	nmol/L	U/mL	ng/mL	PLATE01	-80C	0	40	false	true	false	false	false	false	false
P051	CTRL	T2	A	WAK30	30	30	true	true	07:44	08:14	16.97	42.98	80.6		nmol/L	nmol/L	U/mL	ng/mL	PLATE01	-80C	0	41	false	false	false	false	false	false	false
P051	CTRL	T2	A	WAK45	45	47	true	true	07:44	08:31	18.31	47.22	113.4		nmol/L	nmol/L	U/mL	ng/mL	PLATE01	-80C	0	35	false	false	false	false	false	false	false
P051	CTRL	T2	A	MID	420	410	false	true	07:44	14:34	4.39	10	131.7		nmol/L	nmol/L	U/mL	ng/mL	PLATE01	-80C	0	35	false	false	false	false	false	false	false
P051	CTRL	T2	A	EVE	900	927	false	false	07:44	23:11	1.89	6.77	90.5		nmol/L	nmol/L	U/mL	ng/mL	PLATE01	-80C	0	35	false	false	false	false	false	false	false
P051	CTRL	T2	B	WAK0	0	0	true	true	07:43	07:43	9.56	21.12	49.9		nmol/L	nmol/L	U/mL	ng/mL	PLATE08	-80C	0	25	false	false	false	false	false	false	false
P051	CTRL	T2	B	WAK30	30	27	true	true	07:43	08:10	16.84	41.66	93.2		nmol/L	nmol/L	U/mL	ng/mL	PLATE08	-80C	0	45	false	false	false	false	false	false	false
P051	CTRL	T2	B	WAK45	45	43	true	true	07:43	08:26	20.53	53.8	103.5		nmol/L	nmol/L	U/mL	ng/mL	PLATE08	-80C	0	41	false	false	false	false	false	false	false
P051	CTRL	T2	B	EVE	900	886	false	false	07:43	22:29	1.82	5.52	79.5		nmol/L	nmol/L	U/mL	ng/mL	PLATE08	-80C	0	42	false	false	false	false	false	false	false
P052	INT	T0	A	WAK0	0	4	true	true	08:08	08:12	11.8	29.39	26.1	2.321	nmol/L	nmol/L	U/mL	ng/mL	PLATE05	-20C	0	15	false	false	false	false	false	false	false
P052	INT	T0	A	WAK30	30	28	true	true	08:08	08:36	15.11	40.36	39.9		nmol/L	nmol/L	U/mL	ng/mL	PLATE05	-20C	0	32	false	false	false	false	false	false	false
P052	INT	T0	A	WAK45	45	45	true	true	08:08	08:53	17.45	42.5	51.9		nmol/L	nmol/L	U/mL	ng/mL	PLATE05	-20C	0	54	true	false	false	false	false	false	false
P052	INT	T0	A	MID	420	429	false	true	08:08	15:17	6.31	20.51	68.9		nmol/L	nmol/L	U/mL	ng/mL	PLATE05	-20C	0	37	false	false	false	false	false	false	false
P052	INT	T0	A	EVE	900	865	false	false	08:08	22:33	2.73	7.51	48.2		nmol/L	nmol/L	U/mL	ng/mL	PLATE05	-20C	0	31	false	false	false	false	false	false	false
P052	INT	T0	B	WAK0	0	1	true	true	07:59	08:00	10.62	25.47	28.8		nmol/L	nmol/L	U/mL	ng/mL	PLATE04	-80C	0	53	false	false	false	false	false	false	false
P052	INT	T0	B	WAK30	30	23	false	true	07:59	08:22	13.94	33.69	35.4		nmol/L	nmol/L	U/mL	ng/mL	PLATE04	-80C	0	43	false	false	false	false	false	false	false
P052	INT	T0	B	WAK45	45	48	true	true	07:59	08:47	17.67	46.5	47.8		nmol/L	nmol/L	U/mL	ng/mL	PLATE04	-80C	0	30	false	false	false	false	false	false	false
P052	INT	T0	B	EVE	900	905	true	true	07:59	23:04	2.57	3.86	45.6		nmol/L	nmol/L	U/mL	ng/mL	PLATE04	-80C	0	51	false	false	false	false	false	false	false
P052	INT	T1	A	WAK0	0	6	false	true	06:54	07:00	7.82	20.16	29.5	1.248	nmol/L	nmol/L	U/mL	ng/mL	PLATE05	-80C	1	25	false	true	false	false	false	false	false
P052	INT	T1	A	WAK30	30	30	true	true	06:54	07:24	11.57	27.58	41.1		nmol/L	nmol/L	U/mL	ng/mL	PLATE05	-80C	1	35	false	false	true	false	false	false	false
P052	INT	T1	A	WAK45	45	38	false	true	06:54	07:32	12.83	34.62	50.4		nmol/L	nmol/L	U/mL	ng/mL	PLATE05	-80C	1	47	false	false	false	false	false	false	false
P052	INT	T1	A	MID	420	399	false	false	06:54	13:33	4.86	9.98	46.4		nmol/L	nmol/L	U/mL	ng/mL	PLATE05	-80C	1	35	false	false	false	false	false	false	false
P052	INT	T1	A	EVE	900	855	false	false	06:54	21:09	2.65	8.16	32.2		nmol/L	nmol/L	U/mL	ng/mL	PLATE05	-80C	1	49	false	false	false	false	false	false	false
P052	INT	T1	B	WAK0	0	0	true	true	06:18	06:18	9.68	25.62	15.1		nmol/L	nmol/L	U/mL	ng/mL	PLATE02	-20C	1	43	false	false	false	false	false	false	false
P052	INT	T1	B	WAK30	30	22	false	true	06:18	06:40	10.29	24.94	38.4		nmol/L	nmol/L	U/mL	ng/mL	PLATE02	-20C	1	68	false	false	false	false	false	false	false
P052	INT	T1	B	WAK45	45	42	true	true	06:18	07:00	11.41	24.8	31.5		nmol/L	nmol/L	U/mL	ng/mL	PLATE02	-20C	1	35	false	false	false	false	true	false	false
P052	INT	T1	B	EVE	900	877	false	false	06:18	20:55	2.06	3.65	22.3		nmol/L	nmol/L	U/mL	ng/mL	PLATE02	-20C	1	48	false	false	false	false	true	false	false
P052	INT	T2	A	WAK0	0	0	true	true	07:20	07:20	8.39	24.86	20.8	2.236	nmol/L	nmol/L	U/mL	ng/mL	PLATE05	-20C	0	44	false	false	false	false	false	false	false
P052	INT	T2	A	WAK30	30	30	true	true	07:20	07:50	9.63	23.04	39.2		nmol/L	nmol/L	U/mL	ng/mL	PLATE05	-20C	0	41	false	false	false	false	false	false	false
P052	INT	T2	A	WAK45	45	44	true	true	07:20	08:04	10.04	24.84	42.5		nmol/L	nmol/L	U/mL	ng/mL	PLATE05	-20C	0	37	false	false	true	false	false	false	false
P052	INT	T2	A	MID	420	383	false	false	07:20	13:43	4.73	14.35	44.4		nmol/L	nmol/L	U/mL	ng/mL	PLATE05	-20C	0	22	false	false	false	false	false	false	false
P052	INT	T2	A	EVE	900	923	false	false	07:20	22:43	1.91	8.67	28.7		nmol/L	nmol/L	U/mL	ng/mL	PLATE05	-20C	0	55	false	false	false	false	false	false	false
P052	INT	T2	B	WAK0	0	6	false	true	06:31	06:37	7.35	19.9	16.4		nmol/L	nmol/L	U/mL	ng/mL	PLATE07	-20C	0	44	false	false	false	false	false	false	false
P052	INT	T2	B	WAK30	30	29	true	true	06:31	07:00	11.47	30.47	32.2		nmol/L	nmol/L	U/mL	ng/mL	PLATE07	-20C	0	32	false	false	false	false	false	false	false
P052	INT	T2	B	WAK45	45	53	false	true	06:31	07:24	11.53	27.24	30.3		nmol/L	nmol/L	U/mL	ng/mL	PLATE07	-20C	0	33	false	false	false	false	false	false	false
P052	INT	T2	B	EVE	900	927	false	false	06:31	21:58	1.35	6.63	39.7		nmol/L	nmol/L	U/mL	ng/mL	PLATE07	-20C	0	54	false	false	false	false	true	false	false
P053	CTRL	T0	A	WAK0	0	2	true	true	07:44	07:46	19.43	49.8	63.4	1.446	nmol/L	nmol/L	U/mL	ng/mL	PLATE04	-20C	0	32	false	true	false	false	false	false	false
P053	CTRL	T0	A	WAK30	30	28	true	true	07:44	08:12	22.18	56.72	96.3		nmol/L	nmol/L	U/mL	ng/mL	PLATE04	-20C	0	47	false	false	false	false	false	false	false
P053	CTRL	T0	A	WAK45	45	44	true	true	07:44	08:28	22.9	58.91	96.6		nmol/L	nmol/L	U/mL	ng/mL	PLATE04	-20C	0	49	false	false	false	true	false	false	false
P053	CTRL	T0	A	MID	420	424	true	true	07:44	14:48	4.84	9.74	92.3		nmol/L	nmol/L	U/mL	ng/mL	PLATE04	-20C	0	18	false	false	false	false	false	false	false
P053	CTRL	T0	A	EVE	900	916	false	false	07:44	23:00	3.21	9.09	98.4		nmol/L	nmol/L	U/mL	ng/mL	PLATE04	-20C	0	33	false	false	false	true	false	false	false
P053	CTRL	T0	B	WAK0	0	0	true	true	07:31	07:31	16.33	39.77	68.3		nmol/L	nmol/L	U/mL	ng/mL	PLATE05	-20C	0	40	false	false	false	false	false	false	false
P053	CTRL	T0	B	WAK30	30	36	false	true	07:31	08:07	19.94	51.09	88		nmol/L	nmol/L	U/mL	ng/mL	PLATE05	-20C	0	39	false	false	false	false	false	false	false
P053	CTRL	T0	B	WAK45	45	38	false	true	07:31	08:09	24.06	57.91	83.7		nmol/L	nmol/L	U/mL	ng/mL	PLATE05	-20C	0	38	true	false	false	false	false	false	false
P053	CTRL	T0	B	EVE	900	902	true	true	07:31	22:33	2.11	6.68	95.3		nmol/L	nmol/L	U/mL	ng/mL	PLATE05	-20C	0	37	false	false	false	false	false	false	false
P053	CTRL	T1	A	WAK0	0	7	false	true	06:38	06:45	15.18	39.27	70.2	2.38	nmol/L	nmol/L	U/mL	ng/mL	PLATE02	-20C	0	51	false	true	false	false	false	false	false
P053	CTRL	T1	A	WAK30	30	25	true	true	06:38	07:03	18.49	46.57	83.7		nmol/L	nmol/L	U/mL	ng/mL	PLATE02	-20C	0	25	false	false	false	false	false	false	false
P053	CTRL	T1	A	WAK45	45	46	true	true	06:38	07:24	21.53	54.53	81.5		nmol/L	nmol/L	U/mL	ng/mL	PLATE02	-20C	0	42	true	false	false	false	false	false	false
P053	CTRL	T1	A	MID	420	405	false	false	06:38	13:23	3.83	11.94	94.6		nmol/L	nmol/L	U/mL	ng/mL	PLATE02	-20C	0	37	false	false	false	false	false	false	false
P053	CTRL	T1	A	EVE	900	899	true	true	06:38	21:37	3.25	4.72	94.8		nmol/L	nmol/L	U/mL	ng/mL	PLATE02	-20C	0	35	false	false	false	false	false	false	false
P053	CTRL	T1	B	WAK0	0	4	true	true	07:43	07:47	16.17	34.29	61.4		nmol/L	nmol/L	U/mL	ng/mL	PLATE03	-80C	0	62	false	false	false	false	true	false	false
P053	CTRL	T1	B	WAK30	30	26	true	true	07:43	08:09	19.55	50	90.6		nmol/L	nmol/L	U/mL	ng/mL	PLATE03	-80C	0	40	false	false	false	false	false	false	false
P053	CTRL	T1	B	WAK45	45	46	true	true	07:43	08:29	18.69	45.56	79.4		nmol/L	nmol/L	U/mL	ng/mL	PLATE03	-80C	0	47	false	false	false	false	false	false	false
P053	CTRL	T1	B	EVE	900	891	false	true	07:43	22:34	1.84	5.33	87.8		nmol/L	nmol/L	U/mL	ng/mL	PLATE03	-80C	0	40	false	false	false	false	false	false	false
P053	CTRL	T2	A	WAK0	0	10	false	true	07:24	07:34	14.86	36.47	58.1	3.559	nmol/L	nmol/L	U/mL	ng/mL	PLATE05	-80C	0	29	false	false	false	false	false	false	false
P053	CTRL	T2	A	WAK30	30	29	true	true	07:24	07:53	20.91	52.71	78.3		nmol/L	nmol/L	U/mL	ng/mL	PLATE05	-80C	0	32	false	false	false	false	false	false	false
P053	CTRL	T2	A	WAK45	45	45	true	true	07:24	08:09	19.29	48.47	91.6		nmol/L	nmol/L	U/mL	ng/mL	PLATE05	-80C	0	52	true	false	false	false	false	false	false
P053	CTRL	T2	A	MID	420	410	false	true	07:24	14:14	4.92	11.18	87.6		nmol/L	nmol/L	U/mL	ng/mL	PLATE05	-80C	0	21	false	false	false	false	false	false	false
P053	CTRL	T2	A	EVE	900	849	false	false	07:24	21:33	2.83	6.81	79.6		nmol/L	nmol/L	U/mL	ng/mL	PLATE05	-80C	0	49	false	false	false	false	false	false	false
P053	CTRL	T2	B	WAK0	0	0	true	true	08:23	08:23	15.91	42.3	63.4		nmol/L	nmol/L	U/mL	ng/mL	PLATE02	-80C	0	35	false	false	false	true	false	false	false
P053	CTRL	T2	B	WAK30	30	28	true	true	08:23	08:51	17.37	42.13	66.9		nmol/L	nmol/L	U/mL	ng/mL	PLATE02	-80C	0	35	false	false	false	false	false	false	false
P053	CTRL	T2	B	WAK45	45	41	true	true	08:23	09:04	19.69	52.52	83.9		nmol/L	nmol/L	U/mL	ng/mL	PLATE02	-80C	0	19	false	false	false	false	true	false	false
P053	CTRL	T2	B	EVE	900	910	false	true	08:23	23:33	3.12	7.46	99		nmol/L	nmol/L	U/mL	ng/mL	PLATE02	-80C	0	49	false	false	false	true	false	false	false
P054	INT	T0	A	WAK0	0	2	true	true	06:50	06:52	13.98	35.22	69.7	3	nmol/L	nmol/L	U/mL	ng/mL	PLATE05	-80C	0	38	false	false	true	false	false	false	false
P054	INT	T0	A	WAK30	30	39	false	true	06:50	07:29	18.72	46.2	114		nmol/L	nmol/L	U/mL	ng/mL	PLATE05	-80C	0	49	false	false	false	false	false	false	false
P054	INT	T0	A	WAK45	45	39	false	true	06:50	07:29	19.19	46.53	132.5		nmol/L	nmol/L	U/mL	ng/mL	PLATE05	-80C	0	52	false	false	false	false	false	false	false
P054	INT	T0	A	MID	420	417	true	true	06:50	13:47	6.89	20.43	157.2		nmol/L	nmol/L	U/mL	ng/mL	PLATE05	-80C	0	41	false	false	false	false	false	false	false
P054	INT	T0	A	EVE	900	880	false	false	06:50	21:30	3	9.67	65.5		nmol/L	nmol/L	U/mL	ng/mL	PLATE05	-80C	0	47	false	false	false	true	false	false	false
P054	INT	T0	B	WAK0	0	6	false	true	08:29	08:35	14.03	34.14	71.8		nmol/L	nmol/L	U/mL	ng/mL	PLATE05	-80C	0	35	false	false	true	false	false	false	false
P054	INT	T0	B	WAK30	30	29	true	true	08:29	08:58	18.23	47.28	114.4		nmol/L	nmol/L	U/mL	ng/mL	PLATE05	-80C	0	32	false	false	false	false	false	false	false
P054	INT	T0	B	WAK45	45	45	true	true	08:29	09:14	21.48	56.79	142.9		nmol/L	nmol/L	U/mL	ng/mL	PLATE05	-80C	0	40	false	false	false	false	false	false	false
P054	INT	T0	B	EVE	900	878	false	false	08:29	23:07	2.33	8.9	70		nmol/L	nmol/L	U/mL	ng/mL	PLATE05	-80C	0	15	false	false	false	false	false	false	false
P054	INT	T1	A	WAK0	0	0	true	true	07:57	07:57	10.23	24.27	70.2	3.118	nmol/L	nmol/L	U/mL	ng/mL	PLATE08	-20C	0	17	false	false	false	false	false	false	false
P054	INT	T1	A	WAK30	30	28	true	true	07:57	08:25	13.29	33.11	99.1		nmol/L	nmol/L	U/mL	ng/mL	PLATE08	-20C	0	56	false	false	false	true	false	false	false
P054	INT	T1	A	WAK45	45	46	true	true	07:57	08:43	13.06	35	97		nmol/L	nmol/L	U/mL	ng/mL	PLATE08	-20C	0	26	false	false	false	false	false	false	false
P054	INT	T1	A	MID	420	391	false	false	07:57	14:28	5.71	15.71	113		nmol/L	nmol/L	U/mL	ng/mL	PLATE08	-20C	0	32	false	false	false	false	false	false	false
P054	INT	T1	A	EVE	900	902	true	true	07:57	22:59	2.07	4.63	65.3		nmol/L	nmol/L	U/mL	ng/mL	PLATE08	-20C	0	31	false	false	false	false	false	false	false
P054	INT	T1	B	WAK0	0	0	true	true	07:37	07:37	9.29	24.99	61.9		nmol/L	nmol/L	U/mL	ng/mL	PLATE01	-80C	0	59	false	false	false	false	true	false	false
P054	INT	T1	B	WAK30	30	24	false	true	07:37	08:01	13.75	36.92	80.1		nmol/L	nmol/L	U/mL	ng/mL	PLATE01	-80C	0	31	false	false	false	false	false	false	false
P054	INT	T1	B	WAK45	45	44	true	true	07:37	08:21	12.95	32.73	98.5		nmol/L	nmol/L	U/mL	ng/mL	PLATE01	-80C	0	45	false	false	false	false	false	false	false
P054	INT	T1	B	EVE	900	881	false	false	07:37	22:18	1.83	1	48.3		nmol/L	nmol/L	U/mL	ng/mL	PLATE01	-80C	0	38	false	false	false	false	false	false	false
P054	INT	T2	A	WAK0	0	0	true	true	08:19	08:19	9.44	26.52	56.7	2.888	nmol/L	nmol/L	U/mL	ng/mL	PLATE06	-80C	0	32	false	false	false	false	false	false	false
P054	INT	T2	A	WAK30	30	27	true	true	08:19	08:46	12.21	32.25	84.7		nmol/L	nmol/L	U/mL	ng/mL	PLATE06	-80C	0	32	false	false	false	false	false	false	false
P054	INT	T2	A	WAK45	45	45	true	true	08:19	09:04	11.7	29.27	105.5		nmol/L	nmol/L	U/mL	ng/mL	PLATE06	-80C	0	38	false	false	false	false	false	false	false
P054	INT	T2	A	MID	420	402	false	false	08:19	15:01	5.04	12.64	101.8		nmol/L	nmol/L	U/mL	ng/mL	PLATE06	-80C	0	41	false	false	false	false	false	false	false
P054	INT	T2	A	EVE	900	851	false	false	08:19	22:30	1.62	1.69	41.4		nmol/L	nmol/L	U/mL	ng/mL	PLATE06	-80C	0	60	false	false	false	false	false	false	false
P054	INT	T2	B	WAK0	0	0	true	true	06:25	06:25	10.84	28.11	49.6		nmol/L	nmol/L	U/mL	ng/mL	PLATE01	-20C	0	35	false	false	false	false	false	false	false
P054	INT	T2	B	WAK30	30	34	true	true	06:25	06:59	14.1	35.62	81.7		nmol/L	nmol/L	U/mL	ng/mL	PLATE01	-20C	0	26	false	false	false	true	false	false	false
P054	INT	T2	B	WAK45	45	46	true	true	06:25	07:11	12.27	30.52	97.7		nmol/L	nmol/L	U/mL	ng/mL	PLATE01	-20C	0	39	false	false	false	false	false	false	false
P054	INT	T2	B	EVE	900	929	false	false	06:25	21:54	2.39	4.64	57		nmol/L	nmol/L	U/mL	ng/mL	PLATE01	-20C	0	41	false	false	false	false	false	false	false
P055	CTRL	T0	A	WAK0	0	2	true	true	08:11	08:13	13.86	36.36	58.3	1.868	nmol/L	nmol/L	U/mL	ng/mL	PLATE04	-20C	1	32	false	false	false	false	false	false	false
P055	CTRL	T0	A	WAK30	30	32	true	true	08:11	08:43	16.97	40.69	59.4		nmol/L	nmol/L	U/mL	ng/mL	PLATE04	-20C	1	50	false	false	false	false	false	false	false
P055	CTRL	T0	A	WAK45	45	44	true	true	08:11	08:55	16.93	39.91	73		nmol/L	nmol/L	U/mL	ng/mL	PLATE04	-20C	1	47	false	false	false	false	false	false	false
P055	CTRL	T0	A	MID	420	403	false	false	08:11	14:54	6.65	15.89	82.8		nmol/L	nmol/L	U/mL	ng/mL	PLATE04	-20C	1	35	false	false	false	false	false	false	false
P055	CTRL	T0	A	EVE	900	906	false	true	08:11	23:17	2.54	8.51	87.6		nmol/L	nmol/L	U/mL	ng/mL	PLATE04	-20C	1	42	false	false	false	false	false	false	false
P055	CTRL	T0	B	WAK0	0	4	true	true	07:34	07:38	12.47	30.78	45		nmol/L	nmol/L	U/mL	ng/mL	PLATE05	-20C	0	40	false	false	false	false	false	false	false
P055	CTRL	T0	B	WAK30	30	35	true	true	07:34	08:09	14.41	37.34	66.9		nmol/L	nmol/L	U/mL	ng/mL	PLATE05	-20C	0	39	false	true	false	false	false	false	false
P055	CTRL	T0	B	WAK45	45	56	false	false	07:34	08:30	17.49	42.39	76.1		nmol/L	nmol/L	U/mL	ng/mL	PLATE05	-20C	0	26	false	false	false	false	false	false	false
P055	CTRL	T0	B	EVE	900	918	false	false	07:34	22:52	2.08	1.81	76.8		nmol/L	nmol/L	U/mL	ng/mL	PLATE05	-20C	0	34	false	false	false	false	false	false	false
P055	CTRL	T1	A	WAK0	0	7	false	true	07:39	07:46	11.38	28.02	47.8	1.602	nmol/L	nmol/L	U/mL	ng/mL	PLATE03	-80C	0	35	false	false	false	false	false	false	false
P055	CTRL	T1	A	WAK30	30	30	true	true	07:39	08:09	14.52	39.34	55.6		nmol/L	nmol/L	U/mL	ng/mL	PLATE03	-80C	0	43	false	false	false	false	false	false	false
P055	CTRL	T1	A	WAK45	45	49	true	true	07:39	08:28	13.97	38.15	56.7		nmol/L	nmol/L	U/mL	ng/mL	PLATE03	-80C	0	33	true	true	false	true	false	false	false
P055	CTRL	T1	A	MID	420	408	false	false	07:39	14:27	5.61	16.92	59.3		nmol/L	nmol/L	U/mL	ng/mL	PLATE03	-80C	0	39	false	false	false	true	false	false	false
P055	CTRL	T1	A	EVE	900	919	false	false	07:39	22:58	1.7	1	62.5		nmol/L	nmol/L	U/mL	ng/mL	PLATE03	-80C	0	30	false	false	false	false	false	false	false
P055	CTRL	T1	B	WAK0	0	0	true	true	06:45	06:45	11.55	27.28	41.5		nmol/L	nmol/L	U/mL	ng/mL	PLATE08	-80C	0	50	false	true	false	false	false	false	false
P055	CTRL	T1	B	WAK30	30	34	true	true	06:45	07:19	14.08	38.15	57.8		nmol/L	nmol/L	U/mL	ng/mL	PLATE08	-80C	0	45	false	false	false	false	false	false	false
P055	CTRL	T1	B	WAK45	45	48	true	true	06:45	07:33	15.08	40.15	57.4		nmol/L	nmol/L	U/mL	ng/mL	PLATE08	-80C	0	41	false	false	false	false	false	false	false
P055	CTRL	T1	B	EVE	900	876	false	false	06:45	21:21	3.13	7.61	57.7		nmol/L	nmol/L	U/mL	ng/mL	PLATE08	-80C	0	33	false	false	false	false	false	false	false
P055	CTRL	T2	A	WAK0	0	7	false	true	08:32	08:39	12.45	34.89	42.2	2.513	nmol/L	nmol/L	U/mL	ng/mL	PLATE03	-80C	0	40	false	true	false	true	false	false	false
P055	CTRL	T2	A	WAK30	30	23	false	true	08:32	08:55	13.71	33.28	65		nmol/L	nmol/L	U/mL	ng/mL	PLATE03	-80C	0	41	false	false	false	false	true	false	false
P055	CTRL	T2	A	WAK45	45	54	false	true	08:32	09:26	16.12	40.44	53.3		nmol/L	nmol/L	U/mL	ng/mL	PLATE03	-80C	0	33	false	false	false	false	false	false	false
P055	CTRL	T2	A	MID	420	416	true	true	08:32	15:28	4.19	11.43	67.1		nmol/L	nmol/L	U/mL	ng/mL	PLATE03	-80C	0	36	false	false	false	false	false	false	false
P055	CTRL	T2	A	EVE	900	955	false	false	08:32	00:27	2.35	5.77	65.9		nmol/L	nmol/L	U/mL	ng/mL	PLATE03	-80C	0	52	false	false	false	false	false	false	false
P055	CTRL	T2	B	WAK0	0	2	true	true	08:10	08:12	11.92	28.92	45.9		nmol/L	nmol/L	U/mL	ng/mL	PLATE08	-20C	0	42	false	false	false	false	false	false	false
P055	CTRL	T2	B	WAK30	30	30	true	true	08:10	08:40	11.92	27.85	52.7		nmol/L	nmol/L	U/mL	ng/mL	PLATE08	-20C	0	17	false	false	false	false	false	false	false
P055	CTRL	T2	B	WAK45	45	48	true	true	08:10	08:58	13.99	36.06	60		nmol/L	nmol/L	U/mL	ng/mL	PLATE08	-20C	0	41	false	false	false	false	true	false	false
P055	CTRL	T2	B	EVE	900	896	true	true	08:10	23:06	2.96	11.21	59.7		nmol/L	nmol/L	U/mL	ng/mL	PLATE08	-20C	0	54	false	false	false	true	false	false	false
P056	CTRL	T0	A	WAK0	0	0	true	true	07:18	07:18	11.8	29.43	43.3	2.197	nmol/L	nmol/L	U/mL	ng/mL	PLATE08	-80C	0	42	false	true	false	false	false	false	false
P056	CTRL	T0	A	WAK30	30	30	true	true	07:18	07:48	13.2	31.48	88.5		nmol/L	nmol/L	U/mL	ng/mL	PLATE08	-80C	0	40	false	false	false	false	false	false	false
P056	CTRL	T0	A	WAK45	45	45	true	true	07:18	08:03	13.85	33.8	109.3		nmol/L	nmol/L	U/mL	ng/mL	PLATE08	-80C	0	25	false	false	false	false	false	false	false
P056	CTRL	T0	A	MID	420	422	true	true	07:18	14:20	3.29	4.6	138.6		nmol/L	nmol/L	U/mL	ng/mL	PLATE08	-80C	0	50	false	false	false	false	false	false	false
P056	CTRL	T0	A	EVE	900	901	true	true	07:18	22:19	2.51	6.52	99.9		nmol/L	nmol/L	U/mL	ng/mL	PLATE08	-80C	0	23	false	false	false	false	true	false	false
P056	CTRL	T0	B	WAK0	0	7	false	true	08:17	08:24	11.04	24.78	48.1		nmol/L	nmol/L	U/mL	ng/mL	PLATE07	-80C	0	39	false	true	false	false	false	false	false
P056	CTRL	T0	B	WAK30	30	33	true	true	08:17	08:50	13.04	30.59	87.7		nmol/L	nmol/L	U/mL	ng/mL	PLATE07	-80C	0	49	false	false	false	false	true	false	false
P056	CTRL	T0	B	WAK45	45	45	true	true	08:17	09:02	13.77	34.94	103.8		nmol/L	nmol/L	U/mL	ng/mL	PLATE07	-80C	0	48	false	false	false	false	false	false	false
P056	CTRL	T0	B	EVE	900	910	false	true	08:17	23:27	2.5	7.47	101.1		nmol/L	nmol/L	U/mL	ng/mL	PLATE07	-80C	0	43	false	false	false	false	false	false	false
P056	CTRL	T1	A	WAK0	0	3	true	true	06:35	06:38	9.89	26.27	64	2.174	nmol/L	nmol/L	U/mL	ng/mL	PLATE06	-20C	0	57	false	false	false	false	false	false	false
P056	CTRL	T1	A	WAK30	30	21	false	true	06:35	06:56	13.01	33.93	78.3		nmol/L	nmol/L	U/mL	ng/mL	PLATE06	-20C	0	33	false	false	false	false	false	false	false
P056	CTRL	T1	A	WAK45	45	42	true	true	06:35	07:17	12.21	32.2	98.1		nmol/L	nmol/L	U/mL	ng/mL	PLATE06	-20C	0	46	false	false	false	false	false	false	false
P056	CTRL	T1	A	MID	420	413	false	true	06:35	13:28	3.35	9.44	123.4		nmol/L	nmol/L	U/mL	ng/mL	PLATE06	-20C	0	47	false	true	false	false	false	false	false
P056	CTRL	T1	A	EVE	900	918	false	false	06:35	21:53	2.51	4.1	101.9		nmol/L	nmol/L	U/mL	ng/mL	PLATE06	-20C	0	53	false	false	false	false	false	false	false
P056	CTRL	T1	B	WAK0	0	0	true	true	07:18	07:18	10.1	23.3	43.7		nmol/L	nmol/L	U/mL	ng/mL	PLATE03	-80C	0	45	false	true	false	false	true	false	false
P056	CTRL	T1	B	WAK30	30	30	true	true	07:18	07:48	11.36	27.55	90.7		nmol/L	nmol/L	U/mL	ng/mL	PLATE03	-80C	0	43	false	false	false	false	false	false	false
P056	CTRL	T1	B	WAK45	45	49	true	true	07:18	08:07	12.8	32.69	95.6		nmol/L	nmol/L	U/mL	ng/mL	PLATE03	-80C	0	44	false	false	false	false	false	false	false
P056	CTRL	T1	B	EVE	900	902	true	true	07:18	22:20	2.64	6.04	99.7		nmol/L	nmol/L	U/mL	ng/mL	PLATE03	-80C	0	35	false	false	false	false	false	false	false
P056	CTRL	T2	A	WAK0	0	8	false	true	07:54	08:02	8.47	18.76	42.4	1.628	nmol/L	nmol/L	U/mL	ng/mL	PLATE07	-80C	0	29	false	false	false	true	false	false	false
P056	CTRL	T2	A	WAK30	30	31	true	true	07:54	08:25	12.72	30.32	84.3		nmol/L	nmol/L	U/mL	ng/mL	PLATE07	-80C	0	35	false	false	false	false	false	false	false
P056	CTRL	T2	A	WAK45	45	39	false	true	07:54	08:33	13.31	32.76	108.3		nmol/L	nmol/L	U/mL	ng/mL	PLATE07	-80C	0	29	true	false	false	false	false	false	false
P056	CTRL	T2	A	MID	420	413	false	true	07:54	14:47	3.89	10.42	116.9		nmol/L	nmol/L	U/mL	ng/mL	PLATE07	-80C	0	50	false	false	true	false	false	false	false
P056	CTRL	T2	A	EVE	900	878	false	false	07:54	22:32	2.73	4.03	103		nmol/L	nmol/L	U/mL	ng/mL	PLATE07	-80C	0	34	false	false	false	true	false	false	false
P056	CTRL	T2	B	WAK0	0	0	true	true	07:34	07:34	7.82	19.49	32.5		nmol/L	nmol/L	U/mL	ng/mL	PLATE05	-80C	0	60	false	false	false	false	false	false	false
P056	CTRL	T2	B	WAK30	30	29	true	true	07:34	08:03	10.94	29.42	84.9		nmol/L	nmol/L	U/mL	ng/mL	PLATE05	-80C	0	56	false	false	false	false	false	false	false
P056	CTRL	T2	B	WAK45	45	37	false	true	07:34	08:11	13.03	27.61	98.8		nmol/L	nmol/L	U/mL	ng/mL	PLATE05	-80C	0	41	false	true	false	false	false	false	false
P056	CTRL	T2	B	EVE	900	890	false	true	07:34	22:24	3.03	5.14	97.7		nmol/L	nmol/L	U/mL	ng/mL	PLATE05	-80C	0	30	false	false	false	false	false	false	false
P057	INT	T0	A	WAK0	0	0	true	true	07:28	07:28	9.39	20.6	55.5	2.141	nmol/L	nmol/L	U/mL	ng/mL	PLATE01	-80C	0	38	true	false	false	false	false	false	false
P057	INT	T0	A	WAK30	30	37	false	true	07:28	08:05	13.56	33.12	88		nmol/L	nmol/L	U/mL	ng/mL	PLATE01	-80C	0	42	false	false	false	false	false	false	false
P057	INT	T0	A	WAK45	45	44	true	true	07:28	08:12	16.12	38.08	92.3		nmol/L	nmol/L	U/mL	ng/mL	PLATE01	-80C	0	60	false	false	false	false	false	false	false
P057	INT	T0	A	MID	420	410	false	true	07:28	14:18	4.58	6.13	105.8		nmol/L	nmol/L	U/mL	ng/mL	PLATE01	-80C	0	48	false	false	false	false	false	false	false
P057	INT	T0	A	EVE	900	848	false	false	07:28	21:36	1.75	3.59	100		nmol/L	nmol/L	U/mL	ng/mL	PLATE01	-80C	0	30	false	false	false	false	false	false	false
P057	INT	T0	B	WAK0	0	6	false	true	07:18	07:24	9.82	25.33	53.6		nmol/L	nmol/L	U/mL	ng/mL	PLATE02	-80C	0	43	false	false	false	false	false	false	false
P057	INT	T0	B	WAK30	30	24	false	true	07:18	07:42	15.49	39.66	80.1		nmol/L	nmol/L	U/mL	ng/mL	PLATE02	-80C	0	27	false	false	false	false	false	false	false
P057	INT	T0	B	WAK45	45	46	true	true	07:18	08:04	17.11	42.53	90		nmol/L	nmol/L	U/mL	ng/mL	PLATE02	-80C	0	45	false	false	true	false	false	false	false
P057	INT	T0	B	EVE	900	868	false	false	07:18	21:46	0.82	1	98		nmol/L	nmol/L	U/mL	ng/mL	PLATE02	-80C	0	34	false	false	false	false	false	false	false
P057	INT	T1	A	WAK0	0	3	true	true	07:17	07:20	7.54	18.37	47.3	2.725	nmol/L	nmol/L	U/mL	ng/mL	PLATE05	-80C	0	23	false	false	false	false	false	false	false
P057	INT	T1	A	WAK30	30	32	true	true	07:17	07:49	10.2	25.95	65.1		nmol/L	nmol/L	U/mL	ng/mL	PLATE05	-80C	0	25	false	false	false	false	false	false	false
P057	INT	T1	A	WAK45	45	54	false	true	07:17	08:11	10.69	23.51	80		nmol/L	nmol/L	U/mL	ng/mL	PLATE05	-80C	0	24	false	false	false	false	false	false	false
P057	INT	T1	A	MID	420	441	false	false	07:17	14:38	6.29	17.1	83.4		nmol/L	nmol/L	U/mL	ng/mL	PLATE05	-80C	0	30	false	true	false	true	true	false	false
P057	INT	T1	A	EVE	900	900	true	true	07:17	22:17	2.13	6.01	61.3		nmol/L	nmol/L	U/mL	ng/mL	PLATE05	-80C	0	41	false	false	false	false	false	false	false
P057	INT	T1	B	WAK0	0	2	true	true	06:56	06:58	7.97	19.67	38.3		nmol/L	nmol/L	U/mL	ng/mL	PLATE02	-80C	0	50	false	false	false	false	false	false	false
P057	INT	T1	B	WAK30	30	33	true	true	06:56	07:29	8.83	20.7	68.5		nmol/L	nmol/L	U/mL	ng/mL	PLATE02	-80C	0	38	false	false	false	false	false	false	false
P057	INT	T1	B	WAK45	45	35	false	true	06:56	07:31	10.02	24.31	69.7		nmol/L	nmol/L	U/mL	ng/mL	PLATE02	-80C	0	20	false	false	false	false	false	false	false
P057	INT	T1	B	EVE	900	913	false	false	06:56	22:09	1.1	1.07	63.4		nmol/L	nmol/L	U/mL	ng/mL	PLATE02	-80C	0	39	false	false	false	false	false	false	false
P057	INT	T2	A	WAK0	0	0	true	true	07:28	07:28	7.74	22.05	41.8	2.253	nmol/L	nmol/L	U/mL	ng/mL	PLATE01	-80C	0	15	false	false	false	false	false	false	false
P057	INT	T2	A	WAK30	30	22	false	true	07:28	07:50	10.26	25.47	72		nmol/L	nmol/L	U/mL	ng/mL	PLATE01	-80C	0	49	false	false	false	true	false	false	false
P057	INT	T2	A	WAK45	45	43	true	true	07:28	08:11	10.68	28.85	77.2		nmol/L	nmol/L	U/mL	ng/mL	PLATE01	-80C	0	44	false	false	false	true	false	false	false
P057	INT	T2	A	MID	420	413	false	true	07:28	14:21	4.25	12.95	87.9		nmol/L	nmol/L	U/mL	ng/mL	PLATE01	-80C	0	27	false	false	false	false	false	false	false
P057	INT	T2	A	EVE	900	923	false	false	07:28	22:51	0.46	3.84	71.6		nmol/L	nmol/L	U/mL	ng/mL	PLATE01	-80C	0	29	false	true	false	false	false	true	false
P057	INT	T2	B	WAK0	0	0	true	true	07:21	07:21	6.67	16.07	32.2		nmol/L	nmol/L	U/mL	ng/mL	PLATE07	-20C	0	58	false	false	false	false	false	false	false
P057	INT	T2	B	WAK30	30	26	true	true	07:21	07:47	9.67	22.92	54.4		nmol/L	nmol/L	U/mL	ng/mL	PLATE07	-20C	0	35	false	false	false	false	false	false	false
P057	INT	T2	B	WAK45	45	36	false	true	07:21	07:57	7.1	18.5	68.9		nmol/L	nmol/L	U/mL	ng/mL	PLATE07	-20C	0	35	false	false	false	false	false	false	false
P057	INT	T2	B	EVE	900	918	false	false	07:21	22:39	1.8	5.53	74.7		nmol/L	nmol/L	U/mL	ng/mL	PLATE07	-20C	0	30	false	false	false	false	true	false	false
P058	INT	T0	A	WAK0	0	0	true	true	06:39	06:39	12.12	34.71	66.3	2.878	nmol/L	nmol/L	U/mL	ng/mL	PLATE04	-80C	0	30	false	false	false	false	false	false	false
P058	INT	T0	A	WAK30	30	30	true	true	06:39	07:09	15.47	37.57	104.3		nmol/L	nmol/L	U/mL	ng/mL	PLATE04	-80C	0	57	false	false	false	false	false	false	false
P058	INT	T0	A	WAK45	45	49	true	true	06:39	07:28	19.25	52.37	124.2		nmol/L	nmol/L	U/mL	ng/mL	PLATE04	-80C	0	34	false	false	false	false	false	false	false
P058	INT	T0	A	MID	420	435	false	false	06:39	13:54	6.49	21.35	127.8		nmol/L	nmol/L	U/mL	ng/mL	PLATE04	-80C	0	59	false	false	false	false	false	false	false
P058	INT	T0	A	EVE	900	935	false	false	06:39	22:14	0.3	1	133.8		nmol/L	nmol/L	U/mL	ng/mL	PLATE04	-80C	0	41	false	false	false	false	false	true	false
P058	INT	T0	B	WAK0	0	0	true	true	07:17	07:17	11.13	26.14	68.6		nmol/L	nmol/L	U/mL	ng/mL	PLATE08	-80C	0	29	false	false	false	false	false	false	false
P058	INT	T0	B	WAK30	30	22	false	true	07:17	07:39	15.66	38.88	93.8		nmol/L	nmol/L	U/mL	ng/mL	PLATE08	-80C	0	43	false	false	false	false	false	false	false
P058	INT	T0	B	WAK45	45	50	true	true	07:17	08:07	16.72	40.33	110.8		nmol/L	nmol/L	U/mL	ng/mL	PLATE08	-80C	0	26	false	false	false	false	false	false	false
P058	INT	T0	B	EVE	900	894	false	true	07:17	22:11	0.65	2.04	111.8		nmol/L	nmol/L	U/mL	ng/mL	PLATE08	-80C	0	56	false	false	false	false	false	true	false
P058	INT	T1	A	WAK0	0	7	false	true	07:20	07:27	9.13	21.09	42.1	3.205	nmol/L	nmol/L	U/mL	ng/mL	PLATE01	-20C	0	48	false	false	false	false	false	false	false
P058	INT	T1	A	WAK30	30	30	true	true	07:20	07:50	9.82	28.98	79.2		nmol/L	nmol/L	U/mL	ng/mL	PLATE01	-20C	0	54	false	false	true	false	false	false	false
P058	INT	T1	A	WAK45	45	45	true	true	07:20	08:05	11.04	28.31	95.1		nmol/L	nmol/L	U/mL	ng/mL	PLATE01	-20C	0	35	false	false	false	false	false	false	false
P058	INT	T1	A	MID	420	426	false	true	07:20	14:26	4.7	12.74	110.5		nmol/L	nmol/L	U/mL	ng/mL	PLATE01	-20C	0	31	false	false	false	false	false	false	false
P058	INT	T1	A	EVE	900	897	true	true	07:20	22:17	0.98	5.12	87.8		nmol/L	nmol/L	U/mL	ng/mL	PLATE01	-20C	0	31	false	true	false	false	false	false	false
P058	INT	T1	B	WAK0	0	2	true	true	07:42	07:44	9.32	20.47	49.6		nmol/L	nmol/L	U/mL	ng/mL	PLATE05	-20C	0	44	false	false	false	false	false	false	false
P058	INT	T1	B	WAK30	30	25	true	true	07:42	08:07	12.65	30.77	95.9		nmol/L	nmol/L	U/mL	ng/mL	PLATE05	-20C	0	45	false	false	false	false	false	false	false
P058	INT	T1	B	WAK45	45	52	false	true	07:42	08:34	9.74	24.3	77.8		nmol/L	nmol/L	U/mL	ng/mL	PLATE05	-20C	0	74	false	false	false	false	true	false	false
P058	INT	T1	B	EVE	900	913	false	false	07:42	22:55	0.31	2.7	90.4		nmol/L	nmol/L	U/mL	ng/mL	PLATE05	-20C	0	55	false	false	false	true	false	true	false
P058	INT	T2	A	WAK0	0	0	true	true	07:41	07:41	7.92	18.59	50.6	1.895	nmol/L	nmol/L	U/mL	ng/mL	PLATE05	-80C	1	30	false	false	false	false	true	false	false
P058	INT	T2	A	WAK30	30	29	true	true	07:41	08:10	9.28	23.65	76.3		nmol/L	nmol/L	U/mL	ng/mL	PLATE05	-80C	1	52	false	false	false	false	false	false	false
P058	INT	T2	A	WAK45	45	41	true	true	07:41	08:22	11.73	28.75	103.9		nmol/L	nmol/L	U/mL	ng/mL	PLATE05	-80C	1	27	false	false	false	false	false	false	false
P058	INT	T2	A	MID	420	443	false	false	07:41	15:04	4.2	8.56	123.6		nmol/L	nmol/L	U/mL	ng/mL	PLATE05	-80C	1	70	false	false	false	true	false	false	false
P058	INT	T2	A	EVE	900	936	false	false	07:41	23:17	0.57	1.99	86.6		nmol/L	nmol/L	U/mL	ng/mL	PLATE05	-80C	1	41	false	false	false	false	true	true	false
P058	INT	T2	B	WAK0	0	0	true	true	07:20	07:20	9.35	23.78	59.7		nmol/L	nmol/L	U/mL	ng/mL	PLATE08	-20C	0	50	false	false	false	false	false	false	false
P058	INT	T2	B	WAK30	30	33	true	true	07:20	07:53	10.27	24.7	90.3		nmol/L	nmol/L	U/mL	ng/mL	PLATE08	-20C	0	29	false	false	false	false	false	false	false
P058	INT	T2	B	WAK45	45	45	true	true	07:20	08:05	8.97	22.62	81.7		nmol/L	nmol/L	U/mL	ng/mL	PLATE08	-20C	0	58	false	false	false	true	false	false	false
P058	INT	T2	B	EVE	900	915	false	false	07:20	22:35	1.55	5.64	73.6		nmol/L	nmol/L	U/mL	ng/mL	PLATE08	-20C	0	49	false	true	true	false	false	false	false
P059	INT	T0	A	WAK0	0	0	true	true	07:21	07:21	9.92	22.74	52.1	1.609	nmol/L	nmol/L	U/mL	ng/mL	PLATE01	-20C	0	29	false	false	false	false	false	false	false
P059	INT	T0	A	WAK30	30	27	true	true	07:21	07:48	11.56	32.11	88.3		nmol/L	nmol/L	U/mL	ng/mL	PLATE01	-20C	0	31	false	false	false	false	false	false	false
P059	INT	T0	A	WAK45	45	46	true	true	07:21	08:07	12.13	31.76	79		nmol/L	nmol/L	U/mL	ng/mL	PLATE01	-20C	0	33	false	false	false	false	false	false	false
P059	INT	T0	A	MID	420	424	true	true	07:21	14:25	4.62	13.58	112.5		nmol/L	nmol/L	U/mL	ng/mL	PLATE01	-20C	0	46	false	false	false	false	true	false	false
P059	INT	T0	A	EVE	900	928	false	false	07:21	22:49	4.06	5.84	59.1		nmol/L	nmol/L	U/mL	ng/mL	PLATE01	-20C	0	34	false	true	false	false	true	false	false
P059	INT	T0	B	WAK0	0	4	true	true	06:45	06:49	9.79	21.52	44.4		nmol/L	nmol/L	U/mL	ng/mL	PLATE03	-80C	0	47	false	false	false	false	false	false	false
P059	INT	T0	B	WAK30	30	29	true	true	06:45	07:14	13.72	34.3	87.4		nmol/L	nmol/L	U/mL	ng/mL	PLATE03	-80C	0	38	false	false	false	false	false	false	false
P059	INT	T0	B	WAK45	45	39	false	true	06:45	07:24	13.57	32.27	119.5		nmol/L	nmol/L	U/mL	ng/mL	PLATE03	-80C	0	52	false	false	false	false	false	false	false
P059	INT	T0	B	EVE	900	924	false	false	06:45	22:09	4.24	12.64	69.2		nmol/L	nmol/L	U/mL	ng/mL	PLATE03	-80C	0	35	false	false	false	false	false	false	false
P059	INT	T1	A	WAK0	0	0	true	true	07:11	07:11	8.77	21.17	43.4	3.764	nmol/L	nmol/L	U/mL	ng/mL	PLATE01	-80C	0	16	false	true	false	false	false	false	false
P059	INT	T1	A	WAK30	30	26	true	true	07:11	07:37	7.36	21.19	49.8		nmol/L	nmol/L	U/mL	ng/mL	PLATE01	-80C	0	49	false	false	false	false	false	false	false
P059	INT	T1	A	WAK45	45	38	false	true	07:11	07:49	6.35	18.47	68		nmol/L	nmol/L	U/mL	ng/mL	PLATE01	-80C	0	16	false	false	false	false	false	false	false
P059	INT	T1	A	MID	420	406	false	false	07:11	13:57	4.6	11.32	82.6		nmol/L	nmol/L	U/mL	ng/mL	PLATE01	-80C	0	51	false	true	false	true	false	false	false
P059	INT	T1	A	EVE	900	921	false	false	07:11	22:32	3.14	5.52	46.3		nmol/L	nmol/L	U/mL	ng/mL	PLATE01	-80C	0	46	false	false	false	false	false	false	false
P059	INT	T1	B	WAK0	0	4	true	true	07:42	07:46	8.65	23.38	36.2		nmol/L	nmol/L	U/mL	ng/mL	PLATE02	-20C	0	27	false	false	false	false	false	false	false
P059	INT	T1	B	WAK30	30	27	true	true	07:42	08:09	8.76	18.37	56.4		nmol/L	nmol/L	U/mL	ng/mL	PLATE02	-20C	0	30	false	false	false	false	false	false	false
P059	INT	T1	B	WAK45	45	41	true	true	07:42	08:23	10.47	24.54	77.7		nmol/L	nmol/L	U/mL	ng/mL	PLATE02	-20C	0	31	true	false	false	false	false	false	false
P059	INT	T1	B	EVE	900	884	false	false	07:42	22:26	2.82	7.55	53		nmol/L	nmol/L	U/mL	ng/mL	PLATE02	-20C	0	33	false	false	false	false	false	false	false
P059	INT	T2	A	WAK0	0	6	false	true	07:32	07:38	7.82	21.31	43.4	2.128	nmol/L	nmol/L	U/mL	ng/mL	PLATE02	-80C	0	61	true	false	false	false	false	false	false
P059	INT	T2	A	WAK30	30	30	true	true	07:32	08:02	8.86	22.56	58.5		nmol/L	nmol/L	U/mL	ng/mL	PLATE02	-80C	0	35	false	false	false	false	false	false	false
P059	INT	T2	A	WAK45	45	42	true	true	07:32	08:14	8.33	22.77	68.6		nmol/L	nmol/L	U/mL	ng/mL	PLATE02	-80C	0	47	false	true	false	false	false	false	false
P059	INT	T2	A	MID	420	443	false	false	07:32	14:55	4.13	10.7	70.3		nmol/L	nmol/L	U/mL	ng/mL	PLATE02	-80C	0	48	false	false	false	false	false	false	false
P059	INT	T2	A	EVE	900	936	false	false	07:32	23:08	2.28	1.95	53.1		nmol/L	nmol/L	U/mL	ng/mL	PLATE02	-80C	0	49	false	false	false	false	false	false	false
P059	INT	T2	B	WAK0	0	0	true	true	06:33	06:33	8.93	23.35	34.2		nmol/L	nmol/L	U/mL	ng/mL	PLATE02	-20C	0	39	true	false	false	false	false	false	false
P059	INT	T2	B	WAK30	30	27	true	true	06:33	07:00	8.94	20.86	60.6		nmol/L	nmol/L	U/mL	ng/mL	PLATE02	-20C	0	40	false	false	true	false	false	false	false
P059	INT	T2	B	WAK45	45	43	true	true	06:33	07:16	8.42	22.59	66.6		nmol/L	nmol/L	U/mL	ng/mL	PLATE02	-20C	0	36	false	true	false	false	false	false	false
P059	INT	T2	B	EVE	900	918	false	false	06:33	21:51	3.59	12	48.9		nmol/L	nmol/L	U/mL	ng/mL	PLATE02	-20C	0	48	false	false	false	false	false	false	false
P060	INT	T0	A	WAK0	0	0	true	true	08:00	08:00	9.16	22.01	72.4	3.514	nmol/L	nmol/L	U/mL	ng/mL	PLATE08	-80C	0	39	false	false	false	false	false	false	false
P060	INT	T0	A	WAK30	30	28	true	true	08:00	08:28	14.43	35.37	84.8		nmol/L	nmol/L	U/mL	ng/mL	PLATE08	-80C	0	44	false	false	false	false	false	false	false
P060	INT	T0	A	WAK45	45	49	true	true	08:00	08:49	15.11	40.02	87.8		nmol/L	nmol/L	U/mL	ng/mL	PLATE08	-80C	0	45	false	false	false	false	false	false	false
P060	INT	T0	A	MID	420	439	false	false	08:00	15:19	1.1	4.62	106		nmol/L	nmol/L	U/mL	ng/mL	PLATE08	-80C	0	52	false	true	false	false	false	false	false
P060	INT	T0	A	EVE	900	867	false	false	08:00	22:27	3.25	8.84	85.1		nmol/L	nmol/L	U/mL	ng/mL	PLATE08	-80C	0	37	false	false	false	false	false	false	false
P060	INT	T0	B	WAK0	0	0	true	true	08:02	08:02	9.27	24.75	72.5		nmol/L	nmol/L	U/mL	ng/mL	PLATE05	-80C	0	61	false	false	false	false	false	false	false
P060	INT	T0	B	WAK30	30	30	true	true	08:02	08:32	14.06	31.93	84.5		nmol/L	nmol/L	U/mL	ng/mL	PLATE05	-80C	0	31	false	false	false	false	false	false	false
P060	INT	T0	B	WAK45	45	44	true	true	08:02	08:46	17.16	41.62	85.7		nmol/L	nmol/L	U/mL	ng/mL	PLATE05	-80C	0	37	false	false	false	false	false	false	false
P060	INT	T0	B	EVE	900	919	false	false	08:02	23:21	3.5	10.91	107.1		nmol/L	nmol/L	U/mL	ng/mL	PLATE05	-80C	0	36	false	false	true	false	false	false	false
P060	INT	T1	A	WAK0	0	1	true	true	08:16	08:17	7.48	17.45	46.2	2.481	nmol/L	nmol/L	U/mL	ng/mL	PLATE08	-80C	0	55	false	false	false	false	false	false	false
P060	INT	T1	A	WAK30	30	28	true	true	08:16	08:44	8.7	20.75	72.9		nmol/L	nmol/L	U/mL	ng/mL	PLATE08	-80C	0	71	false	true	false	false	false	false	false
P060	INT	T1	A	WAK45	45	38	false	true	08:16	08:54	10.96	28.78	67.6		nmol/L	nmol/L	U/mL	ng/mL	PLATE08	-80C	0	46	false	false	false	false	false	false	false
P060	INT	T1	A	MID	420	437	false	false	08:16	15:33	2.09	9.1	80.1		nmol/L	nmol/L	U/mL	ng/mL	PLATE08	-80C	0	57	false	true	true	false	false	false	false
P060	INT	T1	A	EVE	900	898	true	true	08:16	23:14	2.51	6.5	78.3		nmol/L	nmol/L	U/mL	ng/mL	PLATE08	-80C	0	47	false	false	false	true	false	false	false
P060	INT	T1	B	WAK0	0	0	true	true	07:57	07:57	8.68	19.89	48.5		nmol/L	nmol/L	U/mL	ng/mL	PLATE04	-80C	1	17	false	false	false	false	false	false	false
P060	INT	T1	B	WAK30	30	28	true	true	07:57	08:25	10.88	23.68	70.1		nmol/L	nmol/L	U/mL	ng/mL	PLATE04	-80C	1	52	false	false	false	false	false	false	false
P060	INT	T1	B	WAK45	45	51	false	true	07:57	08:48	10.54	25.65	78.7		nmol/L	nmol/L	U/mL	ng/mL	PLATE04	-80C	1	36	false	false	false	false	false	false	false
P060	INT	T1	B	EVE	900	936	false	false	07:57	23:33	3.31	7.44	65.6		nmol/L	nmol/L	U/mL	ng/mL	PLATE04	-80C	1	28	true	false	false	false	true	false	false
P060	INT	T2	A	WAK0	0	0	true	true	07:18	07:18	6.98	21.01	45.5	1.523	nmol/L	nmol/L	U/mL	ng/mL	PLATE03	-80C	1	55	false	false	false	false	false	false	false
P060	INT	T2	A	WAK30	30	34	true	true	07:18	07:52	10.32	26.25	58.2		nmol/L	nmol/L	U/mL	ng/mL	PLATE03	-80C	1	32	false	true	false	true	false	false	false
P060	INT	T2	A	WAK45	45	43	true	true	07:18	08:01	10.08	24.82	58.4		nmol/L	nmol/L	U/mL	ng/mL	PLATE03	-80C	1	54	false	true	false	false	false	false	false
P060	INT	T2	A	MID	420	417	true	true	07:18	14:15	0.32	5.13	82.6		nmol/L	nmol/L	U/mL	ng/mL	PLATE03	-80C	1	35	false	false	false	false	false	true	false
P060	INT	T2	A	EVE	900	931	false	false	07:18	22:49	2.41	9.12	66.1		nmol/L	nmol/L	U/mL	ng/mL	PLATE03	-80C	1	43	false	false	false	false	false	false	false
P060	INT	T2	B	WAK0	0	3	true	true	07:51	07:54	8.27	18.91	47		nmol/L	nmol/L	U/mL	ng/mL	PLATE04	-20C	0	33	false	false	false	false	false	false	false
P060	INT	T2	B	WAK30	30	30	true	true	07:51	08:21	11.84	28.52	77.1		nmol/L	nmol/L	U/mL	ng/mL	PLATE04	-20C	0	54	false	false	true	false	false	false	false
P060	INT	T2	B	WAK45	45	58	false	false	07:51	08:49	9.74	24.85	58.7		nmol/L	nmol/L	U/mL	ng/mL	PLATE04	-20C	0	42	false	true	false	false	false	false	false
P060	INT	T2	B	EVE	900	889	false	false	07:51	22:40	1.8	4.38	64.5		nmol/L	nmol/L	U/mL	ng/mL	PLATE04	-20C	0	60	false	false	false	false	false	false	false
P001	INT	T0	C	WAK0	0	0.9	true	true	07:58	07:58	11.1064	26.392	35.8166		nmol/L	nmol/L	U/mL	ng/mL	PLATE06	-20C	0	40.2228	false	false	false	false	false	false	false
P001	INT	T0	C	WAK30	30	33.5	true	true	07:58	08:31	15.0909	40.6306	55.2586		nmol/L	nmol/L	U/mL	ng/mL	PLATE06	-80C	1	36.8316	false	true	false	false	false	false	false
P001	INT	T0	C	WAK45	45	44.8	true	true	07:58	08:42	17.6176	41.0797	82.1111		nmol/L	nmol/L	U/mL	ng/mL	PLATE06	-20C	0	32.2302	false	false	false	false	false	false	false
P001	INT	T0	C	MID	420	421.1	true	true	07:58	14:59	2.49651	10.1868	132.206		nmol/L	nmol/L	U/mL	ng/mL	PLATE06	-20C	0	25.0882	false	false	false	false	false	false	false
P001	INT	T0	C	EVE	900	895.5	true	true	07:58	22:53	3.10042	7.08835	84.3477		nmol/L	nmol/L	U/mL	ng/mL	PLATE06	-20C	0	32.2801	false	false	false	false	false	false	false
P001	INT	T1	C	WAK0	0	0	true	true	07:13	07:13	9.63224	27.9042	20.9879		nmol/L	nmol/L	U/mL	ng/mL	PLATE08	-20C	0	56.6729	false	false	false	false	false	false	false
P001	INT	T1	C	WAK30	30	31.8	true	true	07:13	07:44	12.2897	30.6875	57.8297		nmol/L	nmol/L	U/mL	ng/mL	PLATE08	-20C	0	35.0575	false	false	false	true	false	false	false
P001	INT	T1	C	WAK45	45	47.9	true	true	07:13	08:00	11.0248	33.2904	50.3445		nmol/L	nmol/L	U/mL	ng/mL	PLATE08	-20C	0	31.7623	false	false	false	false	false	false	false
P001	INT	T1	C	MID	420	416.8	true	true	07:13	14:09	3.13003	13.0604	95.0007		nmol/L	nmol/L	U/mL	ng/mL	PLATE08	-20C	0	50.276	false	false	false	false	false	true	false
P001	INT	T1	C	EVE	900	885.8	false	false	07:13	21:58	2.62314	5.45796	57.993		nmol/L	nmol/L	U/mL	ng/mL	PLATE08	-80C	0	48.0363	false	false	false	false	false	false	false
P001	INT	T2	C	WAK0	0	4.3	true	true	07:47	07:51	8.67567	20.1152	28.4007		nmol/L	nmol/L	U/mL	ng/mL	PLATE04	-20C	1	53.582	false	false	false	false	false	false	false
P001	INT	T2	C	WAK30	30	30.1	true	true	07:47	08:17	10.7006	26.6927	39.1863		nmol/L	nmol/L	U/mL	ng/mL	PLATE04	-80C	1	58.1871	false	false	false	false	false	false	false
P001	INT	T2	C	WAK45	45	46.7	true	true	07:47	08:33	11.7838	27.2883	65.4781		nmol/L	nmol/L	U/mL	ng/mL	PLATE04	-80C	0	44.2755	false	false	false	false	false	false	false
P001	INT	T2	C	MID	420	400.1	false	false	07:47	14:27	0.670418	13.1813	96.2603		nmol/L	nmol/L	U/mL	ng/mL	PLATE04	-80C	1	37.2433	false	false	false	false	false	false	false
P001	INT	T2	C	EVE	900	916.3	false	false	07:47	23:03	2.55037	4.0304	46.8687		nmol/L	nmol/L	U/mL	ng/mL	PLATE04	-20C	0	49.688	false	false	false	false	false	false	false
P002	INT	T0	C	WAK0	0	2.6	true	true	07:13	07:15	14.4145	36.8095	69.445		nmol/L	nmol/L	U/mL	ng/mL	PLATE06	-20C	0	19.932	false	false	false	false	false	false	false
P002	INT	T0	C	WAK30	30	30.2	true	true	07:13	07:43	16.9651	41.7828	112.504		nmol/L	nmol/L	U/mL	ng/mL	PLATE06	-20C	0	43.7157	false	false	false	false	false	false	false
P002	INT	T0	C	WAK45	45	40	true	true	07:13	07:53	19.025	54.936	123.885		nmol/L	nmol/L	U/mL	ng/mL	PLATE06	-20C	0	38.8373	false	false	false	false	false	false	false
P002	INT	T0	C	MID	420	433.4	false	false	07:13	14:26	0.241845	3.86659	161.772		nmol/L	nmol/L	U/mL	ng/mL	PLATE06	-20C	0	31.0447	false	false	false	false	true	false	false
P002	INT	T0	C	EVE	900	901.1	true	true	07:13	22:14	2.26747	4.70425	128.705		nmol/L	nmol/L	U/mL	ng/mL	PLATE06	-20C	0	41.5022	false	true	false	false	true	false	false
P002	INT	T1	C	WAK0	0	3.3	true	true	07:15	07:18	9.87264	25.7212	44.5407		nmol/L	nmol/L	U/mL	ng/mL	PLATE02	-20C	0	41.9046	false	false	false	false	false	false	false
P002	INT	T1	C	WAK30	30	24.6	false	true	07:15	07:39	12.316	31.3548	96.1405		nmol/L	nmol/L	U/mL	ng/mL	PLATE02	-20C	0	57.2016	false	false	false	false	false	false	false
P002	INT	T1	C	WAK45	45	48.3	true	true	07:15	08:03	11.931	29.7627	102.64		nmol/L	nmol/L	U/mL	ng/mL	PLATE02	-20C	0	31.634	false	false	false	false	false	false	false
P002	INT	T1	C	MID	420	421.2	true	true	07:15	14:16	0.05	0.05	107.637		nmol/L	nmol/L	U/mL	ng/mL	PLATE02	-20C	0	36.2694	false	false	false	false	false	false	false
P002	INT	T1	C	EVE	900	881.5	false	false	07:15	21:56	1.29367	5.81447	100.96		nmol/L	nmol/L	U/mL	ng/mL	PLATE02	-80C	0	36.0059	false	false	false	false	false	false	false
P002	INT	T2	C	WAK0	0	0	true	true	07:37	07:37	9.65194	23.9962	37.8727	5	nmol/L	nmol/L	U/mL	ng/mL	PLATE03	-20C	0	31.4115	false	false	false	false	false	false	false
P002	INT	T2	C	WAK30	30	34.8	true	true	07:37	08:11	11.7639	30.906	77.0977		nmol/L	nmol/L	U/mL	ng/mL	PLATE03	-20C	0	41.3965	false	false	false	false	false	false	false
P002	INT	T2	C	WAK45	45	54.4	false	true	07:37	08:31	10.5274	28.035	92.6194		nmol/L	nmol/L	U/mL	ng/mL	PLATE03	-80C	0	19.1639	false	false	false	false	false	false	false
P002	INT	T2	C	MID	420	431.5	false	false	07:37	14:48	3.80806	2.45408	99.0102		nmol/L	nmol/L	U/mL	ng/mL	PLATE03	-20C	0	51.9004	false	false	false	false	false	false	false
P002	INT	T2	C	EVE	900	888.6	false	false	07:37	22:25	1.89612	4.74684	91.4159		nmol/L	nmol/L	U/mL	ng/mL	PLATE03	-80C	0	50.6198	false	false	false	false	false	false	false
P003	CTRL	T0	C	WAK0	0	1.2	true	true	08:05	08:06	12.624	29.9329	75.4477		nmol/L	nmol/L	U/mL	ng/mL	PLATE07	-80C	0	54.5828	false	false	false	false	false	false	false
P003	CTRL	T0	C	WAK30	30	24.4	false	true	08:05	08:29	18.4022	41.4224	101.788		nmol/L	nmol/L	U/mL	ng/mL	PLATE07	-80C	1	51.4378	false	false	false	false	false	false	false
P003	CTRL	T0	C	WAK45	45	42.5	true	true	08:05	08:47	18.2108	45.7861	101.319		nmol/L	nmol/L	U/mL	ng/mL	PLATE07	-80C	0	21.2593	false	false	false	false	false	false	false
P003	CTRL	T0	C	MID	420	402.4	false	false	08:05	14:47	9.13607	21.5221	149.45		nmol/L	nmol/L	U/mL	ng/mL	PLATE07	-20C	0	45.9972	false	false	false	false	false	false	false
P003	CTRL	T0	C	EVE	900	897.6	true	true	08:05	23:02	1.46335	6.36649	72.2327		nmol/L	nmol/L	U/mL	ng/mL	PLATE07	-80C	1	39.9794	false	false	false	false	false	false	false
P003	CTRL	T1	C	WAK0	0	0	true	true	06:56	06:56	11.7491	33.8637	50.7632	5	nmol/L	nmol/L	U/mL	ng/mL	PLATE02	-80C	0	60.59	false	false	false	false	false	false	false
P003	CTRL	T1	C	WAK30	30	29.8	true	true	06:56	07:25	16.3872	39.3984	96.0411		nmol/L	nmol/L	U/mL	ng/mL	PLATE02	-20C	0	47.6648	false	true	false	false	false	false	false
P003	CTRL	T1	C	WAK45	45	38	false	true	06:56	07:34	16.837	48.0618	76.8814		nmol/L	nmol/L	U/mL	ng/mL	PLATE02	-80C	1	27.6638	false	true	false	false	false	false	false
P003	CTRL	T1	C	MID	420	412.8	false	true	06:56	13:48	5.68793	8.86925	106.974		nmol/L	nmol/L	U/mL	ng/mL	PLATE02	-20C	0	53.9705	false	false	false	false	false	false	false
P003	CTRL	T1	C	EVE	900	881.6	false	false	06:56	21:37	1.03102	2.3727	69.1378		nmol/L	nmol/L	U/mL	ng/mL	PLATE02	-80C	0	30.5638	false	false	false	false	false	false	false
P003	CTRL	T2	C	WAK0	0	0.7	true	true	07:14	07:14	11.8853	31.1624	69.5856	5	nmol/L	nmol/L	U/mL	ng/mL	PLATE05	-20C	0	34.6662	false	false	false	true	false	false	false
P003	CTRL	T2	C	WAK30	30	27.2	true	true	07:14	07:41	15.0468	37.4258	89.3994		nmol/L	nmol/L	U/mL	ng/mL	PLATE05	-80C	0	44.3413	false	false	false	false	false	false	false
P003	CTRL	T2	C	WAK45	45	46.9	true	true	07:14	08:00	16.5495	40.9477	111.423		nmol/L	nmol/L	U/mL	ng/mL	PLATE05	-80C	0	41.713	true	false	false	false	false	false	false
P003	CTRL	T2	C	MID	420	417.3	true	true	07:14	14:11	3.61497	22.9199	81.4752		nmol/L	nmol/L	U/mL	ng/mL	PLATE05	-20C	0	57.4907	false	false	false	false	false	false	false
P003	CTRL	T2	C	EVE	900	869.7	false	false	07:14	21:43	0.479033	3.48319	84.7606		nmol/L	nmol/L	U/mL	ng/mL	PLATE05	-80C	0	51.423	false	false	true	true	false	false	false
P004	INT	T0	C	WAK0	0	0	true	true	07:38	07:38	15.3485	41.3188	67.6498		nmol/L	nmol/L	U/mL	ng/mL	PLATE01	-20C	0	49.4087	false	false	false	false	true	false	false
P004	INT	T0	C	WAK30	30	29.9	true	true	07:38	08:07	20.1121	27.5348	71.9273		nmol/L	nmol/L	U/mL	ng/mL	PLATE01	-20C	0	48.1286	false	false	false	true	false	false	false
P004	INT	T0	C	WAK45	45	49.5	true	true	07:38	08:27	22.1819	53.5155	81.358		nmol/L	nmol/L	U/mL	ng/mL	PLATE01	-80C	0	36.7013	false	false	false	false	false	false	false
P004	INT	T0	C	MID	420	392.8	false	false	07:38	14:10	2.56809	11.6573	76.2695		nmol/L	nmol/L	U/mL	ng/mL	PLATE01	-20C	0	36.2165	false	false	false	false	true	false	false
P004	INT	T0	C	EVE	900	879.5	false	false	07:38	22:17	3.00314	3.4578	94.8411		nmol/L	nmol/L	U/mL	ng/mL	PLATE01	-80C	0	49.6237	false	false	false	true	true	false	false
P004	INT	T1	C	WAK0	0	6.7	false	true	08:00	08:06	13.2723	28.1559	61.2082	5	nmol/L	nmol/L	U/mL	ng/mL	PLATE05	-80C	0	46.719	false	false	false	false	false	false	false
P004	INT	T1	C	WAK30	30	31.1	true	true	08:00	08:31	14.5383	35.039	54.8936		nmol/L	nmol/L	U/mL	ng/mL	PLATE05	-20C	0	34.9125	false	false	false	false	false	false	false
P004	INT	T1	C	WAK45	45	37	false	true	08:00	08:37	13.1633	32.2841	79.0036		nmol/L	nmol/L	U/mL	ng/mL	PLATE05	-20C	0	53.0585	false	false	false	false	false	false	false
P004	INT	T1	C	MID	420	410.9	false	true	08:00	14:50	5.77983	15.9485	83.6394		nmol/L	nmol/L	U/mL	ng/mL	PLATE05	-20C	1	46.9165	false	false	false	false	false	false	false
P004	INT	T1	C	EVE	900	908.8	false	true	08:00	23:08	2.68885	6.77385	60.3275		nmol/L	nmol/L	U/mL	ng/mL	PLATE05	-80C	0	39.2621	false	false	false	false	false	false	false
P004	INT	T2	C	WAK0	0	0	true	true	06:34	06:34	11.483	26.4875	50.4624	5	nmol/L	nmol/L	U/mL	ng/mL	PLATE03	-80C	0	38.6563	false	false	false	false	true	false	false
P004	INT	T2	C	WAK30	30	36.6	false	true	06:34	07:10	13.5494	30.9001	71.3638		nmol/L	nmol/L	U/mL	ng/mL	PLATE03	-20C	0	26.4187	false	false	false	false	false	false	false
P004	INT	T2	C	WAK45	45	44.7	true	true	06:34	07:18	13.2007	38.0175	61.0906		nmol/L	nmol/L	U/mL	ng/mL	PLATE03	-20C	0	31.1378	false	false	false	false	false	false	false
P004	INT	T2	C	MID	420	446.8	false	false	06:34	14:00	0.05	0.719787	71.4107		nmol/L	nmol/L	U/mL	ng/mL	PLATE03	-20C	0	31.2787	true	false	false	false	false	false	false
P004	INT	T2	C	EVE	900	850.2	false	false	06:34	20:44	2.0901	5.9866	56.9054		nmol/L	nmol/L	U/mL	ng/mL	PLATE03	-80C	0	28.3351	false	false	false	false	false	false	false
P005	CTRL	T0	C	WAK0	0	0	true	true	08:09	08:09	16.5862	37.1155	59.1929	5	nmol/L	nmol/L	U/mL	ng/mL	PLATE01	-80C	0	37.0902	false	false	false	false	false	false	false
P005	CTRL	T0	C	WAK30	30	23.2	false	true	08:09	08:32	18.4152	44.0742	66.7486		nmol/L	nmol/L	U/mL	ng/mL	PLATE01	-80C	1	45.3992	false	false	false	false	false	false	false
P005	CTRL	T0	C	WAK45	45	49.9	true	true	08:09	08:58	19.0619	44.2286	85.8753		nmol/L	nmol/L	U/mL	ng/mL	PLATE01	-20C	0	27.895	false	false	false	true	false	false	false
P005	CTRL	T0	C	MID	420	394	false	false	08:09	14:43	5.77823	14.6773	73.4124		nmol/L	nmol/L	U/mL	ng/mL	PLATE01	-20C	1	46.3221	false	false	false	false	true	false	false
P005	CTRL	T0	C	EVE	900	880.7	false	false	08:09	22:49	4.18	5.55989	46.7962		nmol/L	nmol/L	U/mL	ng/mL	PLATE01	-20C	0	33.1864	false	false	false	true	false	false	false
P005	CTRL	T1	C	WAK0	0	0	true	true	08:19	08:19	13.2076	34.9632	50.4044		nmol/L	nmol/L	U/mL	ng/mL	PLATE04	-20C	1	47.9657	true	true	false	false	false	false	false
P005	CTRL	T1	C	WAK30	30	38.9	false	true	08:19	08:57	14.772	36.2594	69.6939		nmol/L	nmol/L	U/mL	ng/mL	PLATE04	-20C	0	25.7575	false	false	false	false	false	false	false
P005	CTRL	T1	C	WAK45	45	40.2	true	true	08:19	08:59	16.7666	44.6648	71.4836		nmol/L	nmol/L	U/mL	ng/mL	PLATE04	-80C	0	47.5863	true	false	false	false	false	false	false
P005	CTRL	T1	C	MID	420	447.9	false	false	08:19	15:46	4.94026	22.2221	74.1014		nmol/L	nmol/L	U/mL	ng/mL	PLATE04	-20C	0	44.6612	false	false	false	false	false	false	false
P005	CTRL	T1	C	EVE	900	921.6	false	false	08:19	23:40	3.9968	8.23136	39.4418		nmol/L	nmol/L	U/mL	ng/mL	PLATE04	-80C	0	52.7935	false	false	false	false	false	false	false
P005	CTRL	T2	C	WAK0	0	0	true	true	06:36	06:36	14.41	31.7045	39.3316	5	nmol/L	nmol/L	U/mL	ng/mL	PLATE02	-20C	1	38.6302	false	false	false	false	false	true	false
P005	CTRL	T2	C	WAK30	30	30.3	true	true	06:36	07:06	15.5222	37.0572	62.6203		nmol/L	nmol/L	U/mL	ng/mL	PLATE02	-20C	0	29.4265	false	false	false	false	false	false	false
P005	CTRL	T2	C	WAK45	45	54.3	false	true	06:36	07:30	18.1129	34.492	65.4557		nmol/L	nmol/L	U/mL	ng/mL	PLATE02	-20C	1	38.0967	true	false	false	false	false	false	false
P005	CTRL	T2	C	MID	420	431.4	false	false	06:36	13:47	5.49329	22.3728	103.237		nmol/L	nmol/L	U/mL	ng/mL	PLATE02	-20C	0	44.7632	false	false	false	false	false	false	false
P005	CTRL	T2	C	EVE	900	925.1	false	false	06:36	22:01	2.33072	6.58567	40.3678		nmol/L	nmol/L	U/mL	ng/mL	PLATE02	-20C	0	50.9249	false	false	false	false	false	false	false
P006	CTRL	T0	C	WAK0	0	1.1	true	true	07:58	07:59	16.1895	35.1992	65.3603		nmol/L	nmol/L	U/mL	ng/mL	PLATE03	-20C	0	39.5737	false	false	false	false	false	false	false
P006	CTRL	T0	C	WAK30	30	28.9	true	true	07:58	08:26	16.2952	42.2753	80.7197		nmol/L	nmol/L	U/mL	ng/mL	PLATE03	-80C	0	15.316	false	true	false	false	true	false	false
P006	CTRL	T0	C	WAK45	45	39.7	false	true	07:58	08:37	20.2312	48.0963	95.3726		nmol/L	nmol/L	U/mL	ng/mL	PLATE03	-80C	0	27.7089	false	false	false	false	false	false	false
P006	CTRL	T0	C	MID	420	435	false	false	07:58	15:13	7.35209	28.0045	82.0691		nmol/L	nmol/L	U/mL	ng/mL	PLATE03	-20C	0	40.3799	false	false	false	false	false	false	false
P006	CTRL	T0	C	EVE	900	873.4	false	false	07:58	22:31	1.93767	4.32269	105.322		nmol/L	nmol/L	U/mL	ng/mL	PLATE03	-20C	0	21.023	false	false	false	false	true	false	false
P006	CTRL	T1	C	WAK0	0	0	true	true	07:29	07:29	13.7471	39.7696	54.9378		nmol/L	nmol/L	U/mL	ng/mL	PLATE07	-20C	0	56.0605	false	false	false	false	true	false	false
P006	CTRL	T1	C	WAK30	30	28.7	true	true	07:29	07:57	17.2296	42.3292	77.1072		nmol/L	nmol/L	U/mL	ng/mL	PLATE07	-80C	0	41.5608	false	false	false	false	false	false	false
P006	CTRL	T1	C	WAK45	45	49	true	true	07:29	08:18	16.4443	39.7101	97.9954		nmol/L	nmol/L	U/mL	ng/mL	PLATE07	-20C	0	41.5643	false	false	false	true	false	false	false
P006	CTRL	T1	C	MID	420	416.2	true	true	07:29	14:25	6.02428	19.5415	81.2818		nmol/L	nmol/L	U/mL	ng/mL	PLATE07	-80C	0	43.2447	false	false	false	false	true	false	false
P006	CTRL	T1	C	EVE	900	901.4	true	true	07:29	22:30	2.36828	3.45504	95.6811		nmol/L	nmol/L	U/mL	ng/mL	PLATE07	-20C	0	40.8584	false	false	false	false	true	false	false
P006	CTRL	T2	C	WAK0	0	0	true	true	07:21	07:21	13.2382	34.0919	48.2848		nmol/L	nmol/L	U/mL	ng/mL	PLATE07	-80C	0	33.0806	false	false	false	false	false	false	false
P006	CTRL	T2	C	WAK30	30	36.5	false	true	07:21	07:57	16.5086	41.1171	87.5098		nmol/L	nmol/L	U/mL	ng/mL	PLATE07	-20C	0	66.156	true	false	false	false	false	false	false
P006	CTRL	T2	C	WAK45	45	40.7	true	true	07:21	08:01	15.0585	38.3151	91.2366		nmol/L	nmol/L	U/mL	ng/mL	PLATE07	-80C	1	39.5295	false	true	false	false	false	false	false
P006	CTRL	T2	C	MID	420	420.6	true	true	07:21	14:21	6.84262	12.239	90.1936		nmol/L	nmol/L	U/mL	ng/mL	PLATE07	-20C	0	34.6575	true	true	true	false	false	false	false
P006	CTRL	T2	C	EVE	900	899.9	true	true	07:21	22:20	1.49074	2.30651	82.463		nmol/L	nmol/L	U/mL	ng/mL	PLATE07	-80C	0	49.7184	true	false	false	false	false	false	false
P007	INT	T0	C	WAK0	0	0	true	true	08:21	08:21	10.2126	25.1327	74.5674		nmol/L	nmol/L	U/mL	ng/mL	PLATE02	-80C	0	38.7623	false	false	false	false	false	false	false
P007	INT	T0	C	WAK30	30	29.6	true	true	08:21	08:50	13.7002	34.3253	117.169		nmol/L	nmol/L	U/mL	ng/mL	PLATE02	-20C	0	21.6307	false	true	false	false	true	false	false
P007	INT	T0	C	WAK45	45	39	false	true	08:21	09:00	20.1371	46.7219	116.446		nmol/L	nmol/L	U/mL	ng/mL	PLATE02	-80C	0	46.4237	false	true	false	false	false	false	false
P007	INT	T0	C	MID	420	441.3	false	false	08:21	15:42	8.83615	20.9449	115.785		nmol/L	nmol/L	U/mL	ng/mL	PLATE02	-80C	0	55.7539	true	false	false	false	false	false	false
P007	INT	T0	C	EVE	900	922.2	false	false	08:21	23:43	1.80125	5.04382	111.311		nmol/L	nmol/L	U/mL	ng/mL	PLATE02	-80C	0	25.8359	false	false	false	false	false	false	false
P007	INT	T1	C	WAK0	0	0.7	true	true	07:17	07:17	7.18677	15.5839	59.9481		nmol/L	nmol/L	U/mL	ng/mL	PLATE06	-20C	0	71.7634	false	false	false	false	false	false	false
P007	INT	T1	C	WAK30	30	29.7	true	true	07:17	07:46	11.8629	32.926	96.22		nmol/L	nmol/L	U/mL	ng/mL	PLATE06	-20C	0	55.2174	false	false	false	false	false	false	false
P007	INT	T1	C	WAK45	45	52.6	false	true	07:17	08:09	11.1988	24.841	102.004		nmol/L	nmol/L	U/mL	ng/mL	PLATE06	-80C	0	50.6359	false	false	false	true	false	false	false
P007	INT	T1	C	MID	420	421.5	true	true	07:17	14:18	5.95232	11.6615	131.035		nmol/L	nmol/L	U/mL	ng/mL	PLATE06	-80C	0	38.3317	false	false	false	false	false	false	false
P007	INT	T1	C	EVE	900	926.6	false	false	07:17	22:43	0.739703	1.06224	89.2122		nmol/L	nmol/L	U/mL	ng/mL	PLATE06	-20C	0	22.6129	false	false	false	true	false	false	false
P007	INT	T2	C	WAK0	0	0	true	true	07:41	07:41	6.44526	21.7213	96.8284	5	nmol/L	nmol/L	U/mL	ng/mL	PLATE01	-20C	0	49.2418	false	false	false	false	false	false	false
P007	INT	T2	C	WAK30	30	26.2	true	true	07:41	08:07	9.38357	26.9224	76.7832		nmol/L	nmol/L	U/mL	ng/mL	PLATE01	-20C	0	41.1142	false	false	false	false	false	false	false
P007	INT	T2	C	WAK45	45	37.5	false	true	07:41	08:18	8.65303	28.6367	100.439		nmol/L	nmol/L	U/mL	ng/mL	PLATE01	-80C	0	42.5408	true	false	false	false	false	false	false
P007	INT	T2	C	MID	420	429.6	false	true	07:41	14:50	5.68696	9.32825	132.087		nmol/L	nmol/L	U/mL	ng/mL	PLATE01	-80C	0	35.717	false	false	false	false	false	false	false
P007	INT	T2	C	EVE	900	847.4	false	false	07:41	21:48	1.81134	0.106013	99.6349		nmol/L	nmol/L	U/mL	ng/mL	PLATE01	-80C	0	10	false	false	false	false	false	false	false
P008	CTRL	T0	C	WAK0	0	0	true	true	07:23	07:23	17.3422	43.8301	60.8227		nmol/L	nmol/L	U/mL	ng/mL	PLATE02	-80C	0	37.0924	false	false	false	true	false	false	false
P008	CTRL	T0	C	WAK30	30	36.5	false	true	07:23	07:59	19.2791	47.0109	77.2514		nmol/L	nmol/L	U/mL	ng/mL	PLATE02	-80C	0	57.9372	false	false	false	false	false	false	false
P008	CTRL	T0	C	WAK45	45	40.5	true	true	07:23	08:03	21.013	52.744	111.474		nmol/L	nmol/L	U/mL	ng/mL	PLATE02	-20C	0	35.1218	false	false	false	false	false	false	false
P008	CTRL	T0	C	MID	420	425	true	true	07:23	14:28	12.7836	23.325	94.0551		nmol/L	nmol/L	U/mL	ng/mL	PLATE02	-20C	0	44.2576	false	false	false	true	false	false	false
P008	CTRL	T0	C	EVE	900	877.4	false	false	07:23	22:00	3.14339	9.64436	61.4077		nmol/L	nmol/L	U/mL	ng/mL	PLATE02	-20C	0	69.7493	false	false	false	true	true	false	false
P008	CTRL	T1	C	WAK0	0	0	true	true	06:52	06:52	16.4359	33.7149	44.6155	5	nmol/L	nmol/L	U/mL	ng/mL	PLATE04	-80C	0	24.4637	false	false	false	false	false	false	false
P008	CTRL	T1	C	WAK30	30	32.7	true	true	06:52	07:24	17.8658	43.8201	66.1588		nmol/L	nmol/L	U/mL	ng/mL	PLATE04	-20C	0	42.2751	false	false	false	false	false	false	false
P008	CTRL	T1	C	WAK45	45	58.3	false	false	06:52	07:50	17.2172	40.0219	76.3725		nmol/L	nmol/L	U/mL	ng/mL	PLATE04	-20C	0	34.0451	false	false	false	true	false	false	false
P008	CTRL	T1	C	MID	420	416.4	true	true	06:52	13:48	7.34704	27.9565	123.037		nmol/L	nmol/L	U/mL	ng/mL	PLATE04	-80C	0	24.807	false	false	false	false	true	false	false
P008	CTRL	T1	C	EVE	900	910.1	false	false	06:52	22:02	2.91616	10.5144	41.0985		nmol/L	nmol/L	U/mL	ng/mL	PLATE04	-80C	0	44.3712	false	true	false	false	false	false	false
P008	CTRL	T2	C	WAK0	0	2.2	true	true	06:32	06:34	15.5283	37.8537	53.2442		nmol/L	nmol/L	U/mL	ng/mL	PLATE03	-80C	0	37.6728	false	false	false	false	false	false	false
P008	CTRL	T2	C	WAK30	30	30.8	true	true	06:32	07:02	17.0754	39.2612	80.0037		nmol/L	nmol/L	U/mL	ng/mL	PLATE03	-80C	0	46.9758	false	false	false	false	false	false	false
P008	CTRL	T2	C	WAK45	45	45	true	true	06:32	07:17	16.8811	40.5938	99.0527		nmol/L	nmol/L	U/mL	ng/mL	PLATE03	-20C	0	28.478	false	false	false	false	false	false	false
P008	CTRL	T2	C	MID	420	437.4	false	false	06:32	13:49	9.75142	23.422	92.6409		nmol/L	nmol/L	U/mL	ng/mL	PLATE03	-20C	0	47.6631	false	true	false	false	true	false	false
P008	CTRL	T2	C	EVE	900	883.5	false	false	06:32	21:15	2.33108	0.493109	40.6287		nmol/L	nmol/L	U/mL	ng/mL	PLATE03	-80C	0	64.3806	false	false	false	false	false	false	false
P009	CTRL	T0	C	WAK0	0	1.3	true	true	08:29	08:30	10.977	28.7002	53.4049	5	nmol/L	nmol/L	U/mL	ng/mL	PLATE07	-20C	0	25.4586	false	false	false	false	false	false	false
P009	CTRL	T0	C	WAK30	30	28.8	true	true	08:29	08:57	14.6718	31.7526	76.375		nmol/L	nmol/L	U/mL	ng/mL	PLATE07	-20C	0	29.1264	false	false	false	false	false	false	false
P009	CTRL	T0	C	WAK45	45	40.6	true	true	08:29	09:09	17.9343	47.4502	71.2946		nmol/L	nmol/L	U/mL	ng/mL	PLATE07	-80C	0	31.4254	false	false	false	false	false	false	false
P009	CTRL	T0	C	MID	420	403.1	false	false	08:29	15:12	5.80061	18.5857	79.2147		nmol/L	nmol/L	U/mL	ng/mL	PLATE07	-20C	0	32.9278	false	false	false	false	false	false	false
P009	CTRL	T0	C	EVE	900	887.3	false	false	08:29	23:16	1.82544	4.17554	54.6797		nmol/L	nmol/L	U/mL	ng/mL	PLATE07	-80C	0	22.2542	false	false	false	false	false	true	false
P009	CTRL	T1	C	WAK0	0	0	true	true	07:29	07:29	9.18806	22.5066	49.3096		nmol/L	nmol/L	U/mL	ng/mL	PLATE07	-80C	0	34.6308	false	false	false	false	false	false	false
P009	CTRL	T1	C	WAK30	30	29.7	true	true	07:29	07:58	14.4875	33.5345	76.8406		nmol/L	nmol/L	U/mL	ng/mL	PLATE07	-80C	0	34.2469	false	false	false	false	false	false	false
P009	CTRL	T1	C	WAK45	45	45.5	true	true	07:29	08:14	13.7458	38.6357	63.8035		nmol/L	nmol/L	U/mL	ng/mL	PLATE07	-20C	0	45.8438	false	false	false	false	false	false	false
P009	CTRL	T1	C	MID	420	405.8	false	false	07:29	14:14	5.03957	16.1124	47.6578		nmol/L	nmol/L	U/mL	ng/mL	PLATE07	-20C	0	51.2118	false	true	false	false	false	false	false
P009	CTRL	T1	C	EVE	900	929.9	false	false	07:29	22:58	1.80194	8.3085	38.9828		nmol/L	nmol/L	U/mL	ng/mL	PLATE07	-80C	1	43.0439	false	false	false	false	false	false	false
P009	CTRL	T2	C	WAK0	0	1.9	true	true	07:18	07:19	10.2256	28.1688	22.3949	5	nmol/L	nmol/L	U/mL	ng/mL	PLATE08	-80C	0	31.8259	false	false	false	false	false	false	false
P009	CTRL	T2	C	WAK30	30	26.5	true	true	07:18	07:44	13.9368	31.5746	74.2523		nmol/L	nmol/L	U/mL	ng/mL	PLATE08	-20C	0	52.4155	false	false	false	false	false	false	false
P009	CTRL	T2	C	WAK45	45	38.1	false	true	07:18	07:56	12.9862	39.3416	77.0404		nmol/L	nmol/L	U/mL	ng/mL	PLATE08	-20C	0	24.8811	false	true	false	false	true	false	false
P009	CTRL	T2	C	MID	420	411.1	false	true	07:18	14:09	4.08791	20.7756	83.7539		nmol/L	nmol/L	U/mL	ng/mL	PLATE08	-20C	0	47.2321	false	true	false	false	false	false	false
P009	CTRL	T2	C	EVE	900	921.5	false	false	07:18	22:39	2.09717	8.59706	38.1021		nmol/L	nmol/L	U/mL	ng/mL	PLATE08	-80C	0	35.4496	false	true	false	false	false	false	false
P010	CTRL	T0	C	WAK0	0	0	true	true	06:38	06:38	12.0026	25.6477	63.5346	5	nmol/L	nmol/L	U/mL	ng/mL	PLATE07	-20C	0	41.3187	false	false	false	false	false	false	false
P010	CTRL	T0	C	WAK30	30	35	true	true	06:38	07:13	13.4434	37.8831	103.464		nmol/L	nmol/L	U/mL	ng/mL	PLATE07	-20C	0	65.0078	false	false	false	false	false	false	false
P010	CTRL	T0	C	WAK45	45	48.7	true	true	06:38	07:26	19.0028	52.7584	124.53		nmol/L	nmol/L	U/mL	ng/mL	PLATE07	-80C	0	15.3142	false	false	false	false	false	false	false
P010	CTRL	T0	C	MID	420	415.1	true	true	06:38	13:33	6.29736	8.55191	149.2		nmol/L	nmol/L	U/mL	ng/mL	PLATE07	-20C	0	39.7447	false	false	false	false	false	false	false
P010	CTRL	T0	C	EVE	900	937.4	false	false	06:38	22:15	2.63591	3.11035	67.0526		nmol/L	nmol/L	U/mL	ng/mL	PLATE07	-80C	0	44.8409	false	false	false	false	false	false	false
P010	CTRL	T1	C	WAK0	0	3	true	true	08:13	08:16	10.2355	27.4109	53.9664		nmol/L	nmol/L	U/mL	ng/mL	PLATE04	-80C	0	35.3202	false	false	false	false	false	false	false
P010	CTRL	T1	C	WAK30	30	34.7	true	true	08:13	08:47	13.1155	37.956	94.3574		nmol/L	nmol/L	U/mL	ng/mL	PLATE04	-20C	0	35.9437	false	false	false	false	false	false	false
P010	CTRL	T1	C	WAK45	45	47.7	true	true	08:13	09:00	14.7024	32.8592	121.549		nmol/L	nmol/L	U/mL	ng/mL	PLATE04	-80C	0	38.2744	false	false	false	false	false	false	false
P010	CTRL	T1	C	MID	420	440.1	false	false	08:13	15:33	6.7724	16.1606	120.162		nmol/L	nmol/L	U/mL	ng/mL	PLATE04	-80C	0	31.915	false	false	false	false	false	false	false
P010	CTRL	T1	C	EVE	900	910.8	false	false	08:13	23:23	2.83464	12.8505	60.3848		nmol/L	nmol/L	U/mL	ng/mL	PLATE04	-20C	0	28.7686	false	false	false	false	false	false	false
P010	CTRL	T2	C	WAK0	0	0	true	true	08:12	08:12	9.49736	27.5124	64.8767		nmol/L	nmol/L	U/mL	ng/mL	PLATE07	-80C	0	34.5235	false	false	false	false	false	false	false
P010	CTRL	T2	C	WAK30	30	37.6	false	true	08:12	08:49	12.8122	35.9698	93.9022		nmol/L	nmol/L	U/mL	ng/mL	PLATE07	-80C	0	37.1269	false	false	false	false	false	true	false
P010	CTRL	T2	C	WAK45	45	37.2	false	true	08:12	08:49	15.0632	35.2951	110.354		nmol/L	nmol/L	U/mL	ng/mL	PLATE07	-20C	0	30.4346	false	false	false	false	false	false	false
P010	CTRL	T2	C	MID	420	411	false	true	08:12	15:03	2.18868	12.0356	101.798		nmol/L	nmol/L	U/mL	ng/mL	PLATE07	-20C	1	35.0906	false	false	false	false	false	false	false
P010	CTRL	T2	C	EVE	900	941.9	false	false	08:12	23:53	3.79828	3.16103	60.8367		nmol/L	nmol/L	U/mL	ng/mL	PLATE07	-80C	0	24.1341	false	false	false	false	false	false	false
P011	INT	T0	C	WAK0	0	0.3	true	true	09:36	09:36	12.4243	32.44	53.7117	5	nmol/L	nmol/L	U/mL	ng/mL	PLATE04	-80C	0	33.208	false	false	false	false	false	false	false
P011	INT	T0	C	WAK30	30	33.3	true	true	09:36	10:09	14.176	43.7595	80.1721		nmol/L	nmol/L	U/mL	ng/mL	PLATE04	-80C	0	18.6411	false	true	false	false	false	false	false
P011	INT	T0	C	WAK45	45	53.6	false	true	09:36	10:29	20.8281	50.3508	87.1938		nmol/L	nmol/L	U/mL	ng/mL	PLATE04	-80C	0	25.6747	false	false	false	false	false	false	false
P011	INT	T0	C	MID	420	408.2	false	false	09:36	16:24	2.3362	17.738	87.1725		nmol/L	nmol/L	U/mL	ng/mL	PLATE04	-80C	0	30.1642	false	false	false	false	false	false	false
P011	INT	T0	C	EVE	900	889.2	false	false	09:36	00:25	1.64363	2.31912	84.7641		nmol/L	nmol/L	U/mL	ng/mL	PLATE04	-80C	0	36.0416	false	false	false	false	false	false	false
P011	INT	T1	C	WAK0	0	4.4	true	true	06:59	07:03	9.92972	24.15	40.7039		nmol/L	nmol/L	U/mL	ng/mL	PLATE01	-20C	1	27.2735	false	false	false	false	false	false	false
P011	INT	T1	C	WAK30	30	23.3	false	true	06:59	07:22	14.9664	35.9859	62.6299		nmol/L	nmol/L	U/mL	ng/mL	PLATE01	-20C	0	42.8951	false	false	false	false	false	false	false
P011	INT	T1	C	WAK45	45	47.7	true	true	06:59	07:46	12.5323	31.7146	61.5983		nmol/L	nmol/L	U/mL	ng/mL	PLATE01	-20C	0	45.8839	false	false	false	false	false	false	false
P011	INT	T1	C	MID	420	438.7	false	false	06:59	14:17	7.215	17.6164	70.0813		nmol/L	nmol/L	U/mL	ng/mL	PLATE01	-80C	0	52.5856	false	false	false	false	false	false	false
P011	INT	T1	C	EVE	900	881.6	false	false	06:59	21:40	1.03576	3.97846	75.7653		nmol/L	nmol/L	U/mL	ng/mL	PLATE01	-20C	0	20.8072	false	false	false	false	false	false	false
P011	INT	T2	C	WAK0	0	3.5	true	true	06:44	06:47	10.6031	20.3168	47.5494	5	nmol/L	nmol/L	U/mL	ng/mL	PLATE03	-20C	0	53.9314	false	true	false	false	false	false	false
P011	INT	T2	C	WAK30	30	25.3	true	true	06:44	07:09	12.0961	37.9823	60.8323		nmol/L	nmol/L	U/mL	ng/mL	PLATE03	-20C	0	44.4137	false	false	false	false	false	false	false
P011	INT	T2	C	WAK45	45	47.3	true	true	06:44	07:31	14.1548	32.6521	74.8848		nmol/L	nmol/L	U/mL	ng/mL	PLATE03	-80C	1	27.7541	false	false	true	false	false	false	false
P011	INT	T2	C	MID	420	407.6	false	false	06:44	13:31	5.77785	7.25779	87.79		nmol/L	nmol/L	U/mL	ng/mL	PLATE03	-80C	0	39.0702	false	false	false	false	false	false	false
P011	INT	T2	C	EVE	900	893.6	false	true	06:44	21:37	1.19568	4.70599	84.1233		nmol/L	nmol/L	U/mL	ng/mL	PLATE03	-20C	0	30.1252	false	false	false	false	false	false	false
P012	INT	T0	C	WAK0	0	4.2	true	true	06:47	06:51	15.3515	37.8083	46.8457	5	nmol/L	nmol/L	U/mL	ng/mL	PLATE04	-20C	0	50.0379	false	false	false	false	false	false	false
P012	INT	T0	C	WAK30	30	28.6	true	true	06:47	07:15	19.8807	47.2909	104.838		nmol/L	nmol/L	U/mL	ng/mL	PLATE04	-20C	1	40.7717	false	false	false	false	false	false	false
P012	INT	T0	C	WAK45	45	34.8	false	false	06:47	07:21	25.2989	59.3799	98.904		nmol/L	nmol/L	U/mL	ng/mL	PLATE04	-20C	0	32.1885	false	false	false	false	false	false	false
P012	INT	T0	C	MID	420	417.7	true	true	06:47	13:44	2.63445	13.2816	124.735		nmol/L	nmol/L	U/mL	ng/mL	PLATE04	-80C	0	52.9063	false	true	false	false	false	false	false
P012	INT	T0	C	EVE	900	882.8	false	false	06:47	21:29	3.3973	9.74182	96.5482		nmol/L	nmol/L	U/mL	ng/mL	PLATE04	-20C	0	26.8032	false	false	false	false	false	false	false
P012	INT	T1	C	WAK0	0	0.3	true	true	07:32	07:32	11.3903	25.8339	39.7633		nmol/L	nmol/L	U/mL	ng/mL	PLATE07	-80C	0	42.2801	false	false	false	false	false	false	false
P012	INT	T1	C	WAK30	30	30.5	true	true	07:32	08:02	16.1216	35.9028	61.5144		nmol/L	nmol/L	U/mL	ng/mL	PLATE07	-80C	0	31.2507	true	false	false	false	false	false	false
P012	INT	T1	C	WAK45	45	48.2	true	true	07:32	08:20	15.8476	41.1807	74.7345		nmol/L	nmol/L	U/mL	ng/mL	PLATE07	-80C	1	25.4702	false	false	false	false	true	false	false
P012	INT	T1	C	MID	420	409.7	false	false	07:32	14:21	6.33164	7.76779	85.8525		nmol/L	nmol/L	U/mL	ng/mL	PLATE07	-80C	0	39.4153	false	false	false	false	false	false	false
P012	INT	T1	C	EVE	900	888.4	false	false	07:32	22:20	2.16571	4.70319	66.0688		nmol/L	nmol/L	U/mL	ng/mL	PLATE07	-80C	0	32.6288	false	false	false	false	false	false	false
P012	INT	T2	C	WAK0	0	0	true	true	07:54	07:54	11.5876	27.4847	43.7108	5	nmol/L	nmol/L	U/mL	ng/mL	PLATE08	-80C	0	35.6232	false	false	false	false	true	false	false
P012	INT	T2	C	WAK30	30	32.7	true	true	07:54	08:26	14.3364	39.9623	64.3149		nmol/L	nmol/L	U/mL	ng/mL	PLATE08	-20C	1	36.216	false	false	false	false	false	false	false
P012	INT	T2	C	WAK45	45	43.4	true	true	07:54	08:37	10.4972	35.8966	77.152		nmol/L	nmol/L	U/mL	ng/mL	PLATE08	-20C	0	32.0993	false	true	false	false	false	false	false
P012	INT	T2	C	MID	420	431	false	false	07:54	15:05	4.29418	11.7508	90.0757		nmol/L	nmol/L	U/mL	ng/mL	PLATE08	-20C	0	54.0437	false	false	false	false	false	false	false
P012	INT	T2	C	EVE	900	904.2	true	true	07:54	22:58	2.02079	6.06664	67.5707		nmol/L	nmol/L	U/mL	ng/mL	PLATE08	-20C	0	33.8892	false	false	false	false	false	false	false
P013	INT	T0	C	WAK0	0	0	true	true	06:50	06:50	7.59239	23.5412	51.3094		nmol/L	nmol/L	U/mL	ng/mL	PLATE03	-20C	0	47.5851	false	false	false	false	false	false	false
P013	INT	T0	C	WAK30	30	27.8	true	true	06:50	07:17	15.116	32.5998	65.3674		nmol/L	nmol/L	U/mL	ng/mL	PLATE03	-20C	0	36.003	false	false	false	false	false	false	false
P013	INT	T0	C	WAK45	45	41.2	true	true	06:50	07:31	17.8848	55.9519	80.0377		nmol/L	nmol/L	U/mL	ng/mL	PLATE03	-20C	0	36.0538	false	false	false	false	false	false	false
P013	INT	T0	C	MID	420	423	true	true	06:50	13:53	5.87002	14.6478	75.7892		nmol/L	nmol/L	U/mL	ng/mL	PLATE03	-80C	0	50.8217	false	false	false	false	false	false	false
P013	INT	T0	C	EVE	900	897.2	true	true	06:50	21:47	2.12117	6.49393	64.861		nmol/L	nmol/L	U/mL	ng/mL	PLATE03	-20C	0	39.0526	false	false	false	false	false	false	false
P013	INT	T1	C	WAK0	0	0.3	true	true	06:17	06:17	8.49677	23.0294	35.67		nmol/L	nmol/L	U/mL	ng/mL	PLATE01	-80C	0	30.2431	false	false	false	false	false	false	false
P013	INT	T1	C	WAK30	30	24.8	false	true	06:17	06:41	10.6028	28.3745	63.5148		nmol/L	nmol/L	U/mL	ng/mL	PLATE01	-20C	1	38.324	false	false	false	false	false	false	false
P013	INT	T1	C	WAK45	45	48.5	true	true	06:17	07:05	10.9464	29.2543	64.0647		nmol/L	nmol/L	U/mL	ng/mL	PLATE01	-20C	1	49.1699	false	false	false	false	false	false	false
P013	INT	T1	C	MID	420	419.5	true	true	06:17	13:16	3.31565	20.7308	59.899		nmol/L	nmol/L	U/mL	ng/mL	PLATE01	-20C	0	20.803	false	false	false	false	false	false	false
P013	INT	T1	C	EVE	900	946	false	false	06:17	22:03	0.923379	0.05	59.9558		nmol/L	nmol/L	U/mL	ng/mL	PLATE01	-80C	0	52.5862	false	false	false	false	false	false	false
P013	INT	T2	C	WAK0	0	0	true	true	08:31	08:31	9.42255	22.2281	36.0377		nmol/L	nmol/L	U/mL	ng/mL	PLATE01	-20C	0	20.9083	false	false	false	false	false	false	false
P013	INT	T2	C	WAK30	30	27.4	true	true	08:31	08:58	8.85405	28.5355	48.7998		nmol/L	nmol/L	U/mL	ng/mL	PLATE01	-80C	0	44.279	false	true	false	false	false	false	false
P013	INT	T2	C	WAK45	45	45.6	true	true	08:31	09:16	11.1333	26.8689	63.6665		nmol/L	nmol/L	U/mL	ng/mL	PLATE01	-20C	0	35.4138	false	false	false	false	true	false	false
P013	INT	T2	C	MID	420	412.1	false	true	08:31	15:23	7.85065	23.676	102.377		nmol/L	nmol/L	U/mL	ng/mL	PLATE01	-80C	0	67.0161	false	false	false	true	true	false	false
P013	INT	T2	C	EVE	900	931.3	false	false	08:31	00:02	1.49379	1.48127	34.0304		nmol/L	nmol/L	U/mL	ng/mL	PLATE01	-80C	1	49.8764	false	true	false	false	false	false	false
P014	INT	T0	C	WAK0	0	1.2	true	true	07:50	07:51	12.6837	31.5851	62.58		nmol/L	nmol/L	U/mL	ng/mL	PLATE02	-80C	0	41.5845	false	false	false	false	false	false	false
P014	INT	T0	C	WAK30	30	23.9	false	true	07:50	08:13	18.2663	45.4392	104.301		nmol/L	nmol/L	U/mL	ng/mL	PLATE02	-80C	0	43.7184	false	false	false	false	false	true	false
P014	INT	T0	C	WAK45	45	38.8	false	true	07:50	08:28	21.3365	51.6699	114.302		nmol/L	nmol/L	U/mL	ng/mL	PLATE02	-20C	0	44.0044	false	false	false	false	false	false	false
P014	INT	T0	C	MID	420	398.4	false	false	07:50	14:28	0.757054	8.65328	145.78		nmol/L	nmol/L	U/mL	ng/mL	PLATE02	-20C	1	69.2656	false	true	false	false	false	false	false
P014	INT	T0	C	EVE	900	913.5	false	false	07:50	23:03	1.71443	4.44841	110.835		nmol/L	nmol/L	U/mL	ng/mL	PLATE02	-80C	0	40.9276	false	true	false	false	false	false	false
P014	INT	T1	C	WAK0	0	1.5	true	true	07:21	07:22	10.067	33.6786	50.3135	5	nmol/L	nmol/L	U/mL	ng/mL	PLATE04	-80C	0	46.2434	false	false	false	false	false	false	false
P014	INT	T1	C	WAK30	30	24.1	false	true	07:21	07:45	14.0675	33.8424	83.2587		nmol/L	nmol/L	U/mL	ng/mL	PLATE04	-80C	0	31.5416	false	false	false	false	false	false	false
P014	INT	T1	C	WAK45	45	39.5	false	true	07:21	08:00	13.7422	36.67	93.7852		nmol/L	nmol/L	U/mL	ng/mL	PLATE04	-80C	1	35.0486	false	true	false	false	false	false	false
P014	INT	T1	C	MID	420	461.1	false	false	07:21	15:02	5.01742	3.85356	102.083		nmol/L	nmol/L	U/mL	ng/mL	PLATE04	-80C	0	50.0286	false	false	false	false	false	false	false
P014	INT	T1	C	EVE	900	888.1	false	false	07:21	22:09	1.17743	6.45083	65.3819		nmol/L	nmol/L	U/mL	ng/mL	PLATE04	-20C	0	23.443	false	false	false	false	false	false	false
P014	INT	T2	C	WAK0	0	3.6	true	true	07:18	07:21	9.564	26.255	41.3989	5	nmol/L	nmol/L	U/mL	ng/mL	PLATE01	-80C	0	45.3213	false	true	true	false	false	true	false
P014	INT	T2	C	WAK30	30	27.4	true	true	07:18	07:45	15.0262	26.3667	73.3778		nmol/L	nmol/L	U/mL	ng/mL	PLATE01	-80C	0	33.4266	false	false	true	false	false	false	false
P014	INT	T2	C	WAK45	45	47.8	true	true	07:18	08:05	14.3225	38.2078	68.8059		nmol/L	nmol/L	U/mL	ng/mL	PLATE01	-20C	0	26.1181	false	false	false	false	false	false	false
P014	INT	T2	C	MID	420	408.2	false	false	07:18	14:06	4.74424	12.8657	94.9044		nmol/L	nmol/L	U/mL	ng/mL	PLATE01	-20C	0	29.4575	false	true	false	true	false	false	false
P014	INT	T2	C	EVE	900	893.9	false	true	07:18	22:11	1.39553	5.54837	70.6556		nmol/L	nmol/L	U/mL	ng/mL	PLATE01	-20C	0	51.6901	false	false	false	false	false	false	false
P015	INT	T0	C	WAK0	0	5.3	false	true	07:13	07:18	14.1488	41.9327	38.3622		nmol/L	nmol/L	U/mL	ng/mL	PLATE05	-20C	0	50.4467	false	true	false	false	false	false	false
P015	INT	T0	C	WAK30	30	35.2	false	true	07:13	07:48	21.2206	51.4018	99.3701		nmol/L	nmol/L	U/mL	ng/mL	PLATE05	-20C	0	46.1439	false	true	false	false	false	false	false
P015	INT	T0	C	WAK45	45	45.8	true	true	07:13	07:58	21.4293	52.3495	102.492		nmol/L	nmol/L	U/mL	ng/mL	PLATE05	-80C	0	30.5263	false	true	false	false	true	false	false
P015	INT	T0	C	MID	420	412.3	false	true	07:13	14:05	2.57165	2.42884	96.7088		nmol/L	nmol/L	U/mL	ng/mL	PLATE05	-80C	0	38.9462	false	false	false	false	true	false	false
P015	INT	T0	C	EVE	900	917.8	false	false	07:13	22:30	3.78566	4.71439	66.5626		nmol/L	nmol/L	U/mL	ng/mL	PLATE05	-20C	0	35.1907	false	false	false	false	false	false	false
P015	INT	T1	C	WAK0	0	5.1	false	true	07:43	07:48	13.9086	32.1765	43.1364		nmol/L	nmol/L	U/mL	ng/mL	PLATE05	-80C	0	16.9784	false	false	false	false	false	false	false
P015	INT	T1	C	WAK30	30	25.1	true	true	07:43	08:08	15.5317	40.4366	81.8722		nmol/L	nmol/L	U/mL	ng/mL	PLATE05	-20C	0	33.6271	false	true	false	false	false	true	false
P015	INT	T1	C	WAK45	45	46	true	true	07:43	08:29	13.1919	33.2161	74.7961		nmol/L	nmol/L	U/mL	ng/mL	PLATE05	-80C	0	46.9775	true	false	false	true	false	false	false
P015	INT	T1	C	MID	420	373.4	false	false	07:43	13:56	5.51213	9.83502	123.184		nmol/L	nmol/L	U/mL	ng/mL	PLATE05	-80C	0	26.0096	false	false	false	false	true	false	false
P015	INT	T1	C	EVE	900	873.3	false	false	07:43	22:16	0.583635	2.32473	45.7546		nmol/L	nmol/L	U/mL	ng/mL	PLATE05	-80C	0	39.8902	false	false	false	false	false	false	false
P015	INT	T2	C	WAK0	0	2.9	true	true	06:59	07:01	13.3705	36.5414	23.7411	5	nmol/L	nmol/L	U/mL	ng/mL	PLATE08	-80C	1	43.509	false	false	false	false	false	false	false
P015	INT	T2	C	WAK30	30	34.7	true	true	06:59	07:33	13.9096	31.8995	70.2364		nmol/L	nmol/L	U/mL	ng/mL	PLATE08	-20C	0	16.2446	false	false	false	false	false	false	false
P015	INT	T2	C	WAK45	45	42.2	true	true	06:59	07:41	12.6689	32.857	75.4314		nmol/L	nmol/L	U/mL	ng/mL	PLATE08	-20C	0	38.7982	false	false	false	false	true	false	false
P015	INT	T2	C	MID	420	430.7	false	false	06:59	14:09	3.02112	2.25332	110.895		nmol/L	nmol/L	U/mL	ng/mL	PLATE08	-20C	0	24.5665	false	false	false	false	true	false	false
P015	INT	T2	C	EVE	900	906.1	false	true	06:59	22:05	1.28935	4.46572	45.7394		nmol/L	nmol/L	U/mL	ng/mL	PLATE08	-80C	0	42.3023	false	false	false	true	false	false	false
P016	INT	T0	C	WAK0	0	0	true	true	08:02	08:02	9.39168	21.4747	28.5856	5	nmol/L	nmol/L	U/mL	ng/mL	PLATE08	-20C	0	44.3829	false	false	false	false	false	false	false
P016	INT	T0	C	WAK30	30	26.1	true	true	08:02	08:28	8.33627	24.5896	39.5565		nmol/L	nmol/L	U/mL	ng/mL	PLATE08	-80C	0	22.7151	false	false	false	false	false	false	false
P016	INT	T0	C	WAK45	45	38	false	true	08:02	08:40	13.1875	33.3052	53.5102		nmol/L	nmol/L	U/mL	ng/mL	PLATE08	-20C	0	38.7799	false	false	false	false	false	false	false
P016	INT	T0	C	MID	420	398.6	false	false	08:02	14:40	8.73625	19.7797	63.8056		nmol/L	nmol/L	U/mL	ng/mL	PLATE08	-80C	0	37.3581	false	false	false	true	true	false	false
P016	INT	T0	C	EVE	900	937.7	false	false	08:02	23:39	2.16639	0.143414	57.3077		nmol/L	nmol/L	U/mL	ng/mL	PLATE08	-20C	0	39.475	false	false	false	false	false	false	false
P016	INT	T1	C	WAK0	0	1.3	true	true	08:09	08:10	6.316	14.8203	33.2552	5	nmol/L	nmol/L	U/mL	ng/mL	PLATE05	-20C	0	40.6775	false	false	false	false	false	false	false
P016	INT	T1	C	WAK30	30	34.1	true	true	08:09	08:43	7.76284	18.7547	40.192		nmol/L	nmol/L	U/mL	ng/mL	PLATE05	-80C	1	39.1071	false	true	false	false	false	false	false
P016	INT	T1	C	WAK45	45	61	false	false	08:09	09:10	8.84788	24.5056	36.9631		nmol/L	nmol/L	U/mL	ng/mL	PLATE05	-20C	0	22.9949	false	false	false	false	false	false	false
P016	INT	T1	C	MID	420	433	false	false	08:09	15:22	0.05	9.4002	30.2914		nmol/L	nmol/L	U/mL	ng/mL	PLATE05	-80C	0	50.7034	false	false	false	false	false	false	false
P016	INT	T1	C	EVE	900	867.4	false	false	08:09	22:36	1.83017	10.0449	48.6437		nmol/L	nmol/L	U/mL	ng/mL	PLATE05	-20C	0	64.1061	false	false	false	false	false	false	false
P016	INT	T2	C	WAK0	0	0	true	true	07:00	07:00	6.64161	18.3863	24.9744	5	nmol/L	nmol/L	U/mL	ng/mL	PLATE04	-80C	0	49.2425	false	false	false	false	false	false	false
P016	INT	T2	C	WAK30	30	25.3	true	true	07:00	07:25	8.44403	23.1295	33.6839		nmol/L	nmol/L	U/mL	ng/mL	PLATE04	-20C	0	45.3919	false	false	false	false	true	false	false
P016	INT	T2	C	WAK45	45	47.2	true	true	07:00	07:47	7.45955	19.9366	42.2952		nmol/L	nmol/L	U/mL	ng/mL	PLATE04	-20C	0	50.5356	false	false	false	false	false	false	false
P016	INT	T2	C	MID	420	422.3	true	true	07:00	14:02	4.67816	17.0411	70.4787		nmol/L	nmol/L	U/mL	ng/mL	PLATE04	-80C	0	43.8472	false	false	false	false	false	true	false
P016	INT	T2	C	EVE	900	914.6	false	false	07:00	22:14	2.0915	1.16481	24.0998		nmol/L	nmol/L	U/mL	ng/mL	PLATE04	-80C	0	48.6922	false	true	false	false	false	true	false
P017	INT	T0	C	WAK0	0	2.8	true	true	08:10	08:12	17.4985	42.8442	102.3	5	nmol/L	nmol/L	U/mL	ng/mL	PLATE08	-20C	0	68.1066	false	false	false	false	false	false	false
P017	INT	T0	C	WAK30	30	33.1	true	true	08:10	08:43	22.4261	57.5648	108.242		nmol/L	nmol/L	U/mL	ng/mL	PLATE08	-80C	0	42.8228	false	true	false	false	false	false	false
P017	INT	T0	C	WAK45	45	44.6	true	true	08:10	08:54	25.1946	64.2202	102.968		nmol/L	nmol/L	U/mL	ng/mL	PLATE08	-20C	0	40.9637	false	false	false	false	false	false	false
P017	INT	T0	C	MID	420	407.5	false	false	08:10	14:57	2.67543	6.9157	151.956		nmol/L	nmol/L	U/mL	ng/mL	PLATE08	-80C	0	36.9522	false	false	false	false	false	false	false
P017	INT	T0	C	EVE	900	915.5	false	false	08:10	23:25	2.81725	8.49749	98.8989		nmol/L	nmol/L	U/mL	ng/mL	PLATE08	-80C	0	35.2406	false	false	false	false	false	false	false
P017	INT	T1	C	WAK0	0	2.4	true	true	07:00	07:02	13.3868	30.3253	45.9624		nmol/L	nmol/L	U/mL	ng/mL	PLATE02	-80C	0	53.4549	false	false	false	false	false	false	false
P017	INT	T1	C	WAK30	30	21.3	false	true	07:00	07:21	15.7714	41.0287	84.1306		nmol/L	nmol/L	U/mL	ng/mL	PLATE02	-80C	0	50.9555	false	false	false	false	false	false	false
P017	INT	T1	C	WAK45	45	39.4	false	true	07:00	07:39	15.6455	37.272	95.6769		nmol/L	nmol/L	U/mL	ng/mL	PLATE02	-20C	0	42.6649	false	false	false	false	false	false	false
P017	INT	T1	C	MID	420	383.8	false	false	07:00	13:23	0.0818106	0.05	127.349		nmol/L	nmol/L	U/mL	ng/mL	PLATE02	-80C	0	36.3512	false	false	false	false	false	false	false
P017	INT	T1	C	EVE	900	912.8	false	false	07:00	22:12	2.88143	6.82705	79.5588		nmol/L	nmol/L	U/mL	ng/mL	PLATE02	-20C	1	50.6486	false	false	false	false	true	false	false
P017	INT	T2	C	WAK0	0	0.3	true	true	07:35	07:35	12.0614	31.8795	49.2066		nmol/L	nmol/L	U/mL	ng/mL	PLATE02	-20C	0	26.6879	false	false	false	false	false	false	false
P017	INT	T2	C	WAK30	30	21.2	false	true	07:35	07:56	20.004	38.0381	79.7742		nmol/L	nmol/L	U/mL	ng/mL	PLATE02	-80C	0	48.8275	false	false	false	false	false	false	false
P017	INT	T2	C	WAK45	45	46.9	true	true	07:35	08:21	21.0881	35.8188	80.1085		nmol/L	nmol/L	U/mL	ng/mL	PLATE02	-20C	0	42.2248	false	false	false	false	false	false	false
P017	INT	T2	C	MID	420	438.2	false	false	07:35	14:53	3.54358	5.80145	74.4026		nmol/L	nmol/L	U/mL	ng/mL	PLATE02	-80C	0	63.9641	false	false	false	false	false	false	false
P017	INT	T2	C	EVE	900	894.4	false	true	07:35	22:29	2.70866	4.9768	88.5047		nmol/L	nmol/L	U/mL	ng/mL	PLATE02	-20C	0	40.5038	true	false	false	false	false	false	false
P018	CTRL	T0	C	WAK0	0	0	true	true	06:33	06:33	12.9064	32.3862	65.7211	5	nmol/L	nmol/L	U/mL	ng/mL	PLATE04	-80C	0	19.583	false	false	false	false	false	false	false
P018	CTRL	T0	C	WAK30	30	23.6	false	true	06:33	06:56	16.2564	38.4447	101.501		nmol/L	nmol/L	U/mL	ng/mL	PLATE04	-80C	0	34.5363	false	false	false	false	false	false	false
P018	CTRL	T0	C	WAK45	45	46.8	true	true	06:33	07:19	18.5371	44.4267	121.259		nmol/L	nmol/L	U/mL	ng/mL	PLATE04	-20C	0	11.5517	false	false	false	false	true	false	false
P018	CTRL	T0	C	MID	420	399.8	false	false	06:33	13:12	5.44846	17.9531	161.925		nmol/L	nmol/L	U/mL	ng/mL	PLATE04	-20C	0	55.8416	false	false	false	true	false	false	false
P018	CTRL	T0	C	EVE	900	899	true	true	06:33	21:32	3.10156	7.26564	72.3228		nmol/L	nmol/L	U/mL	ng/mL	PLATE04	-20C	0	39.0518	false	false	false	false	false	false	false
P018	CTRL	T1	C	WAK0	0	0	true	true	07:33	07:33	11.363	28.2097	40.1348	5	nmol/L	nmol/L	U/mL	ng/mL	PLATE08	-20C	0	43.711	false	false	false	true	false	false	false
P018	CTRL	T1	C	WAK30	30	27.3	true	true	07:33	08:00	15.0653	36.5657	111.206		nmol/L	nmol/L	U/mL	ng/mL	PLATE08	-80C	0	21.8674	false	false	false	false	false	false	false
P018	CTRL	T1	C	WAK45	45	48.9	true	true	07:33	08:21	14.272	33.7988	122.237		nmol/L	nmol/L	U/mL	ng/mL	PLATE08	-80C	0	28.3658	false	false	false	false	false	false	false
P018	CTRL	T1	C	MID	420	421.1	true	true	07:33	14:34	8.83026	16.0166	111.458		nmol/L	nmol/L	U/mL	ng/mL	PLATE08	-80C	0	39.6419	false	false	false	false	false	false	false
P018	CTRL	T1	C	EVE	900	941.1	false	false	07:33	23:14	1.59396	5.32042	41.4066		nmol/L	nmol/L	U/mL	ng/mL	PLATE08	-20C	1	34.6777	false	false	false	false	false	false	false
P018	CTRL	T2	C	WAK0	0	0	true	true	07:23	07:23	12.9205	30.6104	51.1897		nmol/L	nmol/L	U/mL	ng/mL	PLATE07	-20C	0	51.4084	false	false	false	false	false	false	false
P018	CTRL	T2	C	WAK30	30	21.9	false	true	07:23	07:44	15.2599	37.4489	99.0647		nmol/L	nmol/L	U/mL	ng/mL	PLATE07	-20C	0	46.477	false	false	false	false	false	false	false
P018	CTRL	T2	C	WAK45	45	34.4	false	false	07:23	07:57	14.6621	35.717	106.476		nmol/L	nmol/L	U/mL	ng/mL	PLATE07	-20C	0	31.8031	false	false	false	false	false	false	false
P018	CTRL	T2	C	MID	420	397.3	false	false	07:23	14:00	6.24856	21.5691	137.593		nmol/L	nmol/L	U/mL	ng/mL	PLATE07	-20C	0	55.6481	false	true	false	false	false	false	false
P018	CTRL	T2	C	EVE	900	916.9	false	false	07:23	22:39	3.19541	8.54586	60.3495		nmol/L	nmol/L	U/mL	ng/mL	PLATE07	-20C	1	28.0791	false	false	false	false	false	false	false
P019	INT	T0	C	WAK0	0	7.2	false	true	07:27	07:34	5.36085	9.48003	60.0102	5	nmol/L	nmol/L	U/mL	ng/mL	PLATE06	-20C	0	33.3162	false	false	false	false	false	false	false
P019	INT	T0	C	WAK30	30	33.9	true	true	07:27	08:00	11.9478	30.8203	103.56		nmol/L	nmol/L	U/mL	ng/mL	PLATE06	-80C	0	22.1403	false	false	false	false	false	false	false
P019	INT	T0	C	WAK45	45	39.4	false	true	07:27	08:06	15.4614	36.4843	115.788		nmol/L	nmol/L	U/mL	ng/mL	PLATE06	-20C	0	40.6053	false	false	false	false	false	false	false
P019	INT	T0	C	MID	420	436.4	false	false	07:27	14:43	7.90143	14.0583	103.149		nmol/L	nmol/L	U/mL	ng/mL	PLATE06	-80C	0	39.2126	false	false	false	true	false	false	false
P019	INT	T0	C	EVE	900	912.3	false	false	07:27	22:39	2.3809	8.87694	116.075		nmol/L	nmol/L	U/mL	ng/mL	PLATE06	-20C	0	40.1014	false	false	false	false	false	false	false
P019	INT	T1	C	WAK0	0	2	true	true	07:21	07:23	5.11174	9.61311	42.556	5	nmol/L	nmol/L	U/mL	ng/mL	PLATE08	-20C	0	57.084	false	false	false	false	false	false	false
P019	INT	T1	C	WAK30	30	28.1	true	true	07:21	07:49	8.78773	24.5012	83.3829		nmol/L	nmol/L	U/mL	ng/mL	PLATE08	-20C	0	29.3612	false	false	false	false	false	true	false
P019	INT	T1	C	WAK45	45	45.9	true	true	07:21	08:06	9.42363	28.1536	85.214		nmol/L	nmol/L	U/mL	ng/mL	PLATE08	-20C	0	45.8827	false	false	false	false	false	false	false
P019	INT	T1	C	MID	420	437.1	false	false	07:21	14:38	6.1193	14.4403	91.6089		nmol/L	nmol/L	U/mL	ng/mL	PLATE08	-20C	0	28.2084	false	false	false	false	false	false	false
P019	INT	T1	C	EVE	900	921.1	false	false	07:21	22:42	2.51482	4.3754	87.7802		nmol/L	nmol/L	U/mL	ng/mL	PLATE08	-80C	0	42.6063	false	false	false	true	false	false	false
P019	INT	T2	C	WAK0	0	0	true	true	06:25	06:25	3.48026	10.3091	47.29	5	nmol/L	nmol/L	U/mL	ng/mL	PLATE02	-20C	0	52.6688	false	true	false	false	false	false	false
P019	INT	T2	C	WAK30	30	27.6	true	true	06:25	06:52	5.7091	17.8632	81.3613		nmol/L	nmol/L	U/mL	ng/mL	PLATE02	-80C	0	31.0956	false	true	false	false	false	false	false
P019	INT	T2	C	WAK45	45	48.7	true	true	06:25	07:13	9.83889	10.4239	62.1169		nmol/L	nmol/L	U/mL	ng/mL	PLATE02	-80C	0	10	false	false	false	false	false	false	false
P019	INT	T2	C	MID	420	425.6	false	true	06:25	13:30	3.1699	4.38154	138.549		nmol/L	nmol/L	U/mL	ng/mL	PLATE02	-20C	0	25.9604	false	false	false	false	true	false	false
P019	INT	T2	C	EVE	900	908.8	false	true	06:25	21:33	2.1425	6.42795	81.7196		nmol/L	nmol/L	U/mL	ng/mL	PLATE02	-80C	0	31.3113	false	false	false	true	true	false	false
P020	INT	T0	C	WAK0	0	0	true	true	08:39	08:39	9.14314	22.611	16.1705		nmol/L	nmol/L	U/mL	ng/mL	PLATE03	-80C	0	37.0699	true	false	false	false	true	false	false
P020	INT	T0	C	WAK30	30	32.2	true	true	08:39	09:11	13.1923	32.4569	45.9185		nmol/L	nmol/L	U/mL	ng/mL	PLATE03	-80C	1	20.5498	false	false	false	true	false	false	false
P020	INT	T0	C	WAK45	45	42.7	true	true	08:39	09:21	14.8227	37.4126	54.8091		nmol/L	nmol/L	U/mL	ng/mL	PLATE03	-80C	0	24.4394	false	false	false	false	false	false	false
P020	INT	T0	C	MID	420	438.5	false	false	08:39	15:57	3.84226	13.337	110.297		nmol/L	nmol/L	U/mL	ng/mL	PLATE03	-20C	0	39.4844	true	true	false	false	false	false	false
P020	INT	T0	C	EVE	900	928.6	false	false	08:39	00:07	5.774	8.24466	41.1343		nmol/L	nmol/L	U/mL	ng/mL	PLATE03	-20C	0	27.5843	true	false	false	false	false	false	false
P020	INT	T1	C	WAK0	0	0	true	true	07:12	07:12	6.65821	16.6812	26.8429	5	nmol/L	nmol/L	U/mL	ng/mL	PLATE05	-80C	0	29.8812	false	false	false	false	false	false	false
P020	INT	T1	C	WAK30	30	28.1	true	true	07:12	07:40	9.00618	24.249	53.8189		nmol/L	nmol/L	U/mL	ng/mL	PLATE05	-80C	0	33.1173	false	false	false	false	false	false	false
P020	INT	T1	C	WAK45	45	40.2	true	true	07:12	07:52	12.1385	32.1149	38.754		nmol/L	nmol/L	U/mL	ng/mL	PLATE05	-80C	0	48.6321	false	true	false	false	false	false	false
P020	INT	T1	C	MID	420	449.5	false	false	07:12	14:41	1.81307	9.7779	87.2414		nmol/L	nmol/L	U/mL	ng/mL	PLATE05	-20C	0	36.5242	false	false	false	false	false	false	false
P020	INT	T1	C	EVE	900	888.5	false	false	07:12	22:00	1.80723	5.78813	29.3292		nmol/L	nmol/L	U/mL	ng/mL	PLATE05	-20C	0	43.7124	false	false	false	false	false	false	false
P020	INT	T2	C	WAK0	0	0	true	true	06:25	06:25	7.05785	15.4454	28.1556		nmol/L	nmol/L	U/mL	ng/mL	PLATE04	-80C	0	49.6424	false	true	false	false	false	false	false
P020	INT	T2	C	WAK30	30	21.1	false	true	06:25	06:46	11.6372	20.8545	37.9738		nmol/L	nmol/L	U/mL	ng/mL	PLATE04	-20C	0	39.1989	false	false	false	false	false	false	false
P020	INT	T2	C	WAK45	45	45.1	true	true	06:25	07:10	8.96283	20.7943	52.9165		nmol/L	nmol/L	U/mL	ng/mL	PLATE04	-20C	0	10.617	false	true	false	false	false	false	false
P020	INT	T2	C	MID	420	403.5	false	false	06:25	13:08	0.694933	6.2193	72.7846		nmol/L	nmol/L	U/mL	ng/mL	PLATE04	-80C	0	32.6333	false	true	false	false	true	false	false
P020	INT	T2	C	EVE	900	939.1	false	false	06:25	22:04	3.35135	6.49028	8.64328		nmol/L	nmol/L	U/mL	ng/mL	PLATE04	-20C	1	46.58	false	false	false	false	false	false	false
P021	CTRL	T0	C	WAK0	0	7	false	true	07:13	07:20	8.3537	24.2392	76.2285		nmol/L	nmol/L	U/mL	ng/mL	PLATE07	-20C	0	51.1219	false	false	true	false	false	false	false
P021	CTRL	T0	C	WAK30	30	26.6	true	true	07:13	07:39	12.1718	34.8636	98.4486		nmol/L	nmol/L	U/mL	ng/mL	PLATE07	-20C	0	32.1017	false	true	false	true	true	false	false
P021	CTRL	T0	C	WAK45	45	44	true	true	07:13	07:57	14.9675	34.8348	96.7703		nmol/L	nmol/L	U/mL	ng/mL	PLATE07	-20C	0	19.8987	false	false	true	false	true	false	false
P021	CTRL	T0	C	MID	420	428.5	false	true	07:13	14:21	7.27974	18.2473	117.028		nmol/L	nmol/L	U/mL	ng/mL	PLATE07	-80C	0	41.5605	false	false	false	false	false	false	false
P021	CTRL	T0	C	EVE	900	915.1	false	false	07:13	22:28	2.27088	5.64964	126.392		nmol/L	nmol/L	U/mL	ng/mL	PLATE07	-20C	0	36.4477	false	false	false	false	false	false	false
P021	CTRL	T1	C	WAK0	0	0	true	true	06:45	06:45	9.79592	19.6714	63.2862	5	nmol/L	nmol/L	U/mL	ng/mL	PLATE03	-20C	0	40.1837	false	false	false	false	false	false	false
P021	CTRL	T1	C	WAK30	30	33.4	true	true	06:45	07:18	8.58396	31.5552	86.103		nmol/L	nmol/L	U/mL	ng/mL	PLATE03	-20C	0	32.9052	true	false	false	false	true	false	false
P021	CTRL	T1	C	WAK45	45	34.8	false	false	06:45	07:19	12.9751	28.9127	80.0011		nmol/L	nmol/L	U/mL	ng/mL	PLATE03	-80C	0	45.9303	false	false	true	false	true	false	false
P021	CTRL	T1	C	MID	420	398.8	false	false	06:45	13:23	7.73102	18.3474	93.9169		nmol/L	nmol/L	U/mL	ng/mL	PLATE03	-80C	0	34.6476	false	false	true	false	false	false	false
P021	CTRL	T1	C	EVE	900	892.4	false	true	06:45	21:37	2.59819	11.7827	115.5		nmol/L	nmol/L	U/mL	ng/mL	PLATE03	-20C	0	41.511	false	false	true	false	false	false	false
P021	CTRL	T2	C	WAK0	0	0.4	true	true	07:16	07:16	8.82649	25.831	59.0143	5	nmol/L	nmol/L	U/mL	ng/mL	PLATE06	-80C	0	43.9901	false	false	false	false	false	false	false
P021	CTRL	T2	C	WAK30	30	31.7	true	true	07:16	07:47	11.1135	25.7309	72.3055		nmol/L	nmol/L	U/mL	ng/mL	PLATE06	-20C	0	39.5109	false	true	false	false	false	false	false
P021	CTRL	T2	C	WAK45	45	42.9	true	true	07:16	07:58	11.8884	29.1166	87.8653		nmol/L	nmol/L	U/mL	ng/mL	PLATE06	-20C	1	32.5573	false	false	false	false	false	false	false
P021	CTRL	T2	C	MID	420	386.7	false	false	07:16	13:42	3.36295	10.6866	107.18		nmol/L	nmol/L	U/mL	ng/mL	PLATE06	-80C	0	63.5069	false	false	false	false	false	false	false
P021	CTRL	T2	C	EVE	900	935	false	false	07:16	22:51	2.74546	3.95912	113.213		nmol/L	nmol/L	U/mL	ng/mL	PLATE06	-20C	0	55.1288	false	false	false	false	false	false	false
P022	CTRL	T0	C	WAK0	0	5.3	false	true	07:54	07:59	12.7038	33.3955	57.1552		nmol/L	nmol/L	U/mL	ng/mL	PLATE03	-80C	0	32.793	false	false	false	false	false	false	false
P022	CTRL	T0	C	WAK30	30	27.7	true	true	07:54	08:21	13.7327	31.1089	82.1424		nmol/L	nmol/L	U/mL	ng/mL	PLATE03	-80C	0	50.4306	false	false	false	false	true	false	false
P022	CTRL	T0	C	WAK45	45	34.9	false	false	07:54	08:28	13.1059	32.385	101.076		nmol/L	nmol/L	U/mL	ng/mL	PLATE03	-80C	0	43.5944	false	false	false	false	false	false	false
P022	CTRL	T0	C	MID	420	413.1	false	true	07:54	14:47	4.42124	3.93495	128.682		nmol/L	nmol/L	U/mL	ng/mL	PLATE03	-80C	0	32.3566	false	false	false	false	false	false	false
P022	CTRL	T0	C	EVE	900	919.1	false	false	07:54	23:13	0.580311	0.808279	67.3779		nmol/L	nmol/L	U/mL	ng/mL	PLATE03	-80C	0	26.1066	false	false	false	false	false	false	false
P022	CTRL	T1	C	WAK0	0	0	true	true	06:58	06:58	11.5002	24.8865	41.2117	5	nmol/L	nmol/L	U/mL	ng/mL	PLATE08	-80C	0	39.421	false	true	false	false	false	false	false
P022	CTRL	T1	C	WAK30	30	25.7	true	true	06:58	07:23	11.6144	30.3691	82.9541		nmol/L	nmol/L	U/mL	ng/mL	PLATE08	-20C	0	39.9764	false	true	false	false	false	false	false
P022	CTRL	T1	C	WAK45	45	41.7	true	true	06:58	07:39	11.0887	16.2245	87.169		nmol/L	nmol/L	U/mL	ng/mL	PLATE08	-80C	0	46.7408	false	false	true	false	false	false	false
P022	CTRL	T1	C	MID	420	399.2	false	false	06:58	13:37	3.92558	4.79809	84.2925		nmol/L	nmol/L	U/mL	ng/mL	PLATE08	-20C	0	44.7526	false	true	false	false	false	false	false
P022	CTRL	T1	C	EVE	900	891.9	false	true	06:58	21:49	0.98326	0.953979	52.0169		nmol/L	nmol/L	U/mL	ng/mL	PLATE08	-20C	1	51.2818	false	false	false	false	false	false	false
P022	CTRL	T2	C	WAK0	0	0	true	true	07:25	07:25	11.1792	25.9358	51.7023	5	nmol/L	nmol/L	U/mL	ng/mL	PLATE06	-20C	0	36.3191	false	true	false	false	true	false	false
P022	CTRL	T2	C	WAK30	30	31.6	true	true	07:25	07:56	10.0495	28.7566	59.2918		nmol/L	nmol/L	U/mL	ng/mL	PLATE06	-20C	0	22.0002	false	false	false	false	true	false	false
P022	CTRL	T2	C	WAK45	45	51.8	false	true	07:25	08:16	11.518	29.7875	103.883		nmol/L	nmol/L	U/mL	ng/mL	PLATE06	-20C	0	49.9604	false	false	false	false	true	false	false
P022	CTRL	T2	C	MID	420	425	true	true	07:25	14:30	2.78547	5.98666	96.6806		nmol/L	nmol/L	U/mL	ng/mL	PLATE06	-20C	0	41.6199	false	false	false	false	false	false	false
P022	CTRL	T2	C	EVE	900	862.2	false	false	07:25	21:47	1.13274	4.82859	50.6007		nmol/L	nmol/L	U/mL	ng/mL	PLATE06	-80C	0	32.7239	false	false	false	false	false	false	false
P023	CTRL	T0	C	WAK0	0	0.5	true	true	07:29	07:29	13.5872	32.8308	22.8398		nmol/L	nmol/L	U/mL	ng/mL	PLATE01	-20C	0	44.3693	false	false	false	false	false	false	false
P023	CTRL	T0	C	WAK30	30	23.7	false	true	07:29	07:52	15.588	43.1944	75.737		nmol/L	nmol/L	U/mL	ng/mL	PLATE01	-80C	0	44.416	false	false	false	false	false	false	false
P023	CTRL	T0	C	WAK45	45	46.7	true	true	07:29	08:15	18.4571	45.0541	95.9731		nmol/L	nmol/L	U/mL	ng/mL	PLATE01	-80C	0	38.5527	true	false	false	false	false	false	false
P023	CTRL	T0	C	MID	420	433.3	false	false	07:29	14:42	2.73718	10.0147	110.641		nmol/L	nmol/L	U/mL	ng/mL	PLATE01	-80C	0	29.5768	false	false	false	false	false	false	false
P023	CTRL	T0	C	EVE	900	885.3	false	false	07:29	22:14	2.0038	7.28131	57.797		nmol/L	nmol/L	U/mL	ng/mL	PLATE01	-80C	0	38.2203	false	false	false	false	false	false	false
P023	CTRL	T1	C	WAK0	0	6.5	false	true	07:47	07:53	9.51809	23.4259	39.7429	5	nmol/L	nmol/L	U/mL	ng/mL	PLATE05	-20C	0	40.1834	false	false	true	false	false	false	false
P023	CTRL	T1	C	WAK30	30	33.4	true	true	07:47	08:20	15.4258	36.93	62.9979		nmol/L	nmol/L	U/mL	ng/mL	PLATE05	-20C	0	45.04	false	false	false	false	false	false	false
P023	CTRL	T1	C	WAK45	45	43.2	true	true	07:47	08:30	15.1158	38.4819	85.039		nmol/L	nmol/L	U/mL	ng/mL	PLATE05	-80C	0	27.4948	true	false	false	false	false	false	false
P023	CTRL	T1	C	MID	420	412	false	true	07:47	14:39	3.91461	11.9975	66.5778		nmol/L	nmol/L	U/mL	ng/mL	PLATE05	-80C	0	25.2663	false	false	false	false	false	false	false
P023	CTRL	T1	C	EVE	900	881	false	false	07:47	22:28	2.23227	6.02176	44.0045		nmol/L	nmol/L	U/mL	ng/mL	PLATE05	-20C	0	28.9183	false	false	false	false	true	false	false
P023	CTRL	T2	C	WAK0	0	6.8	false	true	06:14	06:20	11.1288	28.9056	20.0269	5	nmol/L	nmol/L	U/mL	ng/mL	PLATE07	-80C	0	42.888	false	false	false	false	false	false	false
P023	CTRL	T2	C	WAK30	30	38.3	false	true	06:14	06:52	14.9267	34.9544	61.2332		nmol/L	nmol/L	U/mL	ng/mL	PLATE07	-80C	1	14.9418	false	false	false	false	true	false	false
P023	CTRL	T2	C	WAK45	45	48.2	true	true	06:14	07:02	16.6401	42.0308	95.2257		nmol/L	nmol/L	U/mL	ng/mL	PLATE07	-20C	0	40.6989	false	false	false	false	false	false	false
P023	CTRL	T2	C	MID	420	433.6	false	false	06:14	13:27	6.80817	10.4058	59.7718		nmol/L	nmol/L	U/mL	ng/mL	PLATE07	-20C	0	44.3703	true	false	false	false	false	false	false
P023	CTRL	T2	C	EVE	900	882.3	false	false	06:14	20:56	1.25049	5.78591	51.6439		nmol/L	nmol/L	U/mL	ng/mL	PLATE07	-80C	0	45.7507	false	false	false	true	false	false	false
P024	INT	T0	C	WAK0	0	0.7	true	true	07:43	07:43	2.32169	8.4766	45.0368	5	nmol/L	nmol/L	U/mL	ng/mL	PLATE05	-20C	1	32.4311	false	true	false	false	false	false	false
P024	INT	T0	C	WAK30	30	27.7	true	true	07:43	08:10	9.45257	15.9624	70.7567		nmol/L	nmol/L	U/mL	ng/mL	PLATE05	-20C	0	43.3761	false	false	false	false	false	false	false
P024	INT	T0	C	WAK45	45	42.2	true	true	07:43	08:25	11.0534	29.7351	73.6169		nmol/L	nmol/L	U/mL	ng/mL	PLATE05	-80C	0	54.654	false	false	false	false	false	false	false
P024	INT	T0	C	MID	420	433.1	false	false	07:43	14:56	3.75274	7.3744	67.8126		nmol/L	nmol/L	U/mL	ng/mL	PLATE05	-80C	0	47.1107	false	false	false	false	false	false	false
P024	INT	T0	C	EVE	900	867.1	false	false	07:43	22:10	0.470608	4.09508	90.0113		nmol/L	nmol/L	U/mL	ng/mL	PLATE05	-80C	0	45.6938	false	false	false	false	false	false	false
P024	INT	T1	C	WAK0	0	0	true	true	08:10	08:10	3.78898	15.4867	38.0409	5	nmol/L	nmol/L	U/mL	ng/mL	PLATE02	-80C	0	51.1778	false	false	false	false	false	false	false
P024	INT	T1	C	WAK30	30	26.9	true	true	08:10	08:36	6.21199	17.0364	46.6085		nmol/L	nmol/L	U/mL	ng/mL	PLATE02	-20C	0	21.3357	false	false	false	true	false	false	false
P024	INT	T1	C	WAK45	45	51.4	false	true	08:10	09:01	6.88702	18.9715	77.1652		nmol/L	nmol/L	U/mL	ng/mL	PLATE02	-80C	0	45.9468	false	false	false	false	false	false	false
P024	INT	T1	C	MID	420	426.9	false	true	08:10	15:16	3.76909	6.63145	97.6815		nmol/L	nmol/L	U/mL	ng/mL	PLATE02	-80C	0	23.035	false	false	false	false	false	false	false
P024	INT	T1	C	EVE	900	911.6	false	false	08:10	23:21	0.405499	1.09852	57.4624		nmol/L	nmol/L	U/mL	ng/mL	PLATE02	-80C	0	35.9667	false	false	false	false	false	false	false
P024	INT	T2	C	WAK0	0	0	true	true	07:13	07:13	1.62101	0.05	37.0579	5	nmol/L	nmol/L	U/mL	ng/mL	PLATE07	-20C	0	13.4939	false	false	false	false	true	false	false
P024	INT	T2	C	WAK30	30	34.3	true	true	07:13	07:47	5.98016	14.2321	58.3833		nmol/L	nmol/L	U/mL	ng/mL	PLATE07	-20C	0	31.7792	false	false	false	false	false	false	false
P024	INT	T2	C	WAK45	45	38	false	true	07:13	07:51	4.55786	15.1389	41.4463		nmol/L	nmol/L	U/mL	ng/mL	PLATE07	-20C	0	33.8416	false	false	false	false	false	false	false
P024	INT	T2	C	MID	420	453.2	false	false	07:13	14:46	5.42893	8.92272	69.4196		nmol/L	nmol/L	U/mL	ng/mL	PLATE07	-80C	0	43.6091	false	false	false	false	false	false	false
P024	INT	T2	C	EVE	900	887.1	false	false	07:13	22:00	0.975939	7.27537	46.9373		nmol/L	nmol/L	U/mL	ng/mL	PLATE07	-20C	0	51.1945	false	false	false	false	false	false	false
P025	CTRL	T0	C	WAK0	0	2	true	true	07:22	07:24	17.6764	23.6004	36.7834		nmol/L	nmol/L	U/mL	ng/mL	PLATE05	-20C	0	52.3835	false	false	false	false	false	false	false
P025	CTRL	T0	C	WAK30	30	31.8	true	true	07:22	07:53	18.444	47.4063	82.4818		nmol/L	nmol/L	U/mL	ng/mL	PLATE05	-80C	0	41.4377	false	false	false	false	false	false	false
P025	CTRL	T0	C	WAK45	45	46.2	true	true	07:22	08:08	19.6126	46.4962	94.2166		nmol/L	nmol/L	U/mL	ng/mL	PLATE05	-20C	0	10	false	false	false	false	false	false	false
P025	CTRL	T0	C	MID	420	413.1	false	true	07:22	14:15	7.80721	15.6048	125.543		nmol/L	nmol/L	U/mL	ng/mL	PLATE05	-20C	0	45.2825	false	false	false	false	true	false	false
P025	CTRL	T0	C	EVE	900	916	false	false	07:22	22:38	0.233792	3.75285	63.9367		nmol/L	nmol/L	U/mL	ng/mL	PLATE05	-80C	0	52.7319	false	false	false	false	false	true	false
P025	CTRL	T1	C	WAK0	0	3.6	true	true	07:04	07:07	15.22	28.8381	37.1869		nmol/L	nmol/L	U/mL	ng/mL	PLATE04	-80C	0	53.809	false	true	false	false	false	false	false
P025	CTRL	T1	C	WAK30	30	38.7	false	true	07:04	07:42	15.9575	35.1354	80.2705		nmol/L	nmol/L	U/mL	ng/mL	PLATE04	-20C	0	53.1278	false	false	false	false	false	false	false
P025	CTRL	T1	C	WAK45	45	44.2	true	true	07:04	07:48	17.7775	43.5768	112.987		nmol/L	nmol/L	U/mL	ng/mL	PLATE04	-20C	0	43.9474	false	false	false	false	false	false	false
P025	CTRL	T1	C	MID	420	414.6	false	true	07:04	13:58	5.13111	16.9205	126.397		nmol/L	nmol/L	U/mL	ng/mL	PLATE04	-80C	0	46.1651	false	false	false	false	false	false	false
P025	CTRL	T1	C	EVE	900	942.2	false	false	07:04	22:46	1.87069	6.47574	75.3121		nmol/L	nmol/L	U/mL	ng/mL	PLATE04	-80C	0	44.4466	false	false	false	false	false	false	false
P025	CTRL	T2	C	WAK0	0	0.3	true	true	07:27	07:27	12.0051	30.6522	30.2024		nmol/L	nmol/L	U/mL	ng/mL	PLATE06	-80C	0	37.4335	false	false	false	false	false	false	false
P025	CTRL	T2	C	WAK30	30	30.3	true	true	07:27	07:57	17.1803	43.9734	63.0395		nmol/L	nmol/L	U/mL	ng/mL	PLATE06	-80C	0	43.352	false	false	false	false	false	false	false
P025	CTRL	T2	C	WAK45	45	33.9	false	false	07:27	08:00	16.7853	44.5081	99.0721		nmol/L	nmol/L	U/mL	ng/mL	PLATE06	-20C	0	56.8519	false	false	false	false	false	false	false
P025	CTRL	T2	C	MID	420	406.5	false	false	07:27	14:13	3.80291	21.4286	107.89		nmol/L	nmol/L	U/mL	ng/mL	PLATE06	-20C	0	57.1804	false	false	false	false	false	false	false
P025	CTRL	T2	C	EVE	900	899.9	true	true	07:27	22:26	2.53621	11.3784	64.7966		nmol/L	nmol/L	U/mL	ng/mL	PLATE06	-20C	0	49.3837	false	false	false	false	false	false	false
P026	INT	T0	C	WAK0	0	0.3	true	true	07:03	07:03	11.3271	28.3162	52.2784		nmol/L	nmol/L	U/mL	ng/mL	PLATE05	-80C	0	20.36	false	true	false	true	false	false	false
P026	INT	T0	C	WAK30	30	28.6	true	true	07:03	07:31	15.6566	37.3022	74.8911		nmol/L	nmol/L	U/mL	ng/mL	PLATE05	-80C	0	35.6205	false	false	false	false	false	false	false
P026	INT	T0	C	WAK45	45	36.9	false	true	07:03	07:39	18.01	45.7403	73.5322		nmol/L	nmol/L	U/mL	ng/mL	PLATE05	-80C	0	39.3191	false	true	false	true	false	false	false
P026	INT	T0	C	MID	420	412.1	false	true	07:03	13:55	4.58172	10.8901	88.9406		nmol/L	nmol/L	U/mL	ng/mL	PLATE05	-80C	1	58.7914	false	false	false	false	false	false	false
[truncated: 521 more rows]

## Sheet: Derived_byDay
subject_id	group	timepoint	day	CAR_AUCi_CORT_h_nmolL	CAR_AUCi_CORTISONE_h_nmolL	CAR_AUCi_SAA_h_UMLa	AUCg_day_CORT_h_nmolL	AUCg_day_CORTISONE_h_nmolL	AUCg_day_SAA_h_UMLa	slope_CORT_nmolL_per_h	slope_SAA_UMLa_per_h	ratio_SAA_to_CORT_at_EVE
P001	INT	T0	A	2.806	6.629	10.258	107.918	253.642	1352.62	-0.526447	1.53235	23.215
P001	INT	T0	B	2.504	7.232	25.075	154.685	376.988	1220.42	-0.608638	3.4485	33.216
P001	INT	T1	A	0.816	1.902	19.492	79.985	214.106	1127.88	-0.506725	2.22933	24.618
P001	INT	T1	B	1.734	4.309	17.918	109.419	289.214	845.543	-0.500832	2.26159	23.698
P001	INT	T2	A	0.797	2.451	7.108	73.619	198.259	1152.94	-0.461117	1.36146	18.327
P001	INT	T2	B	1.303	3.618	13.743	101.881	246.624	966.876	-0.408	1.99333	30.745
P002	INT	T0	A	2	4.778	30.614	99.221	272.971	2223.62	-0.786885	4.34754	50.04
P002	INT	T0	B	2.438	5.001	35.255	160.046	414.899	1732.89	-0.801628	3.98372	50.386
P002	INT	T1	A	0.705	1.429	19.648	51.393	138.632	1541.23	-0.626944	2.74042	170.37
P002	INT	T1	B	1.311	3.632	22.26	103.18	269.341	1692.43	-0.61808	5.71205	90.657
P002	INT	T2	A	1.35	4.891	17.824	49.526	134.943	1550.92	-0.515604	2.94725	43.122
P002	INT	T2	B	0.701	2.675	18.595	88.328	260.261	1536.16	-0.571367	3.95011	110.652
P003	CTRL	T0	A	3	8.67	20.366	135.813	365.733	1571.88	-0.767031	0.537118	89.759
P003	CTRL	T0	B	1.994	5.079	5.502	148.436	364.719	1390.53	-0.752765	0.705069	45.075
P003	CTRL	T1	A	0.953	2.436	14.648	122.766	304.389	1524.63	-0.78573	0.87596	36.387
P003	CTRL	T1	B	2.458	5.422	19.154	138.875	377.367	1303.33	-0.784868	1.5	152.4
P003	CTRL	T2	A	1.254	3.162	10.874	117.76	319.529	1504.11	-0.810433	1.06548	173
P003	CTRL	T2	B	2.928	4.144	16.114	141.505	350.182	1422.94	-0.644716	0.707453	53.108
P004	INT	T0	A	0.498	0.371	3.735	123.489	291.371	1374.52	-0.8386	1.51432	26.396
P004	INT	T0	B	2.12	7.894	0.882	176.22	459.745	1268.12	-0.907449	1.57111	39.419
P004	INT	T1	A	1.021	3.816	2.59	78.549	209.475	998.042	-0.649716	0.953462	24.63
P004	INT	T1	B	0.927	1.987	-5.18	125.238	297.873	804.013	-0.548276	-0.386207	19.051
P004	INT	T2	A	0.486	0.863	4.846	63.667	174.328	1059.17	-0.574454	0.556769	20.916
P004	INT	T2	B	1.178	2.211	7.001	134.402	355.974	926.518	-0.619438	0.926566	33.439
P005	CTRL	T0	A	1.989	7.257	13.883	124.488	289.249	1047.76	-0.859459	-1.49324	19.797
P005	CTRL	T0	B	0.256	0.446	10.138	174.126	447.551	996.133	-0.844872	-0.666667	12.573
P005	CTRL	T1	A	0.756	1.772	3.653	133.873	336.891	975.988	-0.723625	-1.411	9.708
P005	CTRL	T1	B	0.597	1.081	12.648	158.323	396.98	976.152	-0.646154	-0.0659341	11.125
P005	CTRL	T2	A	2.465	8.463	6.543	124.966	330.698	1213.83	-0.685153	-1.17904	18.81
P005	CTRL	T2	B	0.807	1.343	10.893	134.221	352.833	793.61	-0.753488	-0.611296	13.922
P006	CTRL	T0	A	0.546	3.691	15.793	133.819	357.147	1578.1	-0.997542	2.66816	48.806
P006	CTRL	T0	B	2.539	4.385	19.175	167.62	394.351	1466.69	-0.799317	3.53584	50.245
P006	CTRL	T1	A	1.598	2.714	10.227	120.243	298.453	1211.53	-0.764948	1.84192	28.942
P006	CTRL	T1	B	2.254	4.16	22.353	141.158	325.865	1337.78	-0.744244	3.386	45.071
P006	CTRL	T2	A	1.197	1.36	14.266	106.279	262.519	1362.21	-0.838419	1.83095	46.593
P006	CTRL	T2	B	1	1.372	23.207	137.165	324.614	1294.13	-0.792316	2.70692	66.341
P007	INT	T0	A	1.727	4.468	10.51	125.835	325.049	2004.28	-0.573064	3.15152	75.266
P007	INT	T0	B	2.431	8.807	25.396	144.407	362.785	1930.3	-0.573214	2.52455	70.647
P007	INT	T1	A	2.221	5.145	15.987	90.909	234.65	1790.54	-0.368796	1.76545	125
P007	INT	T1	B	2.222	8.201	21.441	90.584	229.293	1478.6	-0.400876	2.56298	71.855
P007	INT	T2	A	0.545	2.429	14.815	81.25	201.432	1607.56	-0.518119	3.02752	88.131
P007	INT	T2	B	1.657	3.587	6.477	70.607	185.93	1346.92	-0.46317	1.76511	183.462
P008	CTRL	T0	A	0.508	1.171	10.084	162.302	389.549	1285.72	-1.00069	0.214533	25.833
P008	CTRL	T0	B	2.757	4.591	18.075	187.722	466.826	1180	-0.847458	0.345763	17.756
P008	CTRL	T1	A	-0.009	2.465	10.188	144.189	341.046	1350.82	-0.972611	-0.77707	22.05
P008	CTRL	T1	B	1.342	3.409	12.317	144.41	354.558	835.437	-0.86489	0.02781	15.556
P008	CTRL	T2	A	0.496	-0.111	18.094	145.688	355.213	1171.95	-0.870903	0.401338	19.68
P008	CTRL	T2	B	0.655	3.265	16.138	153.233	413.022	1217.61	-0.879739	0.915033	31.814
P009	CTRL	T0	A	2.437	4.055	6.727	120.275	308.868	1194.24	-0.588937	-0.956616	23.659
P009	CTRL	T0	B	1.134	2.612	13.912	143.629	360.645	1074.07	-0.648478	0.484778	30.167
P009	CTRL	T1	A	2.7	6.977	8.833	116.198	277.781	1095.36	-0.465427	-0.669584	21.111
P009	CTRL	T1	B	2.81	5.595	7.666	127.53	335.034	760.223	-0.503269	-1.19729	19.625
P009	CTRL	T2	A	1.849	3.382	6.626	103.129	296.72	1062.59	-0.576824	-1.10086	17.419
P009	CTRL	T2	B	1.143	2.517	12	119.165	296.054	916.268	-0.563536	0.258564	24.943
P010	CTRL	T0	A	1.969	7.003	27.254	121.027	308.305	1612.36	-0.563763	0.857143	21.036
P010	CTRL	T0	B	1.94	5.927	27.954	167.095	430.312	1345.62	-0.651827	-0.285714	24.041
P010	CTRL	T1	A	2.015	6.13	20.686	116.297	298.82	1579.08	-0.526164	0.279379	22.168
P010	CTRL	T1	B	1.373	4.173	17.938	132.595	293.888	1237.89	-0.490301	0.147157	18.546
P010	CTRL	T2	A	1.864	5.718	20.916	106.063	244.579	1550.38	-0.47011	-0.501099	15.455
P010	CTRL	T2	B	1.95	5.973	16.907	125.311	316.121	1296.54	-0.33169	0.84507	17.638
P011	INT	T0	A	2.553	7.599	13.961	126.741	302.717	1273.71	-0.821189	1.69946	66.723
P011	INT	T0	B	2.65	5.852	16.288	162.33	385.372	1287.54	-0.810417	2.01389	56.233
P011	INT	T1	A	1.431	5.362	12.01	100.036	264.191	1052.34	-0.645405	2.17946	80.769
P011	INT	T1	B	1.536	3.654	11.705	109.876	274.607	1005.2	-0.583747	1.72686	55.156
P011	INT	T2	A	1.071	2.775	10.462	93.443	238.856	966.559	-0.624188	1.7738	54.697
P011	INT	T2	B	1.456	6.909	5.72	107.194	276.93	1066.77	-0.593205	1.93658	61.92
P012	INT	T0	A	2.23	6.182	9.267	133.26	336.171	1591.84	-0.76789	2.16743	23.131
P012	INT	T0	B	2.732	5.57	22.429	199.691	486.837	1466.42	-0.853551	4.73574	36.478
P012	INT	T1	A	2.513	6.321	11.323	102.927	243.038	1026.86	-0.654362	1.72483	39.021
P012	INT	T1	B	3.09	11.053	8.047	128.519	357.66	1091.04	-0.617952	2.06444	33.07
P012	INT	T2	A	0.964	4.261	10.723	73.503	195.766	1084.21	-0.631579	1.44079	37.605
P012	INT	T2	B	1.567	2.394	7.953	128.445	347.062	1083.55	-0.57397	1.95228	27.868
P013	INT	T0	A	4.05	9.985	5.823	121.064	287.062	1237.84	-0.413723	-0.269966	27.617
P013	INT	T0	B	2.032	4.681	4.898	138.137	345.819	1124.15	-0.44469	0.902655	31.448
P013	INT	T1	A	1.313	3.519	11.262	92.68	217.852	980.89	-0.459574	1.44255	63.364
P013	INT	T1	B	1.023	2.106	7.424	103.313	242.552	695.183	-0.462385	0.84633	30.24
P013	INT	T2	A	0.555	1.99	8.893	100.751	218.57	891.643	-0.528741	0.91924	35.302
P013	INT	T2	B	0.591	1.359	4.681	93.796	210.806	815.486	-0.381315	0.49827	28.797
P014	INT	T0	A	2.987	7.873	17.773	104.615	263.909	1789.38	-0.816609	2.74048	86.911
P014	INT	T0	B	3.186	6.744	22.845	174.34	438.597	1606.55	-0.799562	2.37637	157.377
P014	INT	T1	A	2.09	3.161	23.841	83.344	211.414	1544.41	-0.586577	1.11409	39.261
P014	INT	T1	B	2.767	7.784	23.673	117.111	303.455	1368.97	-0.488694	3.31284	71.138
P014	INT	T2	A	1.868	3.947	16.945	84.511	252.398	1367.23	-0.529412	2.00905	39.719
P014	INT	T2	B	1.589	1.605	28.43	121.256	308.312	1263.36	-0.594489	2.21814	58.417
P015	INT	T0	A	4.29	8.953	36.723	114.792	251.434	1495.24	-0.952072	1.45129	95.303
P015	INT	T0	B	2.886	5.156	28.45	188.117	483.616	1221.99	-0.95189	1.67698	22.681
P015	INT	T1	A	0.55	2.311	20.145	77.415	165.969	1326.76	-0.840514	1.31833	114.4
P015	INT	T1	B	0.534	3.348	17.313	118.344	295.984	954.303	-0.833954	0.952903	33.537
P015	INT	T2	A	0.29	-1.572	16.588	79.672	169.894	1107.01	-0.802703	1.56081	25.977
P015	INT	T2	B	0.172	1.56	15.733	104.702	244.753	868.533	-0.821754	0.968421	34.653
P016	INT	T0	A	2.066	6.836	8.117	119.756	284.078	772.585	-0.521477	1.59732	29.887
P016	INT	T0	B	0.122	0.065	5.587	119.79	311.917	831.778	-0.439088	1.39414	18.436
P016	INT	T1	A	0.939	1.613	18.104	67.312	168.333	503.602	-0.350114	1.11899	15.436
P016	INT	T1	B	0.806	2.406	8.512	72.316	191.583	684.122	-0.308323	1.82388	22.091
P016	INT	T2	A	0.466	1.131	11.382	73.623	186.753	637.402	-0.400912	0.643101	38.974
P016	INT	T2	B	1.242	2.943	0.02	78.517	176.624	677.992	-0.272668	0.683297	18.943
P017	INT	T0	A	2.612	8.361	17.428	139.589	354.561	1927.35	-1.03386	2.88565	41.418
P017	INT	T0	B	3.077	9.104	16.87	211.408	547.942	1619.34	-0.997491	1.14253	34.589
P017	INT	T1	A	1.075	4.399	20.356	81.04	205.38	1448.91	-0.75931	1.98621	31.566
P017	INT	T1	B	0.425	2.274	14.73	149.55	384.544	1275.85	-0.945085	1.6	41.385
P017	INT	T2	A	1.843	4.139	11.93	97.837	222.939	1320.81	-0.727956	2.1547	35.021
P017	INT	T2	B	0.859	2.602	12.932	129.337	310.239	1271.22	-0.635762	2.99338	55.636
P018	CTRL	T0	A	2.853	5.364	33.862	134.425	337.653	1706.32	-0.666369	-0.0469274	22.131
P018	CTRL	T0	B	2.558	5.011	27.607	164.26	395.193	1362.73	-0.565449	-0.179402	17.92
P018	CTRL	T1	A	1.86	4.489	19.32	115.455	268.722	1515.56	-0.580339	-0.149153	20.878
P018	CTRL	T1	B	1.391	3.548	45.344	119.306	297.248	1354.1	-0.743375	1.73952	52.677
P018	CTRL	T2	A	0.687	2.582	16.401	111.323	274.268	1580.72	-0.591946	0.865772	22.308
P018	CTRL	T2	B	1.22	1.937	24.023	151.533	368.11	1263.46	-0.585366	0.578714	15.678
P019	INT	T0	A	3.491	8.708	21.293	108.602	296.337	1658.6	-0.213149	2.69896	42.059
P019	INT	T0	B	3.634	10.968	19.679	135.674	333.662	1565.43	-0.162089	3.62997	38.102
P019	INT	T1	A	2.056	7.41	14.19	80.3	196.86	1394.71	-0.228027	2.3139	52.778
P019	INT	T1	B	2.118	3.687	17.392	79.54	199.748	1253.27	-0.29901	2.55446	164.6
P019	INT	T2	A	2.198	4.681	11.507	67.536	150.178	1430.4	-0.0584416	2.01299	32.652
P019	INT	T2	B	2.691	4.959	14.621	90.186	242.18	1084.88	-0.104435	1.5898	35.922
P020	INT	T0	A	1.879	4.586	16.94	98.516	251.289	1062.33	-0.454566	0.926719	15
P020	INT	T0	B	1.975	3.929	11.288	146.482	352.36	706.038	-0.270779	0.818182	9.038
P020	INT	T1	A	1.24	4.971	8.313	73.308	196.682	788.303	-0.283721	0.531561	14.764
P020	INT	T1	B	1.343	1.146	1.603	107.174	234.253	480.878	-0.305393	0.12809	13.776
P020	INT	T2	A	0.443	2.26	17.353	75.955	199.51	743.882	-0.240129	1.71888	9.724
P020	INT	T2	B	1.201	2.127	6.877	89.235	196.364	369.002	-0.266156	-0.243154	5.586
P021	CTRL	T0	A	0.537	1.752	8.297	102.044	248.962	1548.87	-0.617031	3.47162	81.842
P021	CTRL	T0	B	1.736	2.677	10.938	132.724	324.025	1611.03	-0.432463	3.73893	46.754
P021	CTRL	T1	A	1.143	3.197	9.73	103.641	269.994	1395.9	-0.511371	3.14984	51.019
P021	CTRL	T1	B	1.022	3.232	4.94	116.938	255.036	1499.16	-0.489945	3.21547	72.5
P021	CTRL	T2	A	1.073	1.916	4.829	92.844	215.606	1446.61	-0.42217	3.11552	37.491
P021	CTRL	T2	B	0.441	0.699	4.242	101.33	269.735	1371.69	-0.587294	3.89647	62.727
P022	CTRL	T0	A	-0.179	-0.907	11.744	67.835	170.821	1580.89	-0.80627	0.985946	115.8
P022	CTRL	T0	B	1.437	1.423	22.095	110.581	278.266	1322.7	-0.690728	1.25166	114.655
P022	CTRL	T1	A	-0.286	-0.26	16.336	69.685	171.969	1187.13	-0.821603	1.28223	82.812
P022	CTRL	T1	B	0.607	1.345	14.229	95.411	239.605	934.035	-0.597945	0.575342	42.124
P022	CTRL	T2	A	-0.069	1.414	14.591	72.027	167.592	1410.07	-0.667974	0.0653595	31.343
P022	CTRL	T2	B	1.038	3.419	17.01	105.423	269.888	1186.4	-0.628205	0.416667	46.581
P023	CTRL	T0	A	1.355	4.593	17.925	119.669	279.646	1400.29	-0.703727	2.32298	35.691
P023	CTRL	T0	B	1.228	4.087	23.651	158.01	404.269	1254.19	-0.752575	1.03004	31.263
P023	CTRL	T1	A	1.914	2.749	17.213	92.162	221.806	1344.76	-0.617949	1.26923	22.751
P023	CTRL	T1	B	2.558	6.643	11.892	145.041	341.322	1011.69	-0.509459	0.439189	24.107
P023	CTRL	T2	A	1.801	3.217	17.31	94.927	253.28	1166.42	-0.67099	1.6314	36.597
P023	CTRL	T2	B	2.196	5.581	18.683	139.712	355.546	1154.31	-0.64163	2.55727	62.364
P024	INT	T0	A	2.893	5.999	9.487	79.716	201.195	1035.57	-0.171724	2.04138	151.4
P024	INT	T0	B	1.944	5.502	8.275	83.817	222.364	1197.38	-0.388194	2.65972	178.2
P024	INT	T1	A	1.871	5.781	12.833	53.469	126.194	1045.95	-0.156201	1.70279	120.8
P024	INT	T1	B	2.061	5.071	13.862	75.239	195.742	975.912	-0.205643	2.18809	138.8
P024	INT	T2	A	0.475	-0.076	0.297	56.232	173.336	1003.66	-0.216026	0.638858	41.168
P024	INT	T2	B	2.757	6.71	7.764	42.153	119.85	810.669	-0.0764246	0.905028	93.158
P025	CTRL	T0	A	2.636	7.963	28.593	117.599	272.986	1594.21	-0.785491	1.29241	41.046
P025	CTRL	T0	B	2.232	4.527	34.209	182.904	475.771	1221.1	-0.811099	2.29079	20.36
P025	CTRL	T1	A	2.312	5.518	16.224	106.356	277.278	1411.3	-0.571685	1.89438	29.261
P025	CTRL	T1	B	1.22	2.52	17.484	148.396	401.706	1072.58	-0.740067	1.44108	29.402
P025	CTRL	T2	A	2.221	5.593	16.913	118.657	315.975	1390.75	-0.534228	2.14094	16.263
P025	CTRL	T2	B	2.115	5.141	14.542	151.608	445.319	1125.06	-0.63352	2.67486	27.597
P026	INT	T0	A	1.978	3.099	9.837	113.473	276.089	1349.44	-0.525581	3.36213	29.449
P026	INT	T0	B	3.088	7.369	9.05	161.122	423.848	1088.78	-0.568092	1.02659	24.086
P026	INT	T1	A	2.562	7.468	14.461	85.103	222.245	1127.59	-0.324644	3.069	27.288
P026	INT	T1	B	1.716	3.776	-0.78	114.42	277.135	756.01	-0.293907	0.200717	19.489
P026	INT	T2	A	1.8	4.841	6.358	77.6	170.764	1024.22	-0.274382	2.20449	28.157
P026	INT	T2	B	1.284	5.394	2.531	102.845	261.522	975.664	-0.303824	2.21784	26.776
P027	CTRL	T0	A	1.789	3.633	14.398	135.061	341.063	1214.36	-1.19184	0.619048	71.19
P027	CTRL	T0	B	2.611	7.387	12.497	196.059	489.513	1250.02	-1.00717	1.4916	33.869
P027	CTRL	T1	A	2.229	6.45	7.84	128.097	336.993	1198.82	-0.892396	0.359447	27.96
P027	CTRL	T1	B	1.824	3.043	11.708	205.14	474.883	1028.2	-1.03636	-0.558289	20.149
P027	CTRL	T2	A	1.516	2.733	11.333	132.204	340.49	1149.5	-0.985808	-0.00655022	80.175
P027	CTRL	T2	B	2.099	4.355	11.325	185.727	456.158	1113.56	-0.859579	0.353684	29.247
P028	INT	T0	A	0.485	1.723	8.153	135.198	348.468	1765.34	-0.653731	0.396588	26.113
P028	INT	T0	B	1.329	3.323	15.765	163.876	408.143	1476.23	-0.603987	1.12292	27.784
P028	INT	T1	A	-0.605	2.439	5.936	85.424	226.816	1243.06	-0.601368	0.458381	22.924
P028	INT	T1	B	0.924	2.592	19.308	108.128	232.637	1068.26	-0.431087	1.36957	22.063
P028	INT	T2	A	1.08	3.052	10.25	78.386	207.55	1304.14	-0.336301	0.876712	20.417
P028	INT	T2	B	1.014	1.893	13.258	98.433	252.973	1071.32	-0.48079	1.75851	32.336
P029	INT	T0	A	0.401	1.464	31.249	136.699	340.591	2052.67	-1.00344	2.51546	35.661
P029	INT	T0	B	0.934	4.278	25.801	162.514	394.108	1846.66	-0.849777	2.4375	32.644
P029	INT	T1	A	-0.179	-0.466	22.913	99.592	261.832	1711.88	-0.715462	2.08231	30.352
P029	INT	T1	B	1.313	3.906	9.796	134.7	346.299	1317.85	-0.540328	0.268852	30
P029	INT	T2	A	0.727	2.158	13.519	94.718	245.495	1611.15	-0.543191	0.204255	26.653
P029	INT	T2	B	1.037	2.142	16.277	107.083	288.17	1357.82	-0.548394	0.405963	33.305
P030	CTRL	T0	A	0.659	0.749	10.447	130.44	328.442	1931.49	-0.95852	1.54036	32.853
P030	CTRL	T0	B	2.617	6.092	13.889	189.881	469.418	1455.34	-0.758465	1.29345	21.065
P030	CTRL	T1	A	0.44	2.378	8.393	127.252	341.906	1529.88	-0.857639	1.19444	19.753
P030	CTRL	T1	B	1.557	4.577	11.142	159.101	402.3	1401.88	-0.756376	1.01342	24.174
P030	CTRL	T2	A	1.569	5.098	9.241	113.264	286.283	1634.75	-0.662687	0.671642	25.826
P030	CTRL	T2	B	1.255	1.85	14.677	146.413	367.246	1313.38	-0.672321	1.99554	23.316
P031	CTRL	T0	A	1.253	3.26	8.717	153.256	369.754	970.87	-0.961812	2.05825	22.948
P031	CTRL	T0	B	3.111	3.559	14.407	165.026	407.232	808.254	-0.759028	2.86806	25.556
P031	CTRL	T1	A	3.021	7.958	15.1	133.086	366.916	898.989	-0.657358	1.95274	21.735
P031	CTRL	T1	B	1.405	2.393	14.061	151.816	400.431	667.581	-0.937336	2.14192	34.088
P031	CTRL	T2	A	1.276	1.838	18.577	127.23	296.669	823.823	-0.945852	2.16157	24.762
P031	CTRL	T2	B	1.221	5.504	16.947	151.257	361.003	724.662	-0.851455	1.95576	23.155
P032	CTRL	T0	A	1.961	6.037	2.483	115.68	298.481	970.846	-0.697783	0.299335	105.6
P032	CTRL	T0	B	1.111	1.666	4.36	149.685	355.098	885.925	-0.694463	0.57329	35.915
P032	CTRL	T1	A	0.249	0.89	6.145	119.849	295.24	905.373	-0.821498	0.0912052	54.487
P032	CTRL	T1	B	1.363	3.358	8.048	117.579	296.795	719.312	-0.57483	0.115646	42.353
P032	CTRL	T2	A	0.588	3.081	10.815	113.468	293.725	774.944	-0.6672	1.2	17.569
P032	CTRL	T2	B	2.201	4.832	14.3	122.128	305.363	696.443	-0.505752	0.484513	20.221
P033	CTRL	T0	A	3.606	8.496	10.968	155.653	394.597	930.092	-0.442175	1.83796	14.206
P033	CTRL	T0	B	2.193	5.038	6.787	160.905	395.536	700.738	-0.646307	1.61411	17.163
P033	CTRL	T1	A	1.4	1.409	7.755	141.214	361.958	674.87	-0.318925	2.41822	9.597
P033	CTRL	T1	B	1.829	4.682	9.213	145.326	351.682	640.18	-0.650387	2.00884	25.759
P033	CTRL	T2	A	2.609	7.787	3.204	140.688	380.2	708.311	-0.419523	1.27355	13.819
P033	CTRL	T2	B	2.527	5.342	17.87	122.583	306.909	715.723	-0.376327	1.63274	17.846
P034	INT	T0	A	1.405	3.7	11.783	116.952	284.542	851.869	-0.814338	1.10085	21.157
P034	INT	T0	B	1.064	3.463	6.471	150.813	425.211	914.538	-0.68	1.40328	39.853
P034	INT	T1	A	0.42	0.953	10.098	79.905	205.728	802.052	-0.52542	0.275476	25.912
P034	INT	T1	B	0.178	1.499	11.342	81.676	236.236	846.123	-0.581457	1.74172	24.047
P034	INT	T2	A	-0.086	0.999	7.325	70.033	186.01	830.64	-0.503871	0.470968	14.091
P034	INT	T2	B	0.869	0.833	9.509	94.316	236.479	753.624	-0.607717	0.881029	72.4
P035	INT	T0	A	2.703	6.348	15.617	132.215	308.832	1149.91	-0.794357	1.86907	28.366
P035	INT	T0	B	2.981	8.491	13.687	179.446	433.006	1007.87	-0.797143	1.18681	34.751
P035	INT	T1	A	2.31	7.413	11.244	98.976	259.13	916.363	-0.578281	2.30769	29.522
P035	INT	T1	B	0.754	3.318	17.265	112.413	258.378	895.356	-0.758304	2.77739	47.299
P035	INT	T2	A	0.858	4.078	3.408	91.495	223.565	1014.65	-0.654185	0.462555	27.32
P035	INT	T2	B	0.733	4.129	14.154	123.986	298.763	718.139	-0.606067	0.930337	17.356
P036	INT	T0	A	1.786	5.343	10.724	137.9	354.374	1759.59	-0.532945	4.26775	36.954
P036	INT	T0	B	2.153	9.134	18.555	157.631	395.314	1607.15	-0.79931	3.41379	71.22
P036	INT	T1	A	0.922	3.112	12.542	110.025	285.507	1271.95	-0.48565	3.9148	52.472
P036	INT	T1	B	1.763	4.794	9.147	106.285	237.546	1036.22	-0.453626	1.72088	32.136
P036	INT	T2	A	0.221	-0.473	8.092	96.62	227.443	1311.48	-0.484199	2.34312	30.415
P036	INT	T2	B	0.684	-0.121	18.627	94.035	226.309	1169.4	-0.535224	3.09487	95
P037	CTRL	T0	A	2.436	6.492	2.958	131.4	333.193	965.21	-0.678733	3.08145	30.345
P037	CTRL	T0	B	0.865	-0.09	0.057	175.016	434.459	928.852	-0.673469	2.14966	19.852
P037	CTRL	T1	A	1.988	7.452	3.987	123.842	323.158	1044.13	-0.635491	3.3817	35.468
P037	CTRL	T1	B	1.541	6.053	7.339	134.799	360.499	971.547	-0.708241	3.2539	50.058
P037	CTRL	T2	A	2.059	4.411	-0.66	113.075	265.309	817.57	-0.492786	2.05771	21.52
P037	CTRL	T2	B	1.607	4.466	-0.82	148.471	358.202	986.048	-0.707166	2.51378	30.662
P038	INT	T0	A	1.057	3.341	4.605	139.117	378.082	1241.63	-0.722977	2.64078	34.615
P038	INT	T0	B	1.197	3.012	4.198	143.639	351.883	1103.09	-0.783275	3.44948	37.76
P038	INT	T1	A	0.404	-0.973	-5.173	102.187	264.276	823.188	-0.527473	1.45714	23.311
P038	INT	T1	B	0.521	0.516	8.485	119.485	316.614	937.245	-0.503412	1.81023	23.636
P038	INT	T2	A	0.343	0.906	9.007	98.879	233.983	966.885	-0.557388	0.907216	21.842
P038	INT	T2	B	-0.024	2.001	2.562	104.956	236.13	848.934	-0.613363	2.09131	29.873
P039	CTRL	T0	A	1.402	3.544	11.731	116.808	279.064	1561.65	-0.631399	0.921502	30.72
P039	CTRL	T0	B	5.141	11.746	24.543	163.618	410.041	1355.43	-0.45	1.39655	36.683
P039	CTRL	T1	A	1.376	3.113	16.748	109.999	280.407	1270.57	-0.547678	0.720272	36.127
P039	CTRL	T1	B	0.433	0.228	18.223	119.742	306.175	1240.82	-0.693936	1.87872	41.461
P039	CTRL	T2	A	2.148	4.369	28.22	104.048	269.034	1277.61	-0.643416	2.34875	112.794
P039	CTRL	T2	B	3.322	7.429	19.555	131.197	331.822	1122.07	-0.36835	2.70034	32.573
P040	CTRL	T0	A	4.595	10.889	11.113	81.542	246.392	1085.87	-0.534611	2.28503	51.328
P040	CTRL	T0	B	3.146	8.916	13.765	170.18	447.965	1001.14	-0.651656	2.05298	48.571
P040	CTRL	T1	A	2.487	6.77	13.838	74.589	203.326	1091.53	-0.635175	2.2593	59.712
P040	CTRL	T1	B	1.835	4.777	10.805	135.985	352.048	892.618	-0.635135	1.49324	103.8
P040	CTRL	T2	A	2.704	7.443	12.396	79.587	199.749	1171.82	-0.494713	3.25984	114.118
P040	CTRL	T2	B	2.477	5.872	10.575	133.59	350.737	988.725	-0.6041	2.51481	135
P041	INT	T0	A	3.251	8.77	18.088	120.813	294.592	1453.8	-0.626432	2.27974	44.91
P041	INT	T0	B	2.289	5.383	12.89	151.871	342.663	1033.27	-0.687788	0.781106	22.252
P041	INT	T1	A	0.325	0.402	8.717	86.884	223.756	941.906	-0.588966	1.34483	31.364
P041	INT	T1	B	-0.082	-0.783	18.125	103.014	267.47	911.175	-0.737179	1.75641	72.41
P041	INT	T2	A	0.845	2.372	8.908	94.847	237.132	948.544	-0.546607	1.36151	31.358
P041	INT	T2	B	0.423	2.109	5.497	93.459	257.593	847.478	-0.549774	1.09276	41.88
P042	CTRL	T0	A	-0.155	2.136	23.9	120.199	289.174	1318.82	-0.809255	2.13318	27.112
P042	CTRL	T0	B	0.032	-1.016	16.835	137.569	337.419	1238.33	-0.75174	1.96984	24.518
P042	CTRL	T1	A	0.724	2.769	14.725	100.033	238.594	1330.06	-0.59933	2.45759	27.127
P042	CTRL	T1	B	0.93	3.215	16.365	132.938	352.67	1219.54	-0.565569	0.950053	22.482
P042	CTRL	T2	A	0.321	-0.18	11.939	94.523	228.339	1417.41	-0.52129	2.38065	27.239
P042	CTRL	T2	B	0.335	1.385	11.812	116.891	313.054	998.097	-0.617627	1.27458	20.27
P043	CTRL	T0	A	4.333	13.893	24.024	127.934	328.684	1438.76	-0.774497	2.20805	33.203
P043	CTRL	T0	B	3.312	8.023	12.348	181.352	438.168	1272.4	-0.688765	2.05562	36.13
P043	CTRL	T1	A	2.489	6.704	17.356	110.442	284.251	1158.68	-0.703167	1.52715	23.255
P043	CTRL	T1	B	3.293	9.471	10.247	181.26	476.647	1082.12	-0.647085	0.544843	26.77
P043	CTRL	T2	A	2.153	4.519	9.635	128.681	334.053	1208.94	-0.693348	0.72103	26.897
P043	CTRL	T2	B	3.215	8.516	12.168	176.28	456.527	1093.5	-0.587403	2.12818	24.723
P044	INT	T0	A	1.111	4.426	16.61	114.665	286.507	1471.44	-0.933333	2.84667	47.846
P044	INT	T0	B	1.366	4.477	10.547	161.269	403.114	1480.18	-0.954995	2.10757	80.894
P044	INT	T1	A	0.957	3.055	11.261	75.182	189.591	1305.55	-0.585542	2.39869	47.396
P044	INT	T1	B	1.17	1.308	13.896	112.126	323.691	1104.99	-0.585745	2.54644	47.452
P044	INT	T2	A	0.595	-1.817	17.801	84.603	210.192	1209.9	-0.733548	1.95484	83.506
P044	INT	T2	B	2.965	9.204	3.639	110.403	294.941	1034.05	-0.519601	1.74086	64.435
P045	CTRL	T0	A	3.318	7.975	20.507	101.442	229.772	1977.55	-0.635333	2.1723	119.432
P045	CTRL	T0	B	2.358	7.288	14.756	157.262	400.153	1865.68	-0.622398	2.4638	130.87
P045	CTRL	T1	A	3.763	8.823	13.067	86.165	210.841	1851.03	-0.416722	3.01672	146.341
P045	CTRL	T1	B	3.292	9.982	15.592	146.104	376.266	1575.49	-0.563905	2.49943	89.333
P045	CTRL	T2	A	2.281	6.235	6.618	79.365	207.134	1741.17	-0.605424	2.58983	221.6
P045	CTRL	T2	B	3.292	7.148	13.222	134.509	346.199	1653.39	-0.488341	1.8565	90.804
P046	CTRL	T0	A	3.294	10.712	26.421	127.622	354.581	1798.25	-0.492256	2.51852	56.102
P046	CTRL	T0	B	2.231	6.224	23.236	167.938	387.681	1763.1	-0.457977	2.02086	32.484
P046	CTRL	T1	A	0.928	3.59	16.97	101.518	239.092	1657.54	-0.568166	3.55709	51.65
P046	CTRL	T1	B	2.5	6.803	15.829	135.088	338.645	1445.8	-0.385621	1.65359	31.567
P046	CTRL	T2	A	0.395	1.828	16.709	106.552	243.169	1502.62	-0.586111	1.94444	29.103
P046	CTRL	T2	B	2.87	8.018	13.877	138.26	356.77	1527.1	-0.365758	2.53871	42.571
P047	CTRL	T0	A	0.618	1.206	10.842	106.375	299.107	1083.03	-0.531447	1.0642	28.274
P047	CTRL	T0	B	0.149	0.814	7.793	96.987	234.72	986.087	-0.630892	1.12586	71.111
P047	CTRL	T1	A	0.437	0.943	14.246	90.33	229.741	1039.64	-0.588578	1.67301	44.338
P047	CTRL	T1	B	1.444	3.117	16.018	91.178	232.669	932.968	-0.589655	1.70345	120.2
P047	CTRL	T2	A	1.04	2.028	6.083	88.369	215.061	975.735	-0.499779	1.08186	55.321
P047	CTRL	T2	B	-0.358	0.556	15.344	74.589	194.406	1010.62	-0.638436	1.88925	85.333
P048	CTRL	T0	A	0.667	1.166	27.623	130.665	359.461	1655.76	-1.04834	1.81596	29.788
P048	CTRL	T0	B	0.497	0.858	16.66	155.48	362.916	1427.65	-1.1315	2.49616	89.674
P048	CTRL	T1	A	-0.165	0.101	16.085	116.842	307.511	1404.44	-1.02781	1.0812	122.2
P048	CTRL	T1	B	1.48	5.427	21.762	127.432	312.025	1266.36	-0.944027	3.01024	126
P048	CTRL	T2	A	1.104	1.246	32.197	103.753	239.981	1424.65	-1.00429	1.54286	63.793
P048	CTRL	T2	B	0.333	2.206	18.508	154.522	388.4	1270.05	-0.983713	0.781759	40.309
P049	INT	T0	A	3.346	8.886	15.265	113.596	267.509	1497.46	-0.58202	1.91787	21.77
P049	INT	T0	B	2.756	7.123	7.543	214.771	550.335	1411.33	-0.412109	1.69729	20.047
P049	INT	T1	A	1.591	4.992	10.83	83.422	214.279	1133.82	-0.474497	1.71812	21.558
P049	INT	T1	B	2.838	8.174	8.823	119.937	310.374	1072.59	-0.524399	2.6323	47.784
P049	INT	T2	A	1.903	5.947	7.667	72.799	201.901	1070.38	-0.514097	1.5793	24.68
P049	INT	T2	B	1.44	4.317	4.175	111.817	277.967	998.247	-0.641967	1.16066	69.082
P050	CTRL	T0	A	3.524	8.958	30.059	139.642	342.225	1766.59	-0.693649	1.34338	21.722
P050	CTRL	T0	B	2.115	6.569	22.029	188.734	482.676	1236.72	-0.725106	-0.274468	16.217
P050	CTRL	T1	A	1.41	2.265	20.635	122.814	304.929	1487.09	-0.633677	1.06529	20.329
P050	CTRL	T1	B	0.636	1.82	20.312	146.214	346.831	1107.66	-0.713182	1.35682	13.118
P050	CTRL	T2	A	2.87	6.632	29.312	123.409	324.651	1458.57	-0.558575	1.61693	16.63
P050	CTRL	T2	B	2.374	5.372	21.128	171.381	400.511	1153.94	-0.516447	1.43421	19.148
P051	CTRL	T0	A	3.621	10.817	30.004	138.305	342.386	1903.26	-0.824359	2.32051	52.422
P051	CTRL	T0	B	3.529	8.221	17.4	203.241	518.56	1650.67	-0.834114	3.05686	43.856
P051	CTRL	T1	A	4.397	10.495	26.853	139.008	352.776	1792.5	-0.643951	3.49612	52.4
P051	CTRL	T1	B	2.801	7.428	20.291	157.432	423.326	1455.5	-0.752613	3.25436	63.087
P051	CTRL	T2	A	2.736	8.044	17.567	106.2	271.592	1751.91	-0.633913	2.41957	47.884
P051	CTRL	T2	B	4.071	11.717	22.663	167.931	443.576	1344	-0.524153	2.00451	43.681
P052	INT	T0	A	1.931	5.605	8.37	118.872	329.127	838.228	-0.632056	1.54007	17.656
P052	INT	T0	B	2.769	7.601	6.543	155.635	387.207	696.135	-0.534292	1.11504	17.743
P052	INT	T1	A	1.334	2.943	4.487	87.26	216.798	610.107	-0.365371	0.190813	12.151
P052	INT	T1	B	0.502	-0.375	10.888	101.007	215.524	395.817	-0.521323	0.492588	10.825
P052	INT	T2	A	0.647	-0.67	9.278	78.405	231.863	598.974	-0.421235	0.513543	15.026
P052	INT	T2	B	2.45	5.608	8.968	102.016	267.883	531.648	-0.390879	1.51792	29.407
P053	CTRL	T0	A	1.425	3.637	15.942	135.874	333.091	1440.38	-1.06477	2.29759	30.654
P053	CTRL	T0	B	1.272	3.887	6.495	200.038	494.123	1338.55	-0.945898	1.79601	45.166
P053	CTRL	T1	A	2.187	5.043	6.365	117.069	298.008	1358.52	-0.802466	1.65471	29.169
P053	CTRL	T1	B	1.603	7.377	13.22	157.487	389.73	1233.57	-0.969335	1.78579	47.717
P053	CTRL	T2	A	2.355	6.337	10.358	113.014	274.86	1200.99	-0.86031	1.53754	28.127
P053	CTRL	T2	B	0.908	1.049	3.417	176.963	464.309	1371.24	-0.843297	2.34725	31.731
P054	INT	T0	A	1.462	3.386	13.659	130.393	352.164	1828.45	-0.750342	-0.287016	21.833
P054	INT	T0	B	2.358	7.29	23.325	176.759	485.48	1547.88	-0.805046	-0.123853	30.043
P054	INT	T1	A	1.597	4.998	15.098	96.534	256.011	1431.93	-0.542794	-0.325942	31.546
P054	INT	T1	B	2.245	5.664	12.773	112.148	259.257	1082.1	-0.508059	-0.92622	26.393
P054	INT	T2	A	1.378	2.561	17.82	83.179	200.752	1212.87	-0.551351	-1.07873	25.556
P054	INT	T2	B	1.393	3.12	17.115	117.576	283.39	1193.48	-0.545748	0.477933	23.849
P055	CTRL	T0	A	1.396	1.87	1.855	120.162	296.534	1223.03	-0.751327	1.94469	34.488
P055	CTRL	T0	B	1.719	4.874	14.933	153.104	349.054	1152.26	-0.682057	2.08753	36.923
P055	CTRL	T1	A	1.509	5.566	4.139	99.18	266.24	903.298	-0.636842	0.967105	36.765
P055	CTRL	T1	B	1.424	5.85	8.375	136.313	357.217	835.765	-0.576712	1.10959	18.435
P055	CTRL	T2	A	1.442	0.803	11.797	101.838	261.865	1005.45	-0.639241	1.5	28.043
P055	CTRL	T2	B	0.31	0.661	4.722	129.229	356.874	885.792	-0.601342	0.926174	20.169
P056	CTRL	T0	A	0.781	1.315	25.2	86.631	188.415	1788.51	-0.618646	3.76915	39.801
P056	CTRL	T0	B	0.906	2.856	18.11	125.178	324.255	1525.56	-0.567442	3.52159	40.44
P056	CTRL	T1	A	1.42	3.527	10.615	80.616	206.321	1685.16	-0.483934	2.48525	40.598
P056	CTRL	T1	B	0.942	3.222	27.409	118.943	297.556	1451.36	-0.496231	3.72506	37.765
P056	CTRL	T2	A	1.421	3.92	15.217	85.056	204.184	1591.11	-0.395862	4.17931	37.729
P056	CTRL	T2	B	1.309	3.603	20.577	120.291	248.42	1437.41	-0.322921	4.39551	32.244
P057	INT	T0	A	1.922	5.61	14.063	95.047	191.036	1410.14	-0.540566	3.14858	57.143
P057	INT	T0	B	3.226	7.93	15.507	132.594	322.997	1339.04	-0.62645	3.09049	119.512
P057	INT	T1	A	1.708	4.164	13.56	95.084	239.141	1134.21	-0.361873	0.936455	28.779
P057	INT	T1	B	0.271	0.361	8.828	86.015	196.876	1003.74	-0.45247	1.65313	57.636
P057	INT	T2	A	1.417	2.415	17.017	73.016	218.459	1233.91	-0.473239	1.93716	143.2
P057	INT	T2	B	0.936	2.258	9.718	70.353	188.52	1084.5	-0.318301	2.77778	41.5
P058	INT	T0	A	2.497	3.964	24.684	123.484	362.568	1979.43	-0.758503	4.33155	267.6
P058	INT	T0	B	3.192	8.619	20.347	134.636	328.405	1643.13	-0.703356	2.89933	172
P058	INT	T1	A	0.457	3.401	18.373	78.508	217.192	1476.14	-0.549438	3.0809	89.592
P058	INT	T1	B	1.482	5.153	25.637	81.357	215.937	1273.81	-0.593414	2.68716	180.8
P058	INT	T2	A	0.846	2.745	14.111	79.22	183.779	1674.38	-0.471154	2.30769	151.93
P058	INT	T2	B	0.307	0.229	13.675	83.59	222.949	1184.38	-0.511475	0.911475	47.484
P059	INT	T0	A	0.979	5.02	18.136	97.802	246.839	1382.02	-0.378879	0.452586	14.557
P059	INT	T0	B	1.461	4.623	18.8	138.521	348.388	1436.36	-0.361957	1.61739	16.321
P059	INT	T1	A	-0.688	-0.264	4.487	71.663	176.772	1047.01	-0.366775	0.188925	14.745
P059	INT	T1	B	0.246	-1.409	11.07	98.943	238.44	951.561	-0.3975	1.14545	18.794
P059	INT	T2	A	0.363	0.521	7.05	73.027	177.123	1004.22	-0.357419	0.625806	23.289
P059	INT	T2	B	-0.064	-0.994	13.78	93.908	267.959	880.477	-0.34902	0.960784	13.621
P060	INT	T0	A	3.193	8.607	7.758	78.871	219.669	1378.33	-0.408997	0.878893	26.185
P060	INT	T0	B	2.677	4.601	5.94	160.121	405.782	1464.94	-0.376714	2.25898	30.6
P060	INT	T1	A	0.666	1.962	10.016	66.342	198.604	1138.13	-0.332441	2.14716	31.195
P060	INT	T1	B	1.292	2.715	14.968	110.813	263.66	1120.41	-0.344231	1.09615	19.819
P060	INT	T2	A	1.429	2.163	5.518	50.538	171.602	1114.51	-0.294522	1.3276	27.427
P060	INT	T2	B	1.979	5.791	16.526	89.475	225.542	912.769	-0.438149	1.1851	35.833
P001	INT	T0	C	2.07084	6.59202	11.4719	95.3981	254.96	1565.85	-0.536951	3.25493	27.2053
P001	INT	T1	C	1.24761	1.83367	18.6447	74.937	238.977	1080.17	-0.474764	2.50655	22.1082
P001	INT	T2	C	1.14542	3.31635	8.93998	57.8086	210.753	1121.02	-0.40298	1.215	18.3772
P002	INT	T0	C	1.17147	3.03037	17.8661	83.0997	252.154	2129.77	-0.811153	3.95728	56.7617
P002	INT	T1	C	1.32279	2.91079	30.8245	51.1124	137.34	1517.81	-0.586129	3.85464	78.0415
P002	INT	T2	C	1.10044	3.79207	26.724	76.629	148.79	1388.62	-0.523688	3.61534	48.2122
P003	CTRL	T0	C	2.83132	6.34549	12.9676	137.279	343.905	1731.81	-0.747032	-0.215196	49.3611
P003	CTRL	T1	C	1.81639	2.72286	16.1228	105.859	245.903	1310.52	-0.729454	1.25054	67.0576
P003	CTRL	T2	C	1.98286	4.01784	14.4967	88.8098	324.69	1290.2	-0.787544	1.04776	176.941
P004	INT	T0	C	3.08109	-3.69378	4.0035	109.145	278.147	1204.76	-0.842208	1.85501	31.5806
P004	INT	T1	C	0.314321	1.94095	-0.71951	101.178	260.723	1134.3	-0.703919	-0.0585815	22.4361
P004	INT	T2	C	0.885713	2.42194	8.50317	61.0358	174.502	921.444	-0.66287	0.454696	27.2262
P005	CTRL	T0	C	1.31136	4.47635	9.07876	126.724	286.335	1002.61	-0.845208	-0.844554	11.1953
P005	CTRL	T1	C	0.5626	0.539352	6.69034	118.44	371.428	983.298	-0.599665	-0.713715	9.86835
P005	CTRL	T2	C	1.24385	2.97961	15.7629	120.657	329.51	1172.29	-0.783438	0.0672052	17.3199
P006	CTRL	T0	C	0.397787	3.43688	7.64173	135.616	394.872	1318.82	-0.980291	2.74872	54.3551
P006	CTRL	T1	C	1.87833	1.03509	16.3364	115.793	307.806	1325.31	-0.757407	2.712	40.4011
P006	CTRL	T2	C	1.17291	2.53053	14.8071	112.773	243.8	1311.56	-0.783251	2.2788	55.3168
P007	INT	T0	C	1.91091	4.67875	17.1261	148.311	352.018	1754.24	-0.547257	2.39063	61.7966
P007	INT	T1	C	2.78804	9.26705	23.7132	89.8978	188.518	1719.02	-0.417782	1.89637	120.606
P007	INT	T2	C	1.12612	2.27652	-5.92417	78.1169	172.75	1621.15	-0.328103	0.198708	55.0061
P008	CTRL	T0	C	0.776061	1.37067	7.23305	180.817	398.988	1292.93	-0.970969	0.0400001	19.5355
P008	CTRL	T1	C	0.861361	6.25493	17.2412	132.36	400.149	1330.95	-0.891317	-0.231864	14.0934
P008	CTRL	T2	C	0.71186	0.82624	14.9649	143.794	326.065	1175.21	-0.898486	-0.85888	17.4291
P009	CTRL	T0	C	1.89418	2.84343	9.28186	111.555	312.967	1039.19	-0.619745	0.0863256	29.9542
P009	CTRL	T1	C	2.60946	6.30507	12.3472	95.8605	294.412	762.806	-0.476575	-0.666322	21.6338
P009	CTRL	T2	C	1.38638	2.10744	20.9261	86.9351	330.899	1052.53	-0.530349	1.02483	18.1684
P010	CTRL	T0	C	1.38394	8.06069	23.1684	127.258	266.839	1851.76	-0.599529	0.225178	25.4381
P010	CTRL	T1	C	1.5567	4.51825	22.3672	117.088	299.03	1561.16	-0.489154	0.424221	21.3025
P010	CTRL	T2	C	1.00905	2.59585	8.84632	87.1243	234.321	1429.44	-0.363037	-0.257351	16.0169
P011	INT	T0	C	2.19968	8.05764	17.4168	97.6396	318.473	1269.56	-0.727685	2.09601	51.5712
P011	INT	T1	C	2.3466	5.80892	12.1601	104.308	263.677	1008.89	-0.608342	2.39818	73.1494
P011	INT	T2	C	1.19613	8.70935	9.85974	97.0269	191.823	1229.25	-0.634134	2.46538	70.3559
P012	INT	T0	C	1.6689	3.5326	17.4777	122.007	343.901	1612.62	-0.816358	3.39421	28.4191
P012	INT	T1	C	2.54605	6.28282	13.8406	112.352	224.113	1135.39	-0.623212	1.7772	30.5068
P012	INT	T2	C	0.896927	5.26279	10.4336	81.9568	249.305	1203.85	-0.634823	1.58327	33.4378
P013	INT	T0	C	3.73242	6.72932	8.03459	116.104	331.064	1094.86	-0.365887	0.906265	30.578
P013	INT	T1	C	1.32971	3.37638	16.7922	70.8477	267.589	954.565	-0.480494	1.54081	64.9309
P013	INT	T2	C	0.0434314	3.10066	9.03996	105.615	283.214	1133.74	-0.510819	-0.129322	22.7812
P014	INT	T0	C	2.82359	6.83483	19.4947	87.588	263.636	1939.61	-0.721426	3.17365	64.6487
P014	INT	T1	C	1.73847	0.435775	16.0115	96.0664	200.805	1331.92	-0.601597	1.01974	55.5291
P014	INT	T2	C	2.82086	2.07311	16.4381	91.981	249.336	1208.72	-0.550498	1.9717	50.63
P015	INT	T0	C	3.02982	4.11597	26.255	112.663	229.814	1348.32	-0.681415	1.85428	17.5829
P015	INT	T1	C	0.42841	2.99637	18.7165	86.3343	193.043	1292.05	-0.920867	0.180936	78.3959
P015	INT	T2	C	0.132717	-1.75049	18.4579	76.7636	162.472	1257.77	-0.802553	1.46136	35.4746
P016	INT	T0	C	0.0422091	2.15956	5.9458	120.851	264.785	920.685	-0.46232	1.83782	26.4531
P016	INT	T1	C	1.28737	4.1285	4.28222	41.9614	194.374	531.605	-0.310761	1.06605	26.5788
P016	INT	T2	C	0.858226	2.14857	6.58677	71.7959	206.888	766.754	-0.298498	-0.0573745	11.5227
P017	INT	T0	C	2.45398	7.17619	2.13389	122.18	317.4	1906.28	-0.96513	-0.223589	35.1048
P017	INT	T1	C	1.07593	4.34802	19.2671	67.5314	160.479	1599.82	-0.692358	2.21417	27.6109
P017	INT	T2	C	5.01757	3.23526	18.4886	118.474	204.687	1179.86	-0.627633	2.63716	32.6747
P018	CTRL	T0	C	2.39508	4.69062	24.6915	118.588	318.363	1883.46	-0.654386	0.440601	23.3182
P018	CTRL	T1	C	2.03232	4.41109	43.7398	128.12	274.373	1463.7	-0.622824	0.0810871	25.9771
P018	CTRL	T2	C	0.852029	2.49229	19.4832	112.39	323.683	1644.03	-0.636392	0.5994	18.8863
P019	INT	T0	C	2.23045	6.964	14.2422	123.177	270.221	1640.17	-0.197544	3.71659	48.7526
P019	INT	T1	C	1.9844	8.19674	21.2635	91.2188	229.977	1352.38	-0.16953	2.95229	34.9051
P019	INT	T2	C	2.0226	3.08589	16.4343	67.0971	101.481	1572.03	-0.0883207	2.27308	38.1422
P020	INT	T0	C	1.9378	4.79867	13.9662	109.283	276.422	1188.52	-0.217692	1.61299	7.12405
P020	INT	T1	C	1.33917	4.09143	10.238	66.631	215.103	884.427	-0.327585	0.167899	16.2289
P020	INT	T2	C	2.10207	3.10267	8.64215	54.3116	152.12	768.673	-0.236812	-1.24666	2.57905
P021	CTRL	T0	C	2.13624	4.81223	9.82977	117.299	286.746	1728.95	-0.401904	3.31442	55.6577
P021	CTRL	T1	C	-0.314379	3.55411	6.81189	110.663	282.254	1432.47	-0.483935	3.51059	44.4541
P021	CTRL	T2	C	1.09576	0.2712	7.40008	78.9533	199.523	1615.01	-0.390394	3.47946	41.2363
P022	CTRL	T0	C	0.27792	-0.624679	8.79875	82.8747	150.32	1587.84	-0.796028	0.671223	116.107
P022	CTRL	T1	C	-0.0151672	0.750238	20.6331	72.8625	104.293	1119.75	-0.707497	0.72689	52.9025
P022	CTRL	T2	C	-0.430671	1.86597	12.0598	67.9798	174.918	1217.04	-0.699131	-0.0766623	44.671
P023	CTRL	T0	C	1.70372	6.3328	34.3827	98.3045	274.174	1352.06	-0.785492	2.37052	28.8438
P023	CTRL	T1	C	2.26391	5.35959	10.8113	90.5968	245.254	933.282	-0.499885	0.292389	19.7128
P023	CTRL	T2	C	1.76497	3.16969	20.4201	114.885	252.067	948.641	-0.676981	2.16678	41.299
P024	INT	T0	C	3.52118	5.15759	12.3483	68.6323	173.386	1075	-0.128191	3.11458	191.266
P024	INT	T1	C	1.67037	1.37527	11.6577	55.1228	125.981	1218.02	-0.222695	1.27829	141.708
P024	INT	T2	C	1.47095	4.95623	6.88838	60.2108	146.811	834.682	-0.0436298	0.668209	48.0945
P025	CTRL	T0	C	0.515066	11.516	23.7242	131.071	299.9	1516.81	-1.14503	1.78249	273.477
P025	CTRL	T1	C	0.366741	2.80614	18.0508	112.162	311.921	1668.96	-0.853357	2.43715	40.259
P025	CTRL	T2	C	1.59245	4.1456	11.2605	98.306	360.935	1380.82	-0.63154	2.30731	25.5486
P026	INT	T0	C	1.78273	3.9459	8.36693	110.781	279.68	1192.39	-0.534727	1.64334	21.8824
P026	INT	T1	C	1.89258	3.65698	-3.0723	68.2536	285.062	785.652	-0.246757	1.39056	26.7145
P026	INT	T2	C	0.997515	4.96922	-0.0807024	107.589	203.572	1105.25	-0.243422	2.1165	23.7082
P027	CTRL	T0	C	3.87953	5.92799	12.5599	155.273	363.152	1199.81	-1.04168	1.04023	101.119
P027	CTRL	T1	C	5.19274	6.87963	15.063	143.318	302.672	1307.66	-0.80608	-0.614838	19.0142
P027	CTRL	T2	C	2.75323	5.04504	15.2731	126.482	374.272	1255.24	-0.894655	-0.129576	25.2038
P028	INT	T0	C	1.37271	4.02159	12.2281	130.435	322.035	1939.61	-0.565157	0.136424	24.1375
P028	INT	T1	C	-0.379507	2.33424	12.3963	106.096	113.159	1236.7	-0.451557	0.567004	21.8561
P028	INT	T2	C	1.25218	4.38404	13.6155	68.8837	271.411	1372.85	-0.415752	0.986476	23.6217
P029	INT	T0	C	0.193559	2.69536	21.9613	154.612	373.453	2250.4	-0.982886	2.21159	32.3409
P029	INT	T1	C	0.600857	9.05493	16.2952	77.0135	227.224	1739.33	-0.614399	1.27391	30.5651
P029	INT	T2	C	0.476933	2.98499	10.5621	83.5452	226.856	1367.94	-0.585637	0.128353	30.2314
P030	CTRL	T0	C	1.82341	-0.385878	4.95911	144.599	317.169	1851.8	-0.727209	1.90392	26.8914
P030	CTRL	T1	C	1.98548	4.59308	17.4616	135.373	313.624	1858.83	-0.683957	1.1714	17.4921
P030	CTRL	T2	C	1.45582	4.15503	13.092	102.533	334.665	1413.46	-0.677885	1.44292	27.3217
P031	CTRL	T0	C	1.58064	0.614578	7.11944	165.306	365.021	908.402	-0.799274	2.19871	24.3431
P031	CTRL	T1	C	1.64243	1.18222	9.78567	136.594	324.849	844.617	-0.818873	2.08743	21.7752
P031	CTRL	T2	C	2.28298	1.10538	23.6996	114.634	305.038	1011.17	-0.811798	2.45984	26.292
P032	CTRL	T0	C	1.04241	6.00139	3.44475	104.536	252.106	915.665	-0.715105	0.192092	33.486
P032	CTRL	T1	C	3.11367	4.46385	8.25	123.508	226.484	709.619	-0.379163	0.225741	50.146
P032	CTRL	T2	C	0.931465	3.86101	13.5685	141.35	310.624	547.773	-0.642865	0.388601	12.3815
P033	CTRL	T0	C	4.79758	8.6385	7.49931	147.202	397.5	926.048	-0.274974	1.26835	13.5978
P033	CTRL	T1	C	2.95897	7.65201	13.4547	149.771	402.099	734.168	-0.400027	1.94337	11.4479
P033	CTRL	T2	C	2.85861	4.15612	16.3093	133.177	331.413	835.438	-0.374386	2.05322	14.155
P034	INT	T0	C	2.10796	4.32151	22.2642	121.72	283.264	810.594	-0.704821	1.68515	24.2805
P034	INT	T1	C	0.131667	0.556012	15.1877	90.856	293.813	1047.27	-0.535667	0.874134	33.6153
P034	INT	T2	C	-0.389535	0.951028	12.5591	96.3949	195.852	572.418	-0.503972	0.415369	9.39774
P035	INT	T0	C	3.09793	7.0388	16.7866	138.575	313.822	1074.03	-0.750238	2.25292	32.7456
P035	INT	T1	C	1.40255	4.28037	4.28949	92.532	271.082	1074.21	-0.588234	2.65902	44.2314
P035	INT	T2	C	1.19831	5.87476	5.57324	90.6617	229.543	1039.15	-0.679084	0.572994	23.9611
P036	INT	T0	C	2.21736	3.76515	9.43818	108.617	394.323	1870.2	-0.583696	3.34576	65.3974
P036	INT	T1	C	0.895179	5.20169	13.7138	122.455	307.333	1142.79	-0.46922	3.67499	47.9735
P036	INT	T2	C	0.586748	1.64982	8.04504	98.2811	292.896	1186.88	-0.597023	1.8923	602.221
P037	CTRL	T0	C	1.19622	5.80137	1.28294	142.646	275.351	1034.13	-0.665739	2.65041	21.6779
P037	CTRL	T1	C	2.74064	12.2723	7.74311	129.767	321.292	1028.77	-0.64132	3.38995	33.1821
P037	CTRL	T2	C	1.07471	4.30185	-2.23467	107.337	255.279	545.456	-0.761105	1.76833	26.1144
P038	INT	T0	C	1.09121	2.32245	1.98884	142.264	406.308	1191.28	-0.730208	2.79356	38.007
P038	INT	T1	C	0.317686	-0.272843	0.859193	118.775	206.133	899.084	-0.539653	2.48716	26.8657
P038	INT	T2	C	0.343695	2.39976	10.3763	97.0965	210.371	866.426	-0.522862	1.79863	25.0718
P039	CTRL	T0	C	1.53815	1.80926	10.9568	112.413	321.012	1820.74	-0.501402	1.72908	29.0551
P039	CTRL	T1	C	1.76116	3.64696	9.23712	115.214	325.485	1425.79	-0.648051	0.0609475	33.0413
P039	CTRL	T2	C	1.28314	5.8331	23.4392	93.7965	270.891	1252.79	-0.699837	2.95378	171.739
P040	CTRL	T0	C	3.75585	10.2035	11.4508	93.3679	222.123	1457.16	-0.577519	2.57459	54.821
P040	CTRL	T1	C	3.81824	5.83841	14.0828	69.5147	187.624	1122.72	-0.521015	1.97998	51.794
P040	CTRL	T2	C	3.89589	9.74218	12.9752	106.525	219.832	1354.32	-0.494928	3.21375	103.509
P041	INT	T0	C	3.09968	11.4824	12.782	117.037	252.54	1113.81	-0.536466	1.10434	18.0519
P041	INT	T1	C	0.339056	0.681029	12.1415	86.1062	253.984	1100.32	-0.616859	2.46276	37.0693
P041	INT	T2	C	1.38192	4.19592	13.1976	79.4172	225.311	1193.51	-0.533588	1.53086	36.0262
P042	CTRL	T0	C	0.461129	0.0340112	19.0366	134.945	254.005	1288.48	-0.729428	1.12303	21.5372
P042	CTRL	T1	C	0.877911	2.3686	6.41513	89.8827	197.702	1269.03	-0.624235	1.17067	23.0588
P042	CTRL	T2	C	0.633044	3.92531	9.92353	78.2924	277.87	1358.74	-0.572116	1.2195	21.954
P043	CTRL	T0	C	4.52221	13.9533	19.5995	134.321	333.162	1709.27	-0.722696	2.00901	32.5407
P043	CTRL	T1	C	3.31003	10.8796	21.2632	119.718	323.745	1104.27	-0.683523	1.70681	23.8922
P043	CTRL	T2	C	2.57711	6.65732	3.79653	109.766	318.382	1184.29	-0.592868	0.423716	21.2544
P044	INT	T0	C	0.930677	3.92019	10.1673	115.576	295.342	1667.09	-0.902754	2.65703	40.7315
P044	INT	T1	C	0.741103	1.62974	11.5582	68.4126	216.6	1393.02	-0.627315	3.32918	48.8332
P044	INT	T2	C	1.67443	-0.308324	-4.67945	64.4636	249.435	1350.13	-0.59995	2.86809	112.837
P045	CTRL	T0	C	4.58569	11.3491	31.0588	106.428	276.138	2044.67	-0.594405	2.24527	145.513
P045	CTRL	T1	C	2.84161	7.40429	6.65312	90.6921	243.73	1901.37	-0.525882	1.76678	113.805
P045	CTRL	T2	C	3.013	8.13031	8.77567	68.8288	219.354	1761.79	-0.583326	2.91677	1119.35
P046	CTRL	T0	C	2.79939	6.92685	24.9646	106.123	261.37	1697.65	-0.556944	2.36615	105.751
P046	CTRL	T1	C	2.14662	5.1163	19.5063	99.6611	266.195	1852.92	-0.502062	4.21038	69.2444
P046	CTRL	T2	C	1.97816	3.31767	17.5123	106.904	220.281	1402.03	-0.363307	2.69388	35.301
P047	CTRL	T0	C	1.03698	0.50314	10.3985	92.4612	293.783	1059.24	-0.558164	0.0243506	30.136
P047	CTRL	T1	C	0.815039	3.27577	34.1602	93.5006	181.804	1130.96	-0.647065	2.59645	106.951
P047	CTRL	T2	C	0.162435	1.11075	5.63945	90.9298	187.266	970.21	-0.612642	1.68824	45.7906
P048	CTRL	T0	C	0.961804	0.757013	28.5629	139.57	339.303	1543.83	-1.02452	1.61976	31.4942
P048	CTRL	T1	C	0.972661	3.93185	24.648	122.928	327.261	1466.52	-0.934738	2.07919	140.206
P048	CTRL	T2	C	0.427709	1.84822	20.3372	137.082	312.146	1590.49	-0.973987	1.2435	37.3435
P049	INT	T0	C	4.35759	9.13838	11.9176	106.192	263.106	1522.43	-0.523116	1.5238	21.9941
P049	INT	T1	C	1.71636	5.29321	6.52122	100.718	190.278	1253.47	-0.372502	3.64007	25.9688
P049	INT	T2	C	0.860457	7.36284	22.5332	69.6059	244.273	1097.33	-0.543623	1.88879	22.7856
P050	CTRL	T0	C	2.67795	6.65101	24.8971	127.353	360.45	2126.88	-0.738027	2.64803	29.1168
P050	CTRL	T1	C	-0.0324779	0.476196	30.0413	117.076	252.476	1296.68	-0.77504	0.87651	12.696
P050	CTRL	T2	C	1.70597	6.01769	39.1448	126.538	346.69	1313.81	-0.519368	1.89393	16.4011
P051	CTRL	T0	C	2.90809	7.25354	26.3564	129.846	355.091	1715.5	-0.861922	3.90232	49.1663
P051	CTRL	T1	C	4.09256	12.1658	33.1069	112.921	353.909	1668	-0.689799	3.4642	53.321
P051	CTRL	T2	C	4.37005	11.9226	23.2648	96.0276	296.773	1553.25	-0.503871	2.36049	51.274
P052	INT	T0	C	1.17725	0.813953	1.44158	123.651	258.634	863.036	-0.648195	1.2775	18.8105
P052	INT	T1	C	1.26973	4.67931	6.9794	84.4425	179.008	603.758	-0.466511	-0.312153	11.0642
P052	INT	T2	C	0.720186	3.92211	2.65058	106.561	243.043	487.342	-0.370547	-0.0600578	10.846
P053	CTRL	T0	C	2.04797	0.000249604	9.65961	131.974	356.872	1332.83	-1.05497	1.96158	49.0306
P053	CTRL	T1	C	2.31445	9.21123	6.58879	102.955	376.579	1218.7	-0.878499	1.34276	39.819
P053	CTRL	T2	C	1.35792	2.35246	5.26166	99.026	329.997	1467.09	-0.791805	3.93661	39.3058
P054	INT	T0	C	3.31238	5.43943	33.13	125.563	325.375	2029.46	-0.739439	-0.739742	20.6672
P054	INT	T1	C	1.65739	5.63631	-0.583753	101.494	276.695	1482.2	-0.557088	-0.409123	37.9367
P054	INT	T2	C	1.30644	2.88289	21.9349	96.9184	226.121	1274.6	-0.538096	0.721817	38.8281
P055	CTRL	T0	C	1.28957	6.31373	3.18375	110.232	265.307	980.812	-0.678768	1.29352	31.7808
P055	CTRL	T1	C	1.66605	6.8585	8.09979	104.464	224.786	997.022	-0.619833	0.870254	23.759
P055	CTRL	T2	C	0.262844	-2.41777	3.72529	123.664	270.234	793.623	-0.652355	1.07102	25.1879
P056	CTRL	T0	C	0.833918	0.337584	20.8997	98.6775	196.316	1928.75	-0.568998	3.78313	40.8868
P056	CTRL	T1	C	1.42505	4.24456	6.71897	78.1703	193.673	1755.68	-0.498492	1.52393	37.2882
P056	CTRL	T2	C	3.574	7.81236	47.3931	94.5558	174.056	1657.92	-0.342662	5.52541	37.1669
P057	INT	T0	C	1.21622	5.34087	13.2833	106.682	192.914	1761.35	-0.589852	3.11434	66.0005
P057	INT	T1	C	1.28141	2.49937	5.67851	92.64	228.399	1018.01	-0.392112	1.09127	33.0603
P057	INT	T2	C	2.41348	5.4104	21.941	77.4511	149.806	1234.31	-0.308142	3.20181	57.0476
P058	INT	T0	C	2.06916	8.33743	21.0213	112.367	346.771	2092.08	-0.805963	2.44853	327.144
P058	INT	T1	C	1.65819	2.72985	19.5621	68.4791	223.899	1640.82	-0.544591	2.51469	87.9694
P058	INT	T2	C	1.14715	1.22805	23.9814	86.4418	205.314	1831.88	-0.46382	1.75957	74.2251
P059	INT	T0	C	0.700084	4.37015	14.9273	92.5525	209.381	1312.99	-0.406203	0.476582	14.5109
P059	INT	T1	C	-0.0155832	-0.850185	11.1566	76.5318	185.432	1383.66	-0.380759	0.359371	14.7019
P059	INT	T2	C	0.361138	-0.130271	7.42479	60.5864	166.024	1115.48	-0.412052	0.064214	25.4319
P060	INT	T0	C	2.43412	5.93021	13.3122	69.841	196.645	1888.61	-0.372443	4.85921	36.417
P060	INT	T1	C	0.746522	1.02513	11.766	50.7219	216.334	1309.59	-0.29785	1.53979	30.2059
P060	INT	T2	C	0.0679737	2.82702	3.66343	67.1173	205.145	1187.06	-0.390038	1.21983	24.7729

## Sheet: Derived_summary
subject_id	group	timepoint	CAR_AUCi_CORT_h_nmolL	CAR_AUCi_CORTISONE_h_nmolL	CAR_AUCi_SAA_h_UMLa	AUCg_day_CORT_h_nmolL	AUCg_day_CORTISONE_h_nmolL	AUCg_day_SAA_h_UMLa	slope_CORT_nmolL_per_h	slope_SAA_UMLa_per_h	ratio_SAA_to_CORT_at_EVE
P001	INT	T0	2.46028	6.81767	15.6016	119.334	295.197	1379.63	-0.557345	2.74526	27.8788
P001	INT	T1	1.26587	2.68156	18.6849	88.1137	247.432	1017.86	-0.494107	2.33249	23.4747
P001	INT	T2	1.08181	3.12845	9.93033	77.7695	218.545	1080.28	-0.424033	1.52327	22.4831
P002	INT	T0	1.86982	4.26979	27.9117	114.122	313.341	2028.76	-0.799889	4.09618	52.3959
P002	INT	T1	1.11293	2.65726	24.2442	68.5618	181.771	1583.82	-0.610384	4.10237	113.023
P002	INT	T2	1.05048	3.78602	21.0477	71.4943	181.331	1491.9	-0.536886	3.50423	67.3287
P003	CTRL	T0	2.60844	6.69816	12.9452	140.509	358.119	1564.74	-0.755609	0.34233	61.3984
P003	CTRL	T1	1.74246	3.52695	16.6416	122.5	309.22	1379.49	-0.766684	1.20884	85.2815
P003	CTRL	T2	2.05495	3.77461	13.8282	116.025	331.467	1405.75	-0.747564	0.940231	134.35
P004	INT	T0	1.8997	1.52374	2.8735	136.285	343.088	1282.47	-0.862753	1.64681	32.4652
P004	INT	T1	0.754107	2.58132	-1.10317	101.655	256.024	978.786	-0.63397	0.169558	22.039
P004	INT	T2	0.849904	1.83198	6.78339	86.3683	234.935	969.045	-0.618921	0.64601	27.1937
P005	CTRL	T0	1.18545	4.05978	11.0333	141.779	341.045	1015.5	-0.849847	-1.00149	14.5218
P005	CTRL	T1	0.638533	1.13078	7.66378	136.879	368.433	978.479	-0.656481	-0.730217	10.2338
P005	CTRL	T2	1.50528	4.26187	11.0663	126.615	337.68	1059.91	-0.740693	-0.574377	16.684
P006	CTRL	T0	1.16093	3.83763	14.2032	145.685	382.123	1454.53	-0.925717	2.98424	51.1354
P006	CTRL	T1	1.91011	2.63636	16.3055	125.731	310.708	1291.54	-0.755533	2.64664	38.138
P006	CTRL	T2	1.1233	1.75418	17.4267	118.739	276.978	1322.63	-0.804662	2.27222	56.0836
P007	INT	T0	2.02297	5.98458	17.6774	139.518	346.617	1896.27	-0.564512	2.6889	69.2365
P007	INT	T1	2.41035	7.53768	20.3804	90.4636	217.487	1662.72	-0.395818	2.07493	105.82
P007	INT	T2	1.10937	2.76417	5.12261	76.658	186.704	1525.21	-0.436464	1.66378	108.866
P008	CTRL	T0	1.34702	2.37756	11.7973	176.947	418.454	1252.88	-0.939706	0.200099	21.0415
P008	CTRL	T1	0.731454	4.04298	13.2487	140.32	365.251	1172.4	-0.909606	-0.327042	17.2331
P008	CTRL	T2	0.620953	1.32675	16.399	147.572	364.767	1188.26	-0.883043	0.152497	22.9744
P009	CTRL	T0	1.82173	3.17014	9.97362	125.153	327.493	1102.5	-0.619053	-0.128504	27.9267
P009	CTRL	T1	2.70649	6.29236	9.6154	113.196	302.409	872.797	-0.481757	-0.8444	20.7899
P009	CTRL	T2	1.45946	2.66881	13.184	103.076	307.891	1010.46	-0.556903	0.0608452	20.1768
P010	CTRL	T0	1.76431	6.9969	26.1255	138.46	335.152	1603.25	-0.60504	0.265535	23.505
P010	CTRL	T1	1.64823	4.94042	20.3304	121.993	297.246	1459.38	-0.501873	0.283586	20.6722
P010	CTRL	T2	1.60768	4.76228	15.5564	106.166	265.007	1425.45	-0.388279	0.0288737	16.37
P011	INT	T0	2.46756	7.16955	15.8886	128.904	335.521	1276.94	-0.78643	1.93645	58.1757
P011	INT	T1	1.7712	4.94164	11.9584	104.74	267.492	1022.14	-0.612498	2.1015	69.6915
P011	INT	T2	1.24104	6.13112	8.68058	99.2213	235.87	1087.53	-0.617176	2.05858	62.3243
P012	INT	T0	2.2103	5.09487	16.3912	151.653	388.97	1556.96	-0.8126	3.43246	29.3427
P012	INT	T1	2.71635	7.88561	11.0702	114.599	274.937	1084.43	-0.631842	1.85549	34.1993
P012	INT	T2	1.14264	3.9726	9.70321	94.6349	264.044	1123.87	-0.613457	1.65878	32.9703
P013	INT	T0	3.27147	7.13177	6.25186	125.102	321.315	1152.28	-0.4081	0.512984	29.881
P013	INT	T1	1.2219	3.00046	11.8261	88.9469	242.664	876.879	-0.467485	1.27656	52.845
P013	INT	T2	0.396477	2.14989	7.53799	100.054	237.53	946.958	-0.473625	0.429396	28.9601
P014	INT	T0	2.99886	7.15061	20.0376	122.181	322.047	1778.51	-0.779199	2.7635	102.979
P014	INT	T1	2.19849	3.79359	21.1752	98.8405	238.558	1415.1	-0.558956	1.81556	55.3094
P014	INT	T2	2.09262	2.5417	20.6044	99.2493	270.015	1279.77	-0.558133	2.0663	49.5887
P015	INT	T0	3.40194	6.07499	30.476	138.524	321.621	1355.19	-0.861792	1.66085	45.189
P015	INT	T1	0.504137	2.88512	18.7248	94.0311	218.332	1191.04	-0.865112	0.817389	75.4443
P015	INT	T2	0.198239	-0.587496	16.9263	87.0459	192.373	1077.77	-0.809003	1.3302	32.0349
P016	INT	T0	0.743403	3.02019	6.54993	120.132	286.927	841.683	-0.474295	1.60976	24.9254
P016	INT	T1	1.01079	2.71583	10.2994	60.5298	184.763	573.11	-0.323066	1.33631	21.3686
P016	INT	T2	0.855409	2.07419	5.99626	74.6453	190.088	694.049	-0.324026	0.423008	23.1466
P017	INT	T0	2.71433	8.21373	12.144	157.726	406.634	1817.66	-0.998826	1.2682	37.0373
P017	INT	T1	0.858643	3.67367	18.1177	99.3738	250.134	1441.53	-0.798918	1.93346	33.5206
P017	INT	T2	2.57319	3.32542	14.4502	115.216	245.955	1257.29	-0.663784	2.59508	41.1106
P018	CTRL	T0	2.60203	5.02187	28.7202	139.091	350.403	1650.83	-0.628734	0.0714238	21.1231
P018	CTRL	T1	1.76111	4.14936	36.1346	120.96	280.114	1444.46	-0.648846	0.557153	33.1774
P018	CTRL	T2	0.919676	2.3371	19.9691	125.082	322.02	1496.07	-0.604568	0.681295	18.9574
P019	INT	T0	3.11848	8.88	18.4047	122.484	300.073	1621.4	-0.190927	3.34851	42.9712
P019	INT	T1	2.0528	6.43125	17.6152	83.6863	208.862	1333.45	-0.232189	2.60688	84.0944
P019	INT	T2	2.30387	4.24196	14.1874	74.9397	164.613	1362.44	-0.0837323	1.95862	35.5721
P020	INT	T0	1.9306	4.43789	14.0647	118.094	293.357	985.629	-0.314346	1.1193	10.3874
P020	INT	T1	1.30739	3.40281	6.718	82.371	215.346	717.869	-0.305566	0.27585	14.923
P020	INT	T2	1.24869	2.49656	10.9574	73.1672	182.665	627.186	-0.247699	0.0763556	5.96302
P021	CTRL	T0	1.46975	3.08041	9.68826	117.356	286.578	1629.62	-0.483799	3.50832	61.4179
P021	CTRL	T1	0.616874	3.3277	7.16063	110.414	269.095	1442.51	-0.495084	3.29197	55.991
P021	CTRL	T2	0.869922	0.962067	5.49036	91.0424	228.288	1477.77	-0.466619	3.49715	47.1514
P022	CTRL	T0	0.511973	-0.0362262	14.2126	87.0969	199.802	1497.15	-0.764342	0.969608	115.521
P022	CTRL	T1	0.101944	0.611746	17.066	79.3195	171.956	1080.3	-0.709015	0.861487	59.2795
P022	CTRL	T2	0.179443	2.23299	14.5536	81.8099	204.133	1271.17	-0.665103	0.135121	40.865
P023	CTRL	T0	1.42891	5.00427	25.3196	125.328	319.363	1335.51	-0.747265	1.90785	31.9326
P023	CTRL	T1	2.2453	4.9172	13.3054	109.267	269.461	1096.58	-0.542431	0.666936	22.1903
P023	CTRL	T2	1.92066	3.98923	18.8044	116.508	286.964	1089.79	-0.6632	2.11848	46.7533
P024	INT	T0	2.78606	5.55286	10.0368	77.3884	198.982	1102.65	-0.22937	2.60523	173.622
P024	INT	T1	1.86746	4.07576	12.7842	61.2769	149.306	1079.96	-0.194846	1.72306	133.769
P024	INT	T2	1.56765	3.86341	4.98313	52.8653	146.666	883.003	-0.112027	0.737365	60.8068
P025	CTRL	T0	1.79436	8.002	28.8421	143.858	349.552	1444.04	-0.913873	1.78856	111.628
P025	CTRL	T1	1.29958	3.61471	17.2529	122.305	330.302	1384.28	-0.721703	1.9242	32.974
P025	CTRL	T2	1.97615	4.95987	14.2385	122.857	374.076	1298.88	-0.599763	2.37437	23.1362
P026	INT	T0	2.28291	4.80463	9.08464	128.459	326.539	1210.2	-0.5428	2.01069	25.1391
P026	INT	T1	2.05686	4.96699	3.53623	89.2589	261.481	889.75	-0.288436	1.55343	24.4972
P026	INT	T2	1.3605	5.06807	2.9361	96.0114	211.953	1035.05	-0.273876	2.17961	26.2137
P027	CTRL	T0	2.75984	5.64933	13.1516	162.131	397.909	1221.4	-1.08023	1.05029	68.7259
P027	CTRL	T1	3.08191	5.45754	11.537	158.852	371.516	1178.23	-0.911613	-0.271226	22.3744
P027	CTRL	T2	2.12274	4.04435	12.6437	148.138	390.307	1172.77	-0.913347	0.0725192	44.8753
P028	INT	T0	1.06224	3.02253	12.0487	143.17	359.549	1727.06	-0.607625	0.551979	26.0115
P028	INT	T1	-0.0201689	2.45508	12.5468	99.8828	190.871	1182.68	-0.494671	0.798317	22.281
P028	INT	T2	1.11539	3.10968	12.3745	81.9009	243.978	1249.44	-0.410948	1.20723	25.4582
P029	INT	T0	0.50952	2.81245	26.3371	151.275	369.384	2049.91	-0.945367	2.38819	33.5486
P029	INT	T1	0.578286	4.16498	16.3347	103.769	278.452	1589.68	-0.623396	1.20836	30.3057
P029	INT	T2	0.746978	2.42833	13.4527	95.1154	253.507	1445.64	-0.559074	0.24619	30.0631
P030	CTRL	T0	1.6998	2.15171	9.76504	154.973	371.676	1746.21	-0.814731	1.57925	26.9365
P030	CTRL	T1	1.32749	3.84936	12.3322	140.575	352.61	1596.86	-0.765991	1.12642	20.473
P030	CTRL	T2	1.42661	3.70101	12.3367	120.737	329.398	1453.86	-0.670964	1.37003	25.4879
P031	CTRL	T0	1.98155	2.47786	10.0811	161.196	380.669	895.842	-0.840038	2.37501	24.2824
P031	CTRL	T1	2.02281	3.84441	12.9822	140.499	364.065	803.729	-0.804522	2.0607	25.8661
P031	CTRL	T2	1.59333	2.81579	19.7412	131.04	320.903	853.217	-0.869702	2.19239	24.7363
P032	CTRL	T0	1.37147	4.56813	3.42925	123.3	301.895	924.145	-0.70245	0.354906	58.3337
P032	CTRL	T1	1.57522	2.90395	7.481	120.312	272.84	778.101	-0.59183	0.144197	48.9953
P032	CTRL	T2	1.24015	3.92467	12.8945	125.649	303.237	673.053	-0.605272	0.691038	16.7238
P033	CTRL	T0	3.53219	7.39083	8.4181	154.587	395.878	852.293	-0.454485	1.57347	14.9889
P033	CTRL	T1	2.06266	4.581	10.1409	145.437	371.913	683.073	-0.456446	2.12348	15.6013
P033	CTRL	T2	2.66487	5.76171	12.4611	132.149	339.507	753.157	-0.390079	1.65317	15.2733
P034	INT	T0	1.52565	3.82817	13.5061	129.828	331.006	859	-0.733053	1.39643	28.4302
P034	INT	T1	0.243222	1.00267	12.2092	84.1457	245.259	898.481	-0.547515	0.963777	27.8581
P034	INT	T2	0.131155	0.927676	9.79769	86.9146	206.114	718.894	-0.53852	0.589122	31.9629
P035	INT	T0	2.92731	7.2926	15.3635	150.079	351.887	1077.27	-0.780579	1.7696	31.9542
P035	INT	T1	1.48885	5.00379	10.9328	101.307	262.863	961.975	-0.641606	2.58136	40.3508
P035	INT	T2	0.929769	4.69392	7.71175	102.048	250.624	923.979	-0.646446	0.655295	22.879
P036	INT	T0	2.05212	6.08072	12.9057	134.716	381.337	1745.65	-0.638651	3.67577	57.8571
P036	INT	T1	1.19339	4.36923	11.8009	112.922	276.795	1150.32	-0.469499	3.10356	44.1938
P036	INT	T2	0.497249	0.351941	11.588	96.312	248.883	1222.59	-0.538815	2.44343	242.545
P037	CTRL	T0	1.49907	4.06779	1.43265	149.687	347.668	976.063	-0.672647	2.62717	23.9583
P037	CTRL	T1	2.08988	8.59243	6.35637	129.469	334.983	1014.82	-0.661684	3.34185	39.5694
P037	CTRL	T2	1.58024	4.39295	-1.23822	122.961	292.93	783.025	-0.653686	2.11328	26.0988
P038	INT	T0	1.11507	2.89182	3.59728	141.673	378.758	1178.67	-0.745487	2.96127	36.794
P038	INT	T1	0.414229	-0.243281	1.3904	113.482	262.341	886.506	-0.523512	1.91818	24.6042
P038	INT	T2	0.220898	1.76892	7.31511	100.31	226.828	894.082	-0.564538	1.59905	25.5956
P039	CTRL	T0	2.69372	5.69975	15.7436	130.946	336.706	1579.27	-0.5276	1.34905	32.1527
P039	CTRL	T1	1.19005	2.32932	14.736	114.985	304.022	1312.39	-0.629888	0.886647	36.8764
P039	CTRL	T2	2.25105	5.87703	23.7381	109.68	290.582	1217.49	-0.570534	2.66762	105.702
P040	CTRL	T0	3.83228	10.0028	12.1096	115.03	305.493	1181.39	-0.587929	2.3042	51.5733
P040	CTRL	T1	2.71341	5.79514	12.9086	93.3629	247.666	1035.62	-0.597108	1.91084	71.7687
P040	CTRL	T2	3.02563	7.68573	11.9821	106.567	256.773	1171.62	-0.531247	2.99613	117.542
P041	INT	T0	2.87989	8.54514	14.5867	129.907	296.598	1200.29	-0.616895	1.38839	28.4046
P041	INT	T1	0.194019	0.10001	12.9945	92.0014	248.403	984.467	-0.647668	1.85467	46.9478
P041	INT	T2	0.883305	2.89231	9.20087	89.2411	240.012	996.51	-0.543323	1.32838	36.4214
P042	CTRL	T0	0.11271	0.38467	19.9239	130.904	293.533	1281.88	-0.763475	1.74202	24.3891
P042	CTRL	T1	0.84397	2.7842	12.5017	107.618	262.989	1272.88	-0.596378	1.5261	24.2226
P042	CTRL	T2	0.429681	1.7101	11.2248	96.5688	273.088	1258.08	-0.570345	1.62491	23.1543
P043	CTRL	T0	4.05574	11.9564	18.6572	147.869	366.671	1473.48	-0.728653	2.09089	33.9579
P043	CTRL	T1	3.03068	9.01819	16.2887	137.14	361.548	1115.02	-0.677925	1.2596	24.6391
P043	CTRL	T2	2.64837	6.56411	8.53318	138.242	369.654	1162.24	-0.62454	1.09097	24.2915
P044	INT	T0	1.13589	4.2744	12.4414	130.503	328.321	1539.57	-0.930361	2.53709	56.4905
P044	INT	T1	0.956034	1.99758	12.2384	85.2402	243.294	1267.85	-0.599534	2.7581	47.8937
P044	INT	T2	1.74481	2.35956	5.58685	86.4899	251.523	1198.03	-0.6177	2.18793	86.9259
P045	CTRL	T0	3.42056	8.8707	22.1073	121.711	302.021	1962.63	-0.617379	2.29379	131.938
P045	CTRL	T1	3.29887	8.73643	11.7707	107.654	276.946	1775.96	-0.50217	2.42765	116.493
P045	CTRL	T2	2.862	7.1711	9.53856	94.2343	257.562	1718.78	-0.55903	2.45437	477.251
P046	CTRL	T0	2.7748	7.95428	24.8739	133.894	334.544	1753	-0.502392	2.30184	64.7789
P046	CTRL	T1	1.85821	5.16977	17.4351	112.089	281.311	1652.08	-0.485283	3.14036	50.8205
P046	CTRL	T2	1.74772	4.38789	16.0328	117.239	273.407	1477.25	-0.438392	2.39235	35.6583
P047	CTRL	T0	0.601327	0.841047	9.67784	98.6077	275.87	1042.79	-0.573501	0.738136	43.1737
P047	CTRL	T1	0.89868	2.44526	21.4747	91.6695	214.738	1034.52	-0.608433	1.99097	90.4964
P047	CTRL	T2	0.281478	1.23158	9.02215	84.6293	198.911	985.521	-0.583619	1.55312	62.1482
P048	CTRL	T0	0.708601	0.927004	24.282	141.905	353.893	1542.42	-1.06812	1.97729	50.3187
P048	CTRL	T1	0.762554	3.15328	20.8317	122.401	315.599	1379.11	-0.968858	2.05688	129.469
P048	CTRL	T2	0.62157	1.76674	23.6807	131.786	313.509	1428.4	-0.987329	1.18937	47.1485
P049	INT	T0	3.48653	8.38246	11.5752	144.853	360.317	1477.07	-0.505748	1.71298	21.2704
P049	INT	T1	2.04845	6.15307	8.72474	101.359	238.31	1153.29	-0.457132	2.6635	31.7703
P049	INT	T2	1.40115	5.87561	11.4584	84.7406	241.38	1055.32	-0.566562	1.54291	38.8492
P050	CTRL	T0	2.77232	7.39267	25.6617	151.91	395.117	1710.07	-0.718928	1.23898	22.3519
P050	CTRL	T1	0.671174	1.5204	23.6628	128.701	301.412	1297.14	-0.707299	1.09954	15.381
P050	CTRL	T2	2.31666	6.00723	29.8616	140.443	357.284	1308.78	-0.531463	1.64835	17.393
P051	CTRL	T0	3.3527	8.76385	24.5868	157.131	405.346	1756.48	-0.840131	3.09323	48.4814
P051	CTRL	T1	3.76352	10.0296	26.7503	136.454	376.67	1638.67	-0.695455	3.40489	56.2693
P051	CTRL	T2	3.72568	10.5612	21.1649	123.386	337.314	1549.72	-0.553979	2.26152	47.613
P052	INT	T0	1.95908	4.67332	5.45153	132.719	324.989	799.133	-0.604848	1.31087	18.0698
P052	INT	T1	1.03524	2.41577	7.45147	90.9032	203.777	536.561	-0.451068	0.123749	11.3467
P052	INT	T2	1.2724	2.95337	6.96553	95.6608	247.596	539.321	-0.39422	0.657133	18.4263
P053	CTRL	T0	1.58166	2.50808	10.6989	155.962	394.695	1370.59	-1.02188	2.01839	41.6169
P053	CTRL	T1	2.03482	7.21041	8.7246	125.837	354.772	1270.26	-0.883433	1.59442	38.9017
P053	CTRL	T2	1.54031	3.24615	6.34555	129.668	356.389	1346.44	-0.831804	2.60714	33.0546
P054	INT	T0	2.37746	5.37181	23.3713	144.238	387.673	1801.93	-0.764942	-0.383537	24.1811
P054	INT	T1	1.83313	5.43277	9.09575	103.392	263.988	1332.08	-0.53598	-0.553762	31.9586
P054	INT	T2	1.35915	2.85463	18.9566	99.2245	236.754	1226.98	-0.545065	0.0403398	29.411
P055	CTRL	T0	1.46819	4.35258	6.65725	127.833	303.632	1118.7	-0.704051	1.77525	34.3973
P055	CTRL	T1	1.53302	6.0915	6.87126	113.319	282.748	912.028	-0.611129	0.982316	26.3197
P055	CTRL	T2	0.671615	-0.317923	6.7481	118.244	296.324	894.956	-0.630979	1.16573	24.4666
P056	CTRL	T0	0.840306	1.50286	21.4032	103.496	236.329	1747.61	-0.585029	3.69129	40.3759
P056	CTRL	T1	1.26235	3.66452	14.9143	92.5764	232.517	1630.73	-0.492886	2.57808	38.5504
P056	CTRL	T2	2.10133	5.11179	27.729	99.9676	208.887	1562.15	-0.353815	4.70007	35.7133
P057	INT	T0	2.12141	6.29362	14.2844	111.441	235.649	1503.51	-0.585623	3.11781	80.8852
P057	INT	T1	1.0868	2.34146	9.3555	91.2463	221.472	1051.99	-0.402152	1.22695	39.8251
P057	INT	T2	1.58883	3.36113	16.2253	73.6067	185.595	1184.24	-0.366561	2.63892	80.5825
P058	INT	T0	2.58605	6.97348	22.0174	123.496	345.915	1904.88	-0.75594	3.22647	255.581
P058	INT	T1	1.19906	3.76128	21.1907	76.1147	219.009	1463.59	-0.562481	2.76092	119.454
P058	INT	T2	0.766716	1.40068	17.2558	83.0839	204.014	1563.55	-0.48215	1.65958	91.213
P059	INT	T0	1.04669	4.67105	17.2878	109.625	268.203	1377.12	-0.382346	0.848853	15.1296
P059	INT	T1	-0.152528	-0.841062	8.90454	82.3793	200.215	1127.41	-0.381678	0.564583	16.0803
P059	INT	T2	0.220046	-0.20109	9.41826	75.8405	203.702	1000.06	-0.37283	0.550268	20.7806
P060	INT	T0	2.76804	6.3794	9.00339	102.944	274.032	1577.29	-0.386051	2.66569	31.0673
P060	INT	T1	0.901507	1.90071	12.25	75.959	226.199	1189.37	-0.324841	1.59437	27.0733
P060	INT	T2	1.15866	3.59367	8.56914	69.0434	200.763	1071.44	-0.374236	1.24418	29.3443

## Sheet: EMA
subject_id	group	timepoint	day	ema_min_from_wake	closest_sample	EMA_stress_0_100	EMA_affect_valence_0_100	EMA_caffeine_last_60min	EMA_smoked_last_60min	EMA_activity
P001	INT	T0	A	95	WAK45	19.8	76.1	false	false	vigorous
P001	INT	T0	A	549	MID	51.3	55.3	true	false	moderate
P001	INT	T0	A	96	WAK45	47.5	63.5	false	false	moderate
P001	INT	T0	A	914	EVE	44.8	55.5	false	false	vigorous
P001	INT	T0	A	354	MID	40.7	55.2	false	false	vigorous
P001	INT	T0	B	505	EVE	83.5	34.2	false	false	vigorous
P001	INT	T0	B	838	EVE	61.2	49.5	false	false	moderate
P001	INT	T0	B	418	WAK45	45.2	38.4	true	false	light
P001	INT	T0	B	889	EVE	61	42.6	false	false	light
P001	INT	T0	B	611	EVE	63.1	31	false	false	moderate
P001	INT	T1	A	780	EVE	56.2	53	true	false	vigorous
P001	INT	T1	A	769	EVE	69.6	42.8	true	false	light
P001	INT	T1	A	609	MID	46.2	65.7	false	false	light
P001	INT	T1	A	915	EVE	37.2	53.2	false	false	moderate
P001	INT	T1	A	171	WAK45	33.9	58.5	false	true	vigorous
P001	INT	T1	B	127	WAK45	45.4	62	false	false	vigorous
P001	INT	T1	B	152	WAK45	55	58.7	false	false	light
P001	INT	T1	B	822	EVE	48.8	40.6	true	false	light
P001	INT	T1	B	120	WAK45	24.8	42.4	false	false	moderate
P001	INT	T1	B	579	EVE	44	44.2	false	false	vigorous
P001	INT	T2	A	169	WAK45	27.8	66.9	false	false	moderate
P001	INT	T2	A	888	EVE	53	49.2	false	false	moderate
P001	INT	T2	A	823	EVE	70.2	55.1	false	false	none
P001	INT	T2	A	848	EVE	43.2	66.3	false	false	light
P001	INT	T2	A	478	MID	80.9	38.5	false	false	none
P001	INT	T2	B	625	EVE	47.5	37.5	false	false	none
P001	INT	T2	B	642	EVE	67.3	39.1	false	false	moderate
P001	INT	T2	B	65	WAK45	50.1	48	false	false	moderate
P001	INT	T2	B	97	WAK45	48.8	57.7	false	false	moderate
P001	INT	T2	B	530	EVE	70.7	53	false	false	light
P002	INT	T0	A	375	MID	80.3	54.8	false	false	vigorous
P002	INT	T0	A	927	EVE	52.1	52.2	false	false	light
P002	INT	T0	A	284	MID	30.7	62.1	false	false	none
P002	INT	T0	A	888	EVE	52.1	65.9	false	false	light
P002	INT	T0	A	833	EVE	46.5	53.2	false	false	light
P002	INT	T0	B	358	WAK45	57.1	68.6	false	false	moderate
P002	INT	T0	B	665	EVE	21.5	68.5	false	false	none
P002	INT	T0	B	830	EVE	64.1	58.3	false	false	moderate
P002	INT	T0	B	860	EVE	60.9	63.3	false	false	none
P002	INT	T0	B	688	EVE	59.6	37.2	false	false	moderate
P002	INT	T1	A	776	EVE	41.6	72	false	false	moderate
P002	INT	T1	A	816	EVE	37.6	47.1	true	false	moderate
P002	INT	T1	A	338	MID	82.1	30.7	false	false	vigorous
P002	INT	T1	A	90	WAK45	26.2	64.7	false	false	vigorous
P002	INT	T1	A	885	EVE	58.4	37.8	false	false	moderate
P002	INT	T1	B	425	WAK45	4	70.1	false	false	vigorous
P002	INT	T1	B	422	WAK45	49.4	40.4	false	false	none
P002	INT	T1	B	903	EVE	46.8	28.7	false	false	moderate
P002	INT	T1	B	395	WAK45	60.9	17	false	false	moderate
P002	INT	T1	B	402	WAK45	60	34.1	false	false	light
P002	INT	T2	A	872	EVE	61.4	55	false	false	light
P002	INT	T2	A	175	WAK45	51.5	44.9	false	false	none
P002	INT	T2	A	532	MID	77.4	50.4	true	true	none
P002	INT	T2	A	886	EVE	68.8	24.3	false	false	light
P002	INT	T2	A	176	WAK45	41.6	51	false	false	moderate
P002	INT	T2	B	526	EVE	81.9	25.6	false	false	light
P002	INT	T2	B	273	WAK45	61.3	56	false	false	moderate
P002	INT	T2	B	904	EVE	24.1	54.7	false	false	moderate
P002	INT	T2	B	305	WAK45	48.4	80.2	false	false	vigorous
P002	INT	T2	B	506	EVE	36.1	81.5	false	false	none
P003	CTRL	T0	A	619	MID	49.8	72.6	false	false	light
P003	CTRL	T0	A	413	MID	38.2	39.5	true	false	vigorous
P003	CTRL	T0	A	886	EVE	46	41	true	false	none
P003	CTRL	T0	A	603	MID	43	17.1	false	false	moderate
P003	CTRL	T0	A	855	EVE	22.4	64.3	false	false	vigorous
P003	CTRL	T0	B	592	EVE	85.7	44.6	false	false	moderate
P003	CTRL	T0	B	888	EVE	49.7	46.1	false	false	moderate
P003	CTRL	T0	B	146	WAK45	50.1	48.2	true	false	light
P003	CTRL	T0	B	606	EVE	54.5	55.8	false	false	moderate
P003	CTRL	T0	B	868	EVE	94.2	26.2	true	false	none
P003	CTRL	T1	A	832	EVE	46.6	49.1	true	false	moderate
P003	CTRL	T1	A	629	MID	61.6	69.5	true	false	light
P003	CTRL	T1	A	64	WAK45	28.1	52.3	false	false	moderate
P003	CTRL	T1	A	629	MID	46.2	33.5	false	false	none
P003	CTRL	T1	A	377	MID	51	48.4	false	false	light
P003	CTRL	T1	B	716	EVE	37.4	68.9	false	false	moderate
P003	CTRL	T1	B	893	EVE	52	50	false	false	light
P003	CTRL	T1	B	767	EVE	62.5	59.1	false	false	none
P003	CTRL	T1	B	757	EVE	53.1	56.7	false	false	vigorous
P003	CTRL	T1	B	428	WAK45	38.1	45.4	false	true	moderate
P003	CTRL	T2	A	353	MID	66.9	48.8	false	false	vigorous
P003	CTRL	T2	A	332	MID	75.9	19.3	false	false	none
P003	CTRL	T2	A	559	MID	49.6	66.9	true	false	moderate
P003	CTRL	T2	A	110	WAK45	35.4	41	false	false	moderate
P003	CTRL	T2	A	271	MID	53.6	57.5	false	false	vigorous
P003	CTRL	T2	B	144	WAK45	56.7	64.3	false	true	light
P003	CTRL	T2	B	842	EVE	64	57.7	false	false	none
P003	CTRL	T2	B	482	EVE	40.3	62.5	false	false	light
P003	CTRL	T2	B	866	EVE	33.2	55.1	false	false	none
P003	CTRL	T2	B	866	EVE	44.5	45.9	false	false	light
P004	INT	T0	A	324	MID	96.3	26.1	true	false	light
P004	INT	T0	A	840	EVE	45	57	true	false	moderate
P004	INT	T0	A	273	MID	39.7	55.5	false	false	moderate
P004	INT	T0	A	268	MID	36.5	44.3	true	false	none
P004	INT	T0	A	243	MID	79.4	23.9	false	false	moderate
P004	INT	T0	B	390	WAK45	48.4	60.5	false	false	moderate
P004	INT	T0	B	82	WAK45	46.9	49.5	false	false	moderate
P004	INT	T0	B	76	WAK45	45.6	61	true	true	vigorous
P004	INT	T0	B	854	EVE	69.6	30.5	false	false	none
P004	INT	T0	B	714	EVE	28.9	66.8	true	false	moderate
P004	INT	T1	A	915	EVE	58.7	48.3	false	false	none
P004	INT	T1	A	728	EVE	17.2	73.4	true	false	light
P004	INT	T1	A	845	EVE	64.7	45.9	false	false	moderate
P004	INT	T1	A	764	EVE	57.4	41.1	true	false	none
P004	INT	T1	A	121	WAK45	29.7	61	false	true	vigorous
P004	INT	T1	B	775	EVE	27.8	61.4	true	false	none
P004	INT	T1	B	782	EVE	53.3	35.7	true	false	vigorous
P004	INT	T1	B	175	WAK45	24.8	52.8	false	true	none
P004	INT	T1	B	575	EVE	75.2	44.2	true	false	light
P004	INT	T1	B	76	WAK45	22.4	63.3	false	false	moderate
P004	INT	T2	A	921	EVE	57.9	37.6	true	false	moderate
P004	INT	T2	A	752	EVE	82.4	25.1	false	false	moderate
P004	INT	T2	A	729	EVE	53.1	57.8	true	false	vigorous
P004	INT	T2	A	161	WAK45	36.5	42.6	false	false	none
P004	INT	T2	A	867	EVE	34.2	69.3	false	false	vigorous
P004	INT	T2	B	827	EVE	51.3	57.6	false	false	light
P004	INT	T2	B	686	EVE	52.5	69.1	true	false	vigorous
P004	INT	T2	B	706	EVE	87.7	25.1	false	false	none
P004	INT	T2	B	529	EVE	45	56	false	true	moderate
P004	INT	T2	B	515	EVE	100	21.6	true	false	light
P005	CTRL	T0	A	617	MID	46.7	37.3	true	false	none
P005	CTRL	T0	A	71	WAK45	60.9	49.1	false	false	vigorous
P005	CTRL	T0	A	155	WAK45	53	36.4	true	false	moderate
P005	CTRL	T0	A	382	MID	51.2	31.4	false	false	none
P005	CTRL	T0	A	911	EVE	68	42	true	false	moderate
P005	CTRL	T0	B	112	WAK45	48.5	50.3	false	false	moderate
P005	CTRL	T0	B	822	EVE	35.2	57.7	false	false	none
P005	CTRL	T0	B	573	EVE	47.5	56.8	false	false	moderate
P005	CTRL	T0	B	446	WAK45	56.9	49.5	false	false	light
P005	CTRL	T0	B	408	WAK45	43.9	59.2	true	false	vigorous
P005	CTRL	T1	A	267	MID	100	27.9	false	false	moderate
P005	CTRL	T1	A	887	EVE	23.6	73.9	false	false	none
P005	CTRL	T1	A	566	MID	32.4	42.6	false	false	light
P005	CTRL	T1	A	816	EVE	45.1	37.7	false	false	none
P005	CTRL	T1	A	924	EVE	42.3	58.6	false	false	moderate
P005	CTRL	T1	B	83	WAK45	56	55.4	false	false	moderate
P005	CTRL	T1	B	506	EVE	52.6	39.6	false	false	moderate
P005	CTRL	T1	B	83	WAK45	41.6	49	false	false	light
P005	CTRL	T1	B	924	EVE	70.2	40.1	false	false	vigorous
P005	CTRL	T1	B	78	WAK45	32.9	40.2	true	false	none
P005	CTRL	T2	A	155	WAK45	51.9	43.8	true	false	light
P005	CTRL	T2	A	707	EVE	68.4	34.4	false	false	vigorous
P005	CTRL	T2	A	460	MID	27.2	71.7	true	false	moderate
P005	CTRL	T2	A	503	MID	57.1	36.7	true	false	none
P005	CTRL	T2	A	79	WAK45	27.5	41.6	true	true	light
P005	CTRL	T2	B	846	EVE	61.2	43.9	false	false	none
P005	CTRL	T2	B	533	EVE	81.4	40.3	false	true	vigorous
P005	CTRL	T2	B	755	EVE	29.8	51.9	false	false	vigorous
P005	CTRL	T2	B	669	EVE	35.7	43	false	false	light
P005	CTRL	T2	B	854	EVE	65.2	49.9	false	false	moderate
P006	CTRL	T0	A	628	MID	40.7	59	true	false	moderate
P006	CTRL	T0	A	902	EVE	58.8	53.2	false	false	moderate
P006	CTRL	T0	A	88	WAK45	57	46.1	false	false	vigorous
P006	CTRL	T0	A	847	EVE	58	74.3	false	false	none
P006	CTRL	T0	A	317	MID	78.3	28	true	false	light
P006	CTRL	T0	B	305	WAK45	53.6	50.7	true	false	moderate
P006	CTRL	T0	B	450	WAK45	41.3	44.9	true	false	none
P006	CTRL	T0	B	791	EVE	47.1	45.9	false	false	vigorous
P006	CTRL	T0	B	273	WAK45	76.7	23.4	false	false	vigorous
P006	CTRL	T0	B	930	EVE	40.5	68.6	true	false	light
P006	CTRL	T1	A	911	EVE	69.7	48.8	false	false	moderate
P006	CTRL	T1	A	110	WAK45	56.8	57.7	false	true	none
P006	CTRL	T1	A	604	MID	95.5	28.6	true	false	vigorous
P006	CTRL	T1	A	170	WAK45	14	50.8	false	false	moderate
P006	CTRL	T1	A	894	EVE	62.3	50.9	true	false	vigorous
P006	CTRL	T1	B	674	EVE	80.7	42.3	false	false	none
P006	CTRL	T1	B	605	EVE	74.4	34.5	false	false	moderate
P006	CTRL	T1	B	398	WAK45	70.3	39.6	false	false	vigorous
P006	CTRL	T1	B	442	WAK45	41.9	55	false	false	vigorous
P006	CTRL	T1	B	91	WAK45	19.5	47.6	false	false	vigorous
P006	CTRL	T2	A	891	EVE	84.7	45.4	false	false	none
P006	CTRL	T2	A	822	EVE	67.6	43.8	false	false	moderate
P006	CTRL	T2	A	476	MID	55.3	45.4	true	false	moderate
P006	CTRL	T2	A	259	MID	54.5	46.7	false	false	none
P006	CTRL	T2	A	905	EVE	100	35.4	true	false	light
P006	CTRL	T2	B	509	EVE	52.8	51.1	false	false	light
P006	CTRL	T2	B	266	WAK45	51.7	11.1	false	false	light
P006	CTRL	T2	B	470	WAK45	10.3	56.6	false	false	light
P006	CTRL	T2	B	859	EVE	100	11	false	false	none
P006	CTRL	T2	B	400	WAK45	23.5	73.6	false	false	vigorous
P007	INT	T0	A	793	EVE	95.2	28.7	false	false	vigorous
P007	INT	T0	A	922	EVE	32.6	46.3	true	false	moderate
P007	INT	T0	A	458	MID	7	49.8	false	true	vigorous
P007	INT	T0	A	120	WAK45	65.8	45.9	true	false	vigorous
P007	INT	T0	A	490	MID	29.4	52.4	true	false	none
P007	INT	T0	B	549	EVE	58.9	65	true	false	none
P007	INT	T0	B	538	EVE	32.2	61.9	true	false	vigorous
P007	INT	T0	B	67	WAK45	43.2	62.3	false	false	moderate
P007	INT	T0	B	439	WAK45	18.2	53	false	true	none
P007	INT	T0	B	916	EVE	54.8	34.4	false	false	vigorous
P007	INT	T1	A	748	EVE	89	26.3	false	false	none
P007	INT	T1	A	832	EVE	39.6	55.4	false	false	light
P007	INT	T1	A	574	MID	44.5	36.1	false	false	vigorous
P007	INT	T1	A	859	EVE	21.6	48.6	false	false	none
P007	INT	T1	A	626	MID	25.3	82.4	false	false	moderate
P007	INT	T1	B	124	WAK45	57.9	39.8	false	false	light
P007	INT	T1	B	91	WAK45	50.8	46	false	false	vigorous
P007	INT	T1	B	734	EVE	65.8	44.5	false	false	light
P007	INT	T1	B	515	EVE	56.9	41.2	false	false	moderate
P007	INT	T1	B	704	EVE	62.6	48.6	false	false	moderate
P007	INT	T2	A	846	EVE	42	57.1	true	false	moderate
P007	INT	T2	A	102	WAK45	21.2	63.9	false	false	none
P007	INT	T2	A	926	EVE	52.8	43.6	true	false	vigorous
P007	INT	T2	A	484	MID	54.4	50.1	true	false	light
P007	INT	T2	A	440	MID	46.1	50.6	false	false	light
P007	INT	T2	B	499	EVE	57.9	54.3	false	false	vigorous
P007	INT	T2	B	392	WAK45	44.1	41.2	false	false	none
P007	INT	T2	B	563	EVE	52.3	62.8	false	false	vigorous
P007	INT	T2	B	452	WAK45	60.4	24.7	false	false	none
P007	INT	T2	B	730	EVE	55.2	44.5	false	false	moderate
P008	CTRL	T0	A	106	WAK45	56.8	43.4	false	false	moderate
P008	CTRL	T0	A	294	MID	55.9	47.1	false	false	moderate
P008	CTRL	T0	A	649	MID	53.7	62.3	false	false	light
P008	CTRL	T0	A	279	MID	27.9	55	false	false	none
P008	CTRL	T0	A	445	MID	40.4	57.1	false	false	none
P008	CTRL	T0	B	578	EVE	67.3	30.7	false	false	light
P008	CTRL	T0	B	888	EVE	75.1	45.4	false	false	light
P008	CTRL	T0	B	286	WAK45	54.9	40	true	false	light
P008	CTRL	T0	B	611	EVE	59.4	66.8	true	false	vigorous
P008	CTRL	T0	B	593	EVE	45	68	true	false	light
P008	CTRL	T1	A	756	EVE	63	31.5	false	false	moderate
P008	CTRL	T1	A	659	MID	85.1	36.2	true	false	light
P008	CTRL	T1	A	540	MID	89.6	27.4	true	false	light
P008	CTRL	T1	A	593	MID	51.9	71.9	false	false	vigorous
P008	CTRL	T1	A	796	EVE	41	58	false	false	moderate
P008	CTRL	T1	B	728	EVE	69.6	36.9	true	false	vigorous
P008	CTRL	T1	B	291	WAK45	35.2	56.4	true	false	light
P008	CTRL	T1	B	433	WAK45	37.4	80.3	false	false	vigorous
P008	CTRL	T1	B	561	EVE	13.1	75.3	false	false	none
P008	CTRL	T1	B	855	EVE	27	58.8	false	false	moderate
P008	CTRL	T2	A	157	WAK45	50.6	44	true	true	light
P008	CTRL	T2	A	535	MID	31.3	61.9	true	false	light
P008	CTRL	T2	A	623	MID	42.6	38.5	false	false	light
P008	CTRL	T2	A	826	EVE	58.8	58.1	true	false	moderate
P008	CTRL	T2	A	113	WAK45	64.9	64.5	false	false	none
P008	CTRL	T2	B	728	EVE	86.5	34.2	false	false	moderate
P008	CTRL	T2	B	338	WAK45	59.7	67.5	false	false	none
P008	CTRL	T2	B	477	EVE	38.8	61.3	false	false	none
P008	CTRL	T2	B	445	WAK45	41.1	63.7	false	false	moderate
P008	CTRL	T2	B	275	WAK45	36.6	64.9	false	false	none
P009	CTRL	T0	A	540	MID	26.7	67.5	true	false	light
P009	CTRL	T0	A	714	EVE	48.1	58.9	false	false	none
P009	CTRL	T0	A	62	WAK45	62.9	57.8	false	true	moderate
P009	CTRL	T0	A	278	MID	40.4	54.1	false	true	vigorous
P009	CTRL	T0	A	159	WAK45	42	53.3	false	false	moderate
P009	CTRL	T0	B	317	WAK45	34.6	49.4	false	false	none
P009	CTRL	T0	B	90	WAK45	36.1	40.6	false	false	vigorous
P009	CTRL	T0	B	898	EVE	64.3	51.4	false	false	none
P009	CTRL	T0	B	167	WAK45	51.5	55.4	true	false	vigorous
P009	CTRL	T0	B	908	EVE	52	54.9	true	false	none
P009	CTRL	T1	A	913	EVE	16.7	66.1	false	true	light
P009	CTRL	T1	A	314	MID	75.7	35.4	false	false	vigorous
P009	CTRL	T1	A	138	WAK45	84.3	56	true	false	moderate
P009	CTRL	T1	A	386	MID	59.3	45.2	true	false	vigorous
P009	CTRL	T1	A	410	MID	96.5	8	false	false	none
P009	CTRL	T1	B	886	EVE	68.5	21.3	false	true	none
P009	CTRL	T1	B	909	EVE	43.6	64.2	true	false	none
P009	CTRL	T1	B	823	EVE	57.8	39.7	false	true	vigorous
P009	CTRL	T1	B	141	WAK45	14.3	58.4	false	false	vigorous
P009	CTRL	T1	B	484	EVE	73.6	34.2	false	false	none
P009	CTRL	T2	A	437	MID	27.6	49.6	false	false	moderate
P009	CTRL	T2	A	408	MID	57.9	54.4	true	false	none
P009	CTRL	T2	A	882	EVE	23.7	65.3	false	true	light
P009	CTRL	T2	A	105	WAK45	38.2	52.7	false	false	moderate
P009	CTRL	T2	A	415	MID	59.7	58.1	false	false	vigorous
P009	CTRL	T2	B	761	EVE	34.3	79	false	false	light
P009	CTRL	T2	B	256	WAK45	20.3	70.7	false	false	vigorous
P009	CTRL	T2	B	97	WAK45	20.8	45.8	true	false	light
P009	CTRL	T2	B	161	WAK45	57.2	33.7	false	false	light
P009	CTRL	T2	B	100	WAK45	71.3	41.9	false	false	moderate
P010	CTRL	T0	A	890	EVE	35.7	71.2	true	false	vigorous
P010	CTRL	T0	A	429	MID	66.6	37.9	false	false	light
P010	CTRL	T0	A	511	MID	59.2	58.7	false	false	none
P010	CTRL	T0	A	489	MID	46.8	44.1	false	false	none
P010	CTRL	T0	A	531	MID	100	29	false	false	vigorous
P010	CTRL	T0	B	829	EVE	55.9	55.2	false	true	vigorous
P010	CTRL	T0	B	467	WAK45	75.1	38.8	false	false	vigorous
P010	CTRL	T0	B	694	EVE	51	49	true	false	moderate
P010	CTRL	T0	B	153	WAK45	45.3	62.2	false	false	vigorous
P010	CTRL	T0	B	115	WAK45	25	48.4	false	false	light
P010	CTRL	T1	A	877	EVE	52.5	63	false	false	moderate
P010	CTRL	T1	A	70	WAK45	37.9	49.4	false	false	moderate
P010	CTRL	T1	A	498	MID	54	33.9	false	false	vigorous
P010	CTRL	T1	A	894	EVE	38	61.3	false	false	light
P010	CTRL	T1	A	689	EVE	64.9	43.9	true	true	vigorous
P010	CTRL	T1	B	153	WAK45	46.1	43.4	false	false	moderate
P010	CTRL	T1	B	895	EVE	51.6	31.4	false	false	moderate
P010	CTRL	T1	B	69	WAK45	34.1	34.8	false	false	vigorous
P010	CTRL	T1	B	551	EVE	22.7	62.6	false	false	light
P010	CTRL	T1	B	78	WAK45	13	53.7	true	false	vigorous
P010	CTRL	T2	A	76	WAK45	34.3	61	false	false	none
P010	CTRL	T2	A	405	MID	40.5	37.7	false	false	moderate
P010	CTRL	T2	A	518	MID	84.5	15.6	true	false	none
P010	CTRL	T2	A	859	EVE	76.9	47.2	false	false	vigorous
P010	CTRL	T2	A	515	MID	18	67.5	false	false	vigorous
P010	CTRL	T2	B	133	WAK45	62.2	46.9	false	true	light
P010	CTRL	T2	B	886	EVE	57.4	52.2	false	false	vigorous
P010	CTRL	T2	B	586	EVE	31.4	52.7	true	false	moderate
P010	CTRL	T2	B	269	WAK45	47.8	60.3	false	false	none
P010	CTRL	T2	B	367	WAK45	39.6	54.9	false	true	vigorous
P011	INT	T0	A	855	EVE	45.6	47.9	false	false	moderate
P011	INT	T0	A	600	MID	38.6	73.2	false	false	vigorous
P011	INT	T0	A	396	MID	60.1	36.5	true	false	moderate
P011	INT	T0	A	651	MID	38	24.8	true	false	none
P011	INT	T0	A	258	MID	35.1	67.5	false	false	vigorous
P011	INT	T0	B	353	WAK45	43.5	43.4	false	true	none
P011	INT	T0	B	590	EVE	62.9	49.3	true	false	moderate
P011	INT	T0	B	130	WAK45	45.8	54.9	false	false	moderate
P011	INT	T0	B	460	WAK45	24.7	74.6	false	true	light
P011	INT	T0	B	550	EVE	68.5	53.2	false	false	light
P011	INT	T1	A	85	WAK45	44.2	53.5	false	false	light
P011	INT	T1	A	366	MID	67.3	55	false	false	none
P011	INT	T1	A	561	MID	19.3	60.6	false	false	moderate
P011	INT	T1	A	805	EVE	28.3	64.2	false	false	light
P011	INT	T1	A	851	EVE	61.1	34.5	false	true	none
P011	INT	T1	B	521	EVE	27.5	65.7	false	false	vigorous
P011	INT	T1	B	892	EVE	82.8	40.3	false	false	vigorous
[truncated: 2,383 more rows]

## Sheet: TSST
subject_id	group	phase	rel_min_from_TSST_start	CORT	SAA
[truncated: 360 more rows]

[truncated: 15 more sheets: Hair, Session_Index, Attendance, Fidelity_Differentiation, Practice_Dose, Target_Engagement, EMA_Practice_Summary, Guess_Treatment, Harms_NEQ_Summary, HCC_Long, HCC_Wide, HCC_Protocol, CODEBOOK, README, Slope_Decomposition]
